# Supplementary material for: TD‐NMR Structural Profiling of Meat and Plant‐Based Meat Analog Burgers
Source: J Food Sci. 2025 Jul 3;90(7):e70376. doi: 10.1111/1750-3841.70376 (PMC12226202; doi:10.1111/1750-3841.70376)
Supplement: Supplementary file 1 — Supporting Material: jfds70376‐sup‐0001‐SuppMat [file JFDS-90-0-s005.xlsx]

## Sheet: גיליון1
A-AV	Diffusion coefficient
A-016-AV	1.1444
A-017-AV	1.4874
A-018-AV	1.5404
A-019-AV	1.4598
A-020-AV	1.4972
A-021-AV	1.4058
A-022-AV	1.5098
A-023-AV	1.7192
A-024-AV	1.5296
A-025-AV	1.585
A-026-AV	1.4122
A-027-AV	1.4564
A-028-AV	1.4124
A-029-AV	1.514
A-030-AV	1.4568
Total-AV-A	1.47536
Total-SD-A	0.121074
Soy-PBMA-AV	Diffusion coefficient
Soy-PBMA -1	1.296
Soy-PBMA -2	1.349
Soy-PBMA -3	1.3232
Soy-PBMA -4	1.37
Soy-PBMA -5	1.37
Soy-PBMA -6	1.3566
Soy-PBMA -7	1.3812
Soy-PBMA -8	1.4396
Soy-PBMA -9	1.4336
Soy-PBMA -10	1.4114
Soy-PBMA -11	1.3708
Soy-PBMA -12	1.2658
Soy-PBMA -13	1.3796
Soy-PBMA -14	1.339
Soy-PBMA -15	1.2728
Total-AV-Soy-PBMA	1.35724
Total-SD-Soy-PBMA	0.0520524
