# Supplementary material for: TD‐NMR Structural Profiling of Meat and Plant‐Based Meat Analog Burgers
Source: J Food Sci. 2025 Jul 3;90(7):e70376. doi: 10.1111/1750-3841.70376 (PMC12226202; doi:10.1111/1750-3841.70376)
Supplement: Supplementary file 2 — Supporting Material: jfds70376‐sup‐0002‐SuppMat [file JFDS-90-0-s004.xlsx]

## Sheet: Sheet2
Meat	T1	T2		Vegan	T1	T2
	38.1394	2.08729			30.5788	1.7931
	99.3517	41.7173			32.9158	1.91373
	106.945	46.499			44.192	7.19188
	322.798	3.66986			47.5695	8.37186
	433.38	22.2318			63.8656	14.7193
	540.535	40.8216			68.7467	16.4065
	581.846	46.499			74.0008	18.6883
	192.769	93.1243			123.917	43.568
	207.502	101.57			133.387	49.6273
	258.807	128.958			154.555	63.0089
	278.587	140.653			207.502	103.799
	299.879	153.409			258.807	146.893					T1=T2
	374.024	203.416			374.024	247.295					1	1
	402.61	221.864			402.61	269.723					10	10
	466.503	269.723			502.156	357.643					100	100
	626.315	390.079			674.183	495.261					1000	1000
	674.183	425.456			725.709	540.177
	781.173	495.261			28.4077	2.53755
	16.9645	9.74543			30.5788	2.76768
	55.1185	1.23985			44.192	8.55554
	223.361	1.38197			47.5695	10.1778
	433.38	21.2874			68.7467	21.7544
	466.503	35.8374			143.582	60.3325
	502.156	43.568			154.555	67.248
	55.1185	32.1521			166.367	76.6007
	59.3311	35.068			223.361	123.48
	143.582	83.5478			258.807	2.2766
	322.798	167.322			299.879	190.593
	347.468	182.497			433.38	307.235
	581.846	357.643			581.846	434.791
	725.709	484.628			674.183	506.127
	840.876	589.167			41.0543	2.37759
	35.4315	1.91373			44.192	2.59322
	299.879	3.59107			55.1185	7.34968
	402.61	12.6447			68.7467	17.1343
	433.38	24.78			154.555	50.7161
	466.503	32.8575			166.367	63.0089
	540.535	44.5239			207.502	106.076
	581.846	49.6273			258.807	156.775
	626.315	55.3157			322.798	217.101
	79.6565	48.5618			347.468	241.985
	85.7444	50.7161			502.156	398.637
	192.769	97.2555			540.535	444.33
	207.502	103.799			32.9158	2.13309
	374.024	217.101			41.0543	7.67572
	402.61	241.985			44.192	8.93508
	725.709	464.042			59.3311	15.7096
	781.173	517.232			63.8656	17.5102
	44.192	2.65012			92.2976	30.7863
	322.798	4.27197			99.3517	34.3151
	433.38	23.7274			106.945	37.4273
	466.503	29.4786			123.917	47.5192
	540.535	45.5007			166.367	74.9561
	581.846	51.8289			179.082	83.5478
	92.2976	47.5192			223.361	118.235
	99.3517	51.8289			347.468	221.864
	207.502	110.782			402.61	269.723
	223.361	120.829			540.535	398.637
	402.61	236.79			626.315	484.628
	433.38	258.265			674.183	540.177
	674.183	444.33			16.9645	1.83244
	725.709	474.223			21.1591	4.55937
	47.5695	1.54037			32.9158	8.93508
	322.798	1.91373			35.4315	9.95925
	374.024	6.31377			55.1185	22.7195
	466.503	26.4471			92.2976	1.71693
	540.535	42.6326			133.387	14.7193
	581.846	51.8289			143.582	14.4033
	74.0008	32.8575			133.387	59.0372
	79.6565	36.6237			143.582	65.8042
	143.582	78.2813			207.502	113.212
	154.555	83.5478			223.361	126.189
	166.367	91.125			258.807	153.409
	347.468	170.994			374.024	247.295
	674.183	365.49			466.503	327.905
	674.183	373.509			626.315	474.223
	1128.94	656.699			28.4077	1.91373
	28.4077	25.8793			30.5788	1.7931
	30.5788	27.0274			35.4315	6.59387
	92.2976	55.3157			38.1394	7.84413
	99.3517	57.7697			51.2051	13.2056
	223.361	118.235			55.1185	15.0422
	240.432	126.189			59.3311	16.4065
	299.879	4.46148			63.8656	18.287
	433.38	23.7274			115.118	41.7173
	466.503	30.1253			123.917	47.5192
	540.535	47.5192			133.387	52.966
	402.61	231.706			192.769	95.1675
	466.503	281.688			207.502	106.076
	502.156	307.235			374.024	247.295
	674.183	434.791			402.61	269.723
	24.5169	2.70826			674.183	495.261
	59.3311	44.5239			725.709	540.177
	166.367	85.3809			26.3907	2.65012
	179.082	93.1243			44.192	9.74543
	240.432	4.55937			63.8656	19.9455
	322.798	186.501			68.7467	22.2318
	347.468	199.048			133.387	55.3157
	402.61	17.1343			143.582	63.0089
	466.503	30.7863			154.555	70.2312
	502.156	37.4273			223.361	126.189
	626.315	61.6562			374.024	258.265
	674.183	70.2312			581.846	444.33
	626.315	407.384			258.807	2.42976
	674.183	444.33			7.54589	4.86611
	725.709	474.223			10.9052	2.76768
	26.3907	2.53755			35.4315	9.5362
	59.3311	43.568			38.1394	10.4011
	166.367	85.3809			55.1185	23.218
	179.082	93.1243			59.3311	25.3237
	299.879	160.215			79.6565	2.89046
	322.798	174.745			154.555	17.8944
	581.846	373.509			154.555	71.7721
	626.315	407.384			166.367	81.7541
	1128.94	656.699			223.361	131.787
	299.879	4.46148			240.432	146.893
	433.38	25.3237			278.587	178.579
	466.503	32.1521			433.38	313.976
	540.535	47.5192			581.846	434.791
	581.846	54.1281			674.183	506.127
	32.9158	2.89046			5.2214	2.13309
	59.3311	42.6326			38.1394	22.7195
	154.555	83.5478			41.0543	18.287
	166.367	91.125			44.192	5.08198
	179.082	97.2555			59.3311	12.3732
	278.587	156.775			106.945	29.4786
	299.879	170.994			115.118	32.8575
	466.503	269.723			179.082	76.6007
	502.156	294.184			192.769	89.1686
	725.709	444.33			278.587	182.497
	840.876	517.232			299.879	203.416
	278.587	4.97287			540.535	454.079
	433.38	22.7195			35.4315	2.37759
	502.156	38.2484			47.5695	6.59387
	540.535	46.499			59.3311	12.3732
	725.709	85.3809			63.8656	15.0422
	14.6411	17.8944			79.6565	28.2264
	15.76	19.0983			85.7444	32.8575
	85.7444	51.8289			207.502	19.5173
	92.2976	55.3157			179.082	79.9989
	154.555	89.1686			192.769	91.125
	166.367	95.1675			278.587	163.73
	322.798	163.73			322.798	199.048
	347.468	178.579			347.468	221.864
	626.315	365.49			433.38	294.184
	674.183	407.384			581.846	425.456
	725.709	444.33			626.315	454.079
	99.3517	1.83244			44.192	3.01869
	299.879	3.3647			47.5695	3.29246
	433.38	21.7544			59.3311	7.51093
	466.503	26.4471			63.8656	15.7096
	502.156	39.9452			68.7467	17.5102
	540.535	47.5192			166.367	52.966
	21.1591	32.8575			223.361	110.782
	22.7762	33.5784			240.432	128.958
	85.7444	4.00268			258.807	150.116
	123.917	70.2312			347.468	236.79
	322.798	8.55554			374.024	263.932
	466.503	31.4618			581.846	444.33
	581.846	56.5294			626.315	484.628
	626.315	64.3914			18.2611	3.15261
	258.807	140.653			19.6567	3.3647
	278.587	153.409			32.9158	6.17822
	299.879	163.73			47.5695	12.6447
	502.156	320.865			51.2051	14.7193
	540.535	357.643			59.3311	51.8289
	581.846	390.079			123.917	2.95388
	725.709	506.127			143.582	30.7863
	12.6358	12.9221			154.555	37.4273
	74.0008	44.5239			179.082	87.2542
	79.6565	47.5192			192.769	101.57
	166.367	97.2555			299.879	199.048
	179.082	101.57			322.798	217.101
	402.61	194.775			374.024	263.932
	674.183	365.49			502.156	365.49
	725.709	407.384			581.846	425.456
	781.173	444.33			626.315	454.079
	92.2976	1.60871			781.173	564.141
	347.468	5.30743			32.9158	1.644
	433.38	20.3832			38.1394	7.67572
	466.503	26.4471			41.0543	8.93508
	502.156	39.0876			51.2051	13.2056
	540.535	49.6273			55.1185	14.7193
	9.41163	11.1008			63.8656	18.287
	10.1309	11.5933			68.7467	20.3832
	63.8656	38.2484			123.917	47.5192
	68.7467	41.7173			133.387	52.966
	143.582	87.2542			143.582	60.3325
	154.555	91.125			192.769	97.2555
	322.798	167.322			207.502	108.403
	347.468	178.579			240.432	137.633
	626.315	390.079			299.879	186.501
	674.183	434.791			322.798	207.879
	725.709	474.223			433.38	300.639
	68.7467	1.5073			540.535	390.079
	433.38	22.2318			30.5788	2.65012
	466.503	27.6204			32.9158	3.22178
	502.156	40.8216			47.5695	9.33146
	540.535	49.6273			51.2051	10.6293
	21.1591	27.0274			74.0008	20.3832
	22.7762	27.6204			106.945	36.6237
	99.3517	3.66986			133.387	51.8289
	123.917	68.7234			166.367	74.9561
	258.807	146.893			223.361	120.829
	299.879	170.994			240.432	134.679
	581.846	357.643			299.879	190.593
	626.315	390.079			347.468	231.706
	840.876	552.029			540.535	416.322
	1048.78	671.108			581.846	454.079
	374.024	9.95925			21.1591	0.955569
	402.61	13.4954			28.4077	5.19348
	502.156	32.8575			30.5788	5.78877
	540.535	42.6326			51.2051	15.0422
	626.315	67.248			55.1185	17.8944
	674.183	81.7541			68.7467	51.8289
	24.5169	16.4065			123.917	0.955569
	38.1394	1.54037			154.555	5.91578
	63.8656	36.6237			143.582	38.2484
	79.6565	45.5007			179.082	85.3809
	85.7444	48.5618			192.769	97.2555
	154.555	85.3809			278.587	170.994
	179.082	99.3893			322.798	207.879
	192.769	106.076			347.468	226.732
	258.807	2.48307			502.156	349.965
	347.468	6.4523			626.315	444.33
	433.38	24.78			725.709	517.232
	466.503	30.1253			38.1394	1.87264
	540.535	44.5239			47.5695	8.19212
	581.846	52.966			51.2051	10.1778
	402.61	212.44			68.7467	19.9455
	433.38	231.706			74.0008	22.7195
	674.183	407.384			123.917	48.5618
	725.709	444.33			133.387	55.3157
	1128.94	781.217			143.582	61.6562
	51.2051	2.04248			223.361	123.48
	68.7467	23.218			322.798	207.879
	92.2976	43.568			402.61	275.64
	99.3517	48.5618			540.535	398.637
	207.502	108.403			626.315	484.628
	240.432	126.189			8.1226	2.70826
	402.61	231.706			26.3907	5.91578
	433.38	252.72			35.4315	34.3151
	725.709	474.223			38.1394	33.5784
	433.38	24.78			44.192	12.3732
	466.503	29.4786			44.192	5.42388
	581.846	47.5192			99.3517	22.2318
	626.315	52.966			106.945	25.3237
	22.7762	1.7931			154.555	65.8042
	30.5788	27.0274			166.367	76.6007
	99.3517	56.5294			207.502	110.782
	106.945	60.3325			223.361	123.48
	115.118	63.0089			278.587	170.994
	179.082	2.65012			299.879	190.593
	207.502	110.782			466.503	327.905
	223.361	120.829			502.156	357.643
	240.432	128.958			626.315	444.33
	347.468	15.7096			974.319	642.601
	374.024	17.8944			24.5169	1.47494
	466.503	34.3151			26.3907	5.78877
	502.156	38.2484			28.4077	6.4523
	433.38	281.688			35.4315	8.93508
	466.503	307.235			38.1394	9.95925
	626.315	434.791			41.0543	10.8625
	840.876	589.167			59.3311	19.0983
	38.1394	2.2766			63.8656	20.8304
	63.8656	39.0876			68.7467	23.218
	68.7467	41.7173			154.555	1.60871
	166.367	93.1243			115.118	44.5239
	347.468	4.18025			123.917	48.5618
	402.61	12.3732			133.387	54.1281
	466.503	30.1253			179.082	85.3809
	581.846	51.8289			207.502	108.403
	626.315	60.3325			278.587	163.73
	322.798	170.994			322.798	199.048
	347.468	182.497			502.156	335.099
	402.61	212.44			540.535	365.49
	674.183	390.079			840.876	576.518
	725.709	416.322			18.2611	1.29485
	55.1185	3.01869			21.1591	2.59322
	92.2976	51.8289			22.7762	2.95388
	99.3517	56.5294			41.0543	7.84413
	207.502	126.189			44.192	8.93508
	223.361	137.633			55.1185	16.4065
	299.879	194.775			59.3311	21.2874
	626.315	373.509			123.917	9.33146
	674.183	407.384			123.917	1.26705
	974.319	798.357			166.367	57.7697
	374.024	11.5933			179.082	70.2312
	466.503	28.8457			240.432	134.679
	502.156	37.4273			258.807	153.409
	581.846	64.3914			278.587	170.994
	626.315	85.3809			322.798	212.44
	15.76	7.51093			540.535	390.079
	59.3311	1.29485			626.315	454.079
	51.2051	27.0274			55.1185	93.1243
	55.1185	28.8457			11.7387	2.37759
	123.917	73.3468			12.6358	5.30743
	133.387	78.2813			47.5695	14.0941
	299.879	150.116			51.2051	44.5239
	322.798	160.215			79.6565	3.29246
	433.38	17.8944			85.7444	3.51397
	466.503	24.248			92.2976	11.5933
	502.156	43.568			143.582	32.1521
	581.846	365.49			154.555	37.4273
	626.315	398.637			166.367	85.3809
	32.9158	1.83244			258.807	174.745
	55.1185	28.2264			322.798	231.706
	133.387	71.7721			433.38	320.865
	322.798	3.08492			502.156	373.509
	299.879	140.653			581.846	434.791
	433.38	20.3832			24.5169	3.3647
	466.503	25.3237			26.3907	3.59107
	502.156	37.4273			44.192	10.4011
	540.535	44.5239			47.5695	12.6447
	581.846	335.099			63.8656	30.1253
	626.315	373.509			68.7467	35.068
	32.9158	2.95388			154.555	67.248
	223.361	4.18025			166.367	78.2813
	347.468	19.0983			179.082	26.4471
	374.024	22.2318			258.807	160.215
	433.38	39.9452			299.879	194.775
	466.503	45.5007			466.503	335.099
	68.7467	43.568			502.156	365.49
	79.6565	48.5618			581.846	425.456
	106.945	60.3325			11.7387	4.18025
	115.118	64.3914			41.0543	10.6293
	192.769	101.57			51.2051	19.0983
	207.502	108.403			55.1185	23.218
	402.61	263.932			99.3517	1.57417
	433.38	287.868			106.945	1.68007
	581.846	416.322			106.945	8.74325
	674.183	484.628			133.387	35.068
	725.709	528.58			143.582	42.6326
	10.9052	7.03748			166.367	63.0089
	79.6565	1.23985			179.082	74.9561
	47.5695	27.6204			258.807	156.775
	51.2051	30.1253			278.587	178.579
	123.917	71.7721			374.024	263.932
	433.38	21.2874			540.535	390.079
	466.503	38.2484			725.709	506.127
	502.156	43.568			51.2051	95.1675
	299.879	146.893			8.1226	4.97287
	322.798	156.775			35.4315	8.93508
	626.315	365.49			38.1394	9.95925
	674.183	407.384			47.5695	15.7096
	725.709	444.33			51.2051	18.6883
	974.319	628.804			92.2976	1.68007
	10.9052	9.13112			115.118	7.19188
	47.5695	31.4618			133.387	36.6237
	51.2051	34.3151			143.582	47.5192
	123.917	73.3468			154.555	59.0372
	402.61	15.3723			179.082	85.3809
	433.38	17.5102			192.769	99.3893
	278.587	137.633			278.587	178.579
	299.879	150.116			299.879	194.775
	466.503	39.9452			540.535	381.704
	540.535	320.865			581.846	416.322
	581.846	349.965			51.2051	74.9561
	626.315	390.079			5.62046	7.51093
	905.141	589.167			16.9645	6.59387
	123.917	1.11235			44.192	15.3723
	44.192	19.0983			47.5695	16.4065
	47.5695	20.8304			51.2051	2.13309
	106.945	55.3157			59.3311	48.5618
	115.118	59.0372			106.945	8.01624
	123.917	64.3914			166.367	41.7173
	192.769	103.799			179.082	91.125
	207.502	113.212			192.769	103.799
	322.798	194.775			278.587	178.579
	433.38	281.688			299.879	194.775
	581.846	407.384			433.38	300.639
	674.183	495.261			502.156	349.965
	278.587	9.74543			540.535	373.509
	433.38	29.4786			725.709	484.628
	59.3311	23.7274			11.7387	5.78877
	63.8656	26.4471			12.6358	2.22772
	115.118	63.0089			44.192	14.0941
	179.082	99.3893			51.2051	44.5239
	223.361	123.48			74.0008	3.08492
	258.807	143.739			85.7444	8.93508
	402.61	236.79			143.582	30.7863
	433.38	258.265			154.555	33.5784
	581.846	381.704			166.367	78.2813
	725.709	517.232			179.082	91.125
	322.798	14.7193			258.807	160.215
	347.468	16.7664			278.587	178.579
	466.503	34.3151			299.879	194.775
	502.156	38.2484			540.535	390.079
	10.1309	8.74325			9.41163	3.91675
	30.5788	20.3832			44.192	11.3444
	79.6565	46.499			55.1185	26.4471
	85.7444	50.7161			106.945	1.0651
	92.2976	54.1281			115.118	5.19348
	179.082	99.3893			106.945	11.5933
	192.769	108.403			123.917	28.2264
	433.38	221.864			166.367	59.0372
	725.709	444.33			179.082	70.2312
	781.173	484.628			192.769	81.7541
	59.3311	1.29485			278.587	167.322
	179.082	1.5073			299.879	186.501
	322.798	5.91578			322.798	212.44
	466.503	31.4618			581.846	444.33
	433.38	24.78			626.315	484.628
	540.535	52.966			12.6358	5.91578
	19.6567	12.6447			55.1185	1.11235
	21.1591	13.2056			35.4315	11.1008
	47.5695	1.38197			38.1394	12.1076
	68.7467	39.9452			51.2051	21.7544
	74.0008	43.568			92.2976	5.42388
	79.6565	46.499			123.917	51.8289
	123.917	71.7721			166.367	16.7664
	166.367	93.1243			166.367	93.1243
	179.082	99.3893			179.082	103.799
	192.769	106.076			192.769	118.235
	347.468	174.745			278.587	194.775
	402.61	203.416			322.798	236.79
	674.183	390.079			626.315	474.223
	725.709	425.456			674.183	506.127
	781.173	474.223			10.9052	3.75038
	223.361	1.7546			44.192	10.8625
	322.798	5.30743			47.5695	12.3732
	433.38	24.248			59.3311	22.2318
	466.503	29.4786			106.945	0.914978
	540.535	46.499			115.118	4.86611
	581.846	56.5294			106.945	8.93508
	14.6411	9.33146			51.2051	93.1243
	51.2051	1.44327			123.917	35.068
	63.8656	35.068			133.387	41.7173
	68.7467	38.2484			166.367	67.248
	154.555	89.1686			179.082	79.9989
	166.367	93.1243			278.587	174.745
	240.432	1.91373			299.879	194.775
	322.798	5.91578			322.798	212.44
	374.024	182.497			581.846	444.33
	433.38	23.7274			626.315	474.223
	466.503	29.4786			14.6411	5.08198
	502.156	39.0876			41.0543	12.6447
	540.535	49.6273			44.192	14.0941
	626.315	349.965			79.6565	0.914978
	674.183	381.704			59.3311	32.8575
	725.709	425.456			63.8656	35.8374
	12.6358	9.13112			123.917	5.91578
	51.2051	1.32326			123.917	26.4471
	59.3311	32.1521			154.555	73.3468
	133.387	76.6007			166.367	83.5478
	240.432	1.83244			278.587	178.579
	299.879	160.215			322.798	217.101
	299.879	3.51397			347.468	236.79
	402.61	19.9455			502.156	365.49
	466.503	35.8374			626.315	464.042
	502.156	41.7173			28.4077	3.29246
	540.535	335.099			44.192	9.5362
	581.846	373.509			51.2051	12.1076
	626.315	407.384			68.7467	19.0983
	1048.78	798.357			85.7444	27.0274
	9.41163	12.1076			92.2976	30.1253
	41.0543	1.57417			154.555	70.2312
	63.8656	38.2484			166.367	79.9989
	68.7467	39.9452			192.769	101.57
	154.555	83.5478			240.432	143.739
	166.367	87.2542			278.587	174.745
	299.879	3.08492			299.879	194.775
	322.798	163.73			540.535	398.637
	402.61	18.287			581.846	434.791
	433.38	22.7195			6.05002	2.22772
	502.156	39.9452			28.4077	3.29246
	540.535	45.5007			32.9158	7.34968
	502.156	287.868			44.192	16.7664
	540.535	313.976			99.3517	10.1778
	581.846	349.965			115.118	40.8216
	781.173	517.232			123.917	47.5192
	840.876	564.141			166.367	78.2813
	22.7762	2.70826			179.082	89.1686
	47.5695	34.3151			192.769	99.3893
	92.2976	52.966			299.879	190.593
	123.917	67.248			347.468	231.706
	166.367	89.1686			402.61	281.688
	207.502	4.18025			433.38	307.235
	223.361	120.829			626.315	474.223
	278.587	153.409			18.2611	2.48307
	299.879	167.322			32.9158	8.55554
	402.61	23.7274			35.4315	9.5362
	433.38	28.8457			115.118	2.13309
	502.156	39.0876			51.2051	19.5173
	540.535	44.5239			55.1185	21.7544
	433.38	263.932			133.387	12.3732
	581.846	381.704			143.582	11.5933
	840.876	564.141			115.118	44.5239
	18.2611	8.55554			123.917	51.8289
	59.3311	30.7863			166.367	85.3809
	63.8656	33.5784			179.082	97.2555
	123.917	68.7234			278.587	186.501
	143.582	79.9989			347.468	247.295
	207.502	1.41229			466.503	342.451
	258.807	134.679			781.173	540.177
	299.879	156.775			16.9645	1.04223
	374.024	15.0422			18.2611	5.42388
	402.61	18.287			19.6567	5.91578
	466.503	35.8374			41.0543	12.9221
	502.156	40.8216			44.192	14.0941
	540.535	327.905			85.7444	0.914978
	674.183	434.791			85.7444	28.8457
	781.173	528.58			92.2976	32.1521
	41.0543	1.26705			115.118	47.5192
	63.8656	30.1253			123.917	54.1281
	74.0008	36.6237			133.387	63.0089
	99.3517	51.8289			154.555	79.9989
	133.387	70.2312			154.555	5.30743
	143.582	74.9561			223.361	140.653
	258.807	1.7931			322.798	226.732
	258.807	131.787			347.468	247.295
	278.587	143.739			502.156	373.509
	374.024	16.0542			626.315	474.223
	402.61	19.5173			30.5788	1.0651
	466.503	35.068			85.7444	1.13675
	502.156	40.8216			166.367	2.95388
	502.156	300.639			179.082	9.5362
	674.183	444.33			28.4077	7.19188
	725.709	495.261			30.5788	8.01624
	781.173	540.177			51.2051	16.7664
	6.5124	7.34968			55.1185	18.287
	68.7467	1.99863			115.118	41.7173
	85.7444	54.1281			123.917	48.5618
	92.2976	57.7697			166.367	83.5478
	166.367	95.1675			179.082	95.1675
	322.798	2.17989			192.769	106.076
	433.38	20.8304			322.798	217.101
	466.503	37.4273			540.535	390.079
	502.156	45.5007			581.846	416.322
	299.879	156.775			725.709	517.232
	322.798	167.322			26.3907	1.26705
	502.156	294.184			30.5788	6.59387
	540.535	320.865			32.9158	7.51093
	581.846	357.643			51.2051	15.0422
	905.141	628.804			55.1185	16.4065
	14.6411	8.74325			99.3517	33.5784
	63.8656	35.068			106.945	37.4273
	63.8656	1.44327			143.582	61.6562
	143.582	81.7541			154.555	70.2312
	207.502	1.32326			166.367	78.2813
	322.798	163.73			179.082	89.1686
	322.798	167.322			192.769	1.32326
	347.468	4.46148			240.432	3.75038
	433.38	16.0542			347.468	236.79
	466.503	20.8304			299.879	194.775
	502.156	39.9452			581.846	416.322
	540.535	45.5007			626.315	444.33
	581.846	357.643			674.183	484.628
	626.315	390.079			14.6411	1.38197
	674.183	434.791			21.1591	4.09051
	14.6411	9.13112			32.9158	6.88639
	68.7467	35.068			35.4315	7.67572
	85.7444	1.29485			47.5695	13.4954
	123.917	68.7234			59.3311	33.5784
	347.468	4.09051			63.8656	38.2484
	466.503	20.3832			123.917	1.47494
	258.807	131.787			133.387	5.78877
	299.879	153.409			154.555	27.6204
	502.156	25.8793			166.367	76.6007
	540.535	39.9452			179.082	87.2542
	581.846	48.5618			278.587	174.745
	540.535	307.235			322.798	212.44
	581.846	335.099			402.61	281.688
	626.315	373.509			540.535	390.079
	840.876	540.177			674.183	495.261
	10.9052	7.19188			26.3907	1.54037
	47.5695	24.248			55.1185	9.13112
	51.2051	25.8793			59.3311	11.1008
	63.8656	1.26705			68.7467	20.8304
	115.118	63.0089			74.0008	25.3237
	123.917	67.248			192.769	68.7234
	299.879	140.653			278.587	160.215
	466.503	16.0542			299.879	178.579
	502.156	21.2874			540.535	398.637
	540.535	40.8216			581.846	434.791
	581.846	342.451			133.387	5.78877
	626.315	373.509			143.582	5.30743
	11.7387	7.34968			143.582	1.41229
	55.1185	28.8457			35.4315	2.48307
	63.8656	1.3523			47.5695	8.93508
	123.917	71.7721			51.2051	10.8625
	133.387	76.6007			68.7467	19.0983
	299.879	143.739			74.0008	21.7544
	322.798	156.775			79.6565	24.248
	466.503	17.8944			133.387	52.966
	502.156	40.8216			143.582	59.0372
	581.846	349.965			179.082	83.5478
	626.315	390.079			192.769	93.1243
	12.6358	7.03748			278.587	163.73
	55.1185	28.2264			347.468	221.864
	68.7467	1.21323			502.156	365.49
	123.917	73.3468			581.846	444.33
	278.587	143.739			35.4315	1.91373
	299.879	153.409			44.192	8.55554
	466.503	19.9455			68.7467	20.3832
	502.156	43.568			63.8656	17.8944
	540.535	45.5007			74.0008	22.7195
	581.846	365.49			133.387	54.1281
	626.315	398.637			143.582	60.3325
	9.41163	8.19212			166.367	76.6007
	55.1185	31.4618			207.502	108.403
	59.3311	34.3151			223.361	120.829
	59.3311	1.44327			299.879	186.501
	143.582	81.7541			322.798	207.879
	143.582	83.5478			540.535	416.322
	322.798	4.27197			38.1394	2.2766
	347.468	178.579			44.192	7.84413
	433.38	19.9455			59.3311	15.7096
	466.503	31.4618			63.8656	17.8944
	502.156	42.6326			115.118	43.568
	581.846	342.451			123.917	48.5618
	626.315	381.704			179.082	87.2542
	674.183	416.322			223.361	123.48
	99.3517	3.22178			278.587	167.322
	92.2976	56.5294			433.38	300.639
	99.3517	60.3325			581.846	434.791
	223.361	126.189			24.5169	2.82841
	240.432	137.633			35.4315	7.03748
	402.61	22.2318			51.2051	13.7915
	502.156	335.099			55.1185	15.7096
	540.535	365.49			99.3517	38.2484
	502.156	41.7173			106.945	41.7173
	540.535	46.499			240.432	101.57
	12.6358	7.03748			258.807	113.212
	55.1185	28.2264			278.587	123.48
	68.7467	1.21323			626.315	454.079
	123.917	73.3468			674.183	517.232
	278.587	143.739			14.6411	6.88639
	299.879	153.409			41.0543	10.8625
	466.503	19.9455			55.1185	1.32326
	502.156	43.568			59.3311	20.3832
	540.535	45.5007			63.8656	23.218
	581.846	365.49			99.3517	59.0372
	626.315	398.637			106.945	64.3914
	55.1185	1.21323			179.082	6.4523
	47.5695	26.4471			192.769	7.19188
	51.2051	28.2264			278.587	115.696
	123.917	70.2312			299.879	134.679
	133.387	70.2312			322.798	52.966
	133.387	74.9561			466.503	269.723
	258.807	134.679			540.535	327.905
	278.587	146.893			781.173	528.58
	433.38	14.4033			19.6567	1.29485
	502.156	37.4273			22.7762	2.59322
	502.156	300.639			47.5695	8.74325
	581.846	365.49			51.2051	10.1778
					63.8656	21.7544
					68.7467	29.4786
					143.582	9.74543
					154.555	1.54037
					207.502	63.0089
					223.361	76.6007
					240.432	91.125
					278.587	128.958
					299.879	153.409
					322.798	174.745
					347.468	203.416
					581.846	434.791
					626.315	474.223
					18.2611	5.42388
					55.1185	1.04223
					44.192	12.6447
					47.5695	14.0941
					79.6565	35.068
					85.7444	38.2484
					192.769	83.5478
					207.502	95.1675
					240.432	4.3657
					278.587	24.248
					322.798	190.593
					347.468	207.879
					581.846	407.384
					626.315	444.33
					19.6567	6.04558
					35.4315	10.6293
					38.1394	11.5933
					59.3311	23.218
					63.8656	25.3237
					68.7467	1.01986
					154.555	12.3732
					143.582	56.5294
					154.555	64.3914
					207.502	103.799
					278.587	160.215
					347.468	217.101
					374.024	236.79
					466.503	313.976
					626.315	444.33
					14.6411	5.78877
					41.0543	12.1076
					44.192	13.4954
					51.2051	1.26705
					68.7467	28.8457
					74.0008	31.4618
					166.367	4.27197
					179.082	4.65941
					166.367	70.2312
					179.082	79.9989
					207.502	21.7544
					240.432	128.958
					258.807	146.893
					299.879	178.579
					402.61	263.932
					502.156	349.965
					626.315	444.33
					781.173	564.141
					10.1309	6.31377
					35.4315	9.33146
					38.1394	10.1778
					51.2051	17.1343
					68.7467	56.5294
					63.8656	2.37759
					123.917	6.88639
					154.555	37.4273
					166.367	48.5618
					192.769	93.1243
					207.502	106.076
					299.879	186.501
					322.798	203.416
					374.024	247.295
					502.156	342.451
					581.846	398.637
					626.315	425.456
					28.4077	1.71693
					55.1185	8.01624
					59.3311	9.95925
					59.3311	25.3237
					63.8656	21.2874
					115.118	15.0422
					115.118	1.60871
					179.082	57.7697
					192.769	70.2312
					258.807	140.653
					347.468	231.706
					402.61	281.688
					581.846	434.791
					626.315	464.042
					725.709	540.177

## Sheet: Sheet1
PEAKS	T1[ms]	T2[ms]		PEAKS	T1[ms]	T2[ms]		PEAKS	T1[ms]	T2[ms]		PEAKS	T1[ms]	T2[ms]		PEAKS	T1[ms]	T2[ms]		PEAKS	T1[ms]	T2[ms]		PEAKS	T1[ms]	T2[ms]		PEAKS	T1[ms]	T2[ms]		PEAKS	T1[ms]	T2[ms]		PEAKS	T1[ms]	T2[ms]		PEAKS	T1[ms]	T2[ms]		PEAKS	T1[ms]	T2[ms]		PEAKS	T1[ms]
1	38.1394	2.08729		1	16.9645	9.74543		1	35.4315	1.91373		1	44.192	2.65012		1	47.5695	1.54037		1	28.4077	25.8793		1	24.5169	2.70826		1	26.3907	2.53755		1	32.9158	2.89046		1	14.6411	17.8944		1	21.1591	32.8575		1	12.6358	12.9221		1	9.41163
2	99.3517	41.7173		2	55.1185	1.23985		2	299.879	3.59107		2	322.798	4.27197		2	322.798	1.91373		2	30.5788	27.0274		2	59.3311	44.5239		2	59.3311	43.568		2	59.3311	42.6326		2	15.76	19.0983		2	22.7762	33.5784		2	74.0008	44.5239		2	10.1309
3	106.945	46.499		3	223.361	1.38197		3	402.61	12.6447		3	433.38	23.7274		3	374.024	6.31377		3	92.2976	55.3157		3	166.367	85.3809		3	166.367	85.3809		3	154.555	83.5478		3	85.7444	51.8289		3	85.7444	4.00268		3	79.6565	47.5192		3	63.8656
4	322.798	3.66986		4	433.38	21.2874		4	433.38	24.78		4	466.503	29.4786		4	466.503	26.4471		4	99.3517	57.7697		4	179.082	93.1243		4	179.082	93.1243		4	166.367	91.125		4	92.2976	55.3157		4	123.917	70.2312		4	166.367	97.2555		4	68.7467
5	433.38	22.2318		5	466.503	35.8374		5	466.503	32.8575		5	540.535	45.5007		5	540.535	42.6326		5	223.361	118.235		5	240.432	4.55937		5	299.879	160.215		5	179.082	97.2555		5	154.555	89.1686		5	322.798	8.55554		5	179.082	101.57		5	143.582
6	540.535	40.8216		6	502.156	43.568		6	540.535	44.5239		6	581.846	51.8289		6	581.846	51.8289		6	240.432	126.189		6	322.798	186.501		6	322.798	174.745		6	278.587	156.775		6	166.367	95.1675		6	466.503	31.4618		6	402.61	194.775		6	154.555
7	581.846	46.499		7	55.1185	32.1521		7	581.846	49.6273		7	92.2976	47.5192		7	74.0008	32.8575		7	299.879	4.46148		7	347.468	199.048		7	581.846	373.509		7	299.879	170.994		7	322.798	163.73		7	581.846	56.5294		7	674.183	365.49		7	322.798
8	192.769	93.1243		8	59.3311	35.068		8	626.315	55.3157		8	99.3517	51.8289		8	79.6565	36.6237		8	433.38	23.7274		8	402.61	17.1343		8	626.315	407.384		8	466.503	269.723		8	347.468	178.579		8	626.315	64.3914		8	725.709	407.384		8	347.468
9	207.502	101.57		9	143.582	83.5478		9	79.6565	48.5618		9	207.502	110.782		9	143.582	78.2813		9	466.503	30.1253		9	466.503	30.7863		9	1128.94	656.699		9	502.156	294.184		9	626.315	365.49		9	258.807	140.653		9	781.173	444.33		9	626.315
10	258.807	128.958		10	322.798	167.322		10	85.7444	50.7161		10	223.361	120.829		10	154.555	83.5478		10	540.535	47.5192		10	502.156	37.4273		10	299.879	4.46148		10	725.709	444.33		10	674.183	407.384		10	278.587	153.409		10	92.2976	1.60871		10	674.183
11	278.587	140.653		11	347.468	182.497		11	192.769	97.2555		11	402.61	236.79		11	166.367	91.125		11	402.61	231.706		11	626.315	61.6562		11	433.38	25.3237		11	840.876	517.232		11	725.709	444.33		11	299.879	163.73		11	347.468	5.30743		11	725.709
12	299.879	153.409		12	581.846	357.643		12	207.502	103.799		12	433.38	258.265		12	347.468	170.994		12	466.503	281.688		12	674.183	70.2312		12	466.503	32.1521		12	278.587	4.97287		12	99.3517	1.83244		12	502.156	320.865		12	433.38	20.3832		12	68.7467
13	374.024	203.416		13	725.709	484.628		13	374.024	217.101		13	674.183	444.33		13	674.183	365.49		13	502.156	307.235		13	626.315	407.384		13	540.535	47.5192		13	433.38	22.7195		13	299.879	3.3647		13	540.535	357.643		13	466.503	26.4471		13	433.38
14	402.61	221.864		14	840.876	589.167		14	402.61	241.985		14	725.709	474.223		14	674.183	373.509		14	674.183	434.791		14	674.183	444.33		14	581.846	54.1281		14	502.156	38.2484		14	433.38	21.7544		14	581.846	390.079		14	502.156	39.0876		14	466.503
15	466.503	269.723						15	725.709	464.042						15	1128.94	656.699						15	725.709	474.223						15	540.535	46.499		15	466.503	26.4471		15	725.709	506.127		15	540.535	49.6273		15	502.156
16	626.315	390.079						16	781.173	517.232																						16	725.709	85.3809		16	502.156	39.9452										16	540.535
17	674.183	425.456																																		17	540.535	47.5192
18	781.173	495.261
[truncated: 74 more columns]
