# Supplementary material for: TD‐NMR Structural Profiling of Meat and Plant‐Based Meat Analog Burgers
Source: J Food Sci. 2025 Jul 3;90(7):e70376. doi: 10.1111/1750-3841.70376 (PMC12226202; doi:10.1111/1750-3841.70376)
Supplement: Supplementary file 3 — Supporting Material: jfds70376‐sup‐0003‐SuppMat [file JFDS-90-0-s001.xlsx]

## Sheet: גיליון1
Time	A-001	A-002	A-003	A-004	A-005	A-006	A-007	A-008	A-009	A-010	A-011	A-012	A-013	A-014	A-015	AV-A-(001-015)	SD-A-(001-015)		VEGAN-1	VEGAN-2	VEGAN-3	VEGAN-4	VEGAN-5	VEGAN-6	VEGAN-7	VEGAN-8	VEGAN-9	VEGAN-10	VEGAN-11	VEGAN-12	VEGAN-13	VEGAN-14	VEGAN-15	AV-VEGAN-(1-15)	SD-VEGAN-(1-15)
0.0002025		100	100	100	100	100	100	100	100	100	100	100	100	100	100	100	0		100	100	100	100	100	100	100	100	100	100	100	100	100	100	100	100	0
0.0004025		98.9966	99.5537	99.4922	99.4839	100.023	101.449	101.476	99.4638	99.5482	101.119	100.953	98.8485	100.845	99.4285	100.049	0.919692		101.358	103.441	102.489	101.215	100.747	101.602	103.228	104.097	106.424	102.718	103.579	103.34	100.983	103.538	99.3524	102.541	1.71915
0.0006025		96.9384	97.0253	97.193	98.4984	97.2381	97.9	97.7466	97.1001	97.096	97.4552	97.5064	96.9355	97.5925	97.1696	97.3854	0.438408		98.6071	99.3433	99.1728	98.1282	97.5839	98.0163	99.2633	99.8048	101.61	98.7456	99.3572	99.1534	98.0923	99.7531	97.0324	98.9109	1.09952
0.0008025		96.4221	96.9426	97.014	98.1257	97.3838	98.359	98.1502	96.9564	96.971	97.6696	97.6422	96.3722	97.87	97.0051	97.3489	0.634423		97.7678	99.3489	98.7731	98.308	98.0198	98.0687	99.3035	99.616	100.44	99.0068	99.6243	99.4381	98.2755	99.1162	96.8105	98.7945	0.918982
0.0010025		94.8986	95.2508	95.3949	97.0513	95.5939	96.7257	96.3782	95.3543	95.4085	95.7578	96.057	95.0097	96.2574	95.3434	95.7487	0.650615		97.8289	99.2381	98.9466	97.3172	96.2687	97.0395	99.2114	99.6537	101.372	98.2814	99.2573	98.731	97.2127	99.5709	95.433	98.3575	1.52065
0.0012025		94.4276	94.8676	95.0317	96.7218	95.2444	96.1768	95.8585	95.1096	95.0752	95.23	95.2695	94.4282	95.5812	95.065	95.2919	0.627039		95.585	97.0295	96.7085	96.1175	95.7438	95.4507	97.0424	97.2415	98.81	96.4614	97.164	97.0334	96.097	97.0766	94.8772	96.5626	0.962026
0.0014025		93.0761	93.5913	93.813	95.6889	94.2022	95.4127	95.1206	93.7952	93.8314	94.1582	94.4747	93.282	94.851	93.8016	94.2213	0.790044		96.0801	97.6478	97.4736	96.2735	95.0493	95.6152	97.7088	97.9022	98.8609	97.0483	97.9415	97.5067	96.1258	97.6568	93.9388	96.8553	1.30709
0.0016025		92.6201	93.0531	93.4147	95.3782	93.4577	94.3789	94.0084	93.3532	93.4015	93.2609	93.3403	92.7845	93.9313	93.3701	93.5538	0.697777		94.5265	96.0766	95.7847	94.5751	93.9412	93.7403	96.2885	96.4589	98.3648	95.271	96.1858	95.9072	94.4421	96.6172	93.0171	95.4131	1.37839
0.0018025		91.4937	92.0307	92.5251	94.4803	92.772	93.9373	93.5777	92.5484	92.4804	92.4856	92.8889	91.8279	93.4169	92.3529	92.7727	0.826647		93.7734	95.5351	95.3171	94.6635	93.686	93.6491	95.6347	95.8081	96.5137	95.1549	95.905	95.6689	94.6876	95.4567	92.6167	94.938	1.07312
0.0020025		91.0605	91.4876	91.7522	94.022	91.8643	92.8794	92.2534	91.8982	91.8313	91.4091	91.6442	91.2191	92.391	91.8359	91.9677	0.756536		93.5576	95.3806	95.1783	93.5264	92.418	92.6521	95.6141	95.732	96.9624	94.4941	95.5009	95.061	93.3912	95.7403	91.5086	94.4478	1.52681
0.0022025		90.0601	90.6162	91.1215	93.2476	91.3725	92.5769	92.0233	91.1324	91.1535	90.907	91.2668	90.3325	92.0271	91.011	91.3463	0.864352		92.1207	94.0249	93.7725	93.0281	92.167	91.8618	94.1132	94.2609	95.7984	93.247	94.168	93.9946	93.0848	94.271	91.2116	93.4083	1.1894
0.0024025		89.5614	89.907	90.3786	92.7789	90.3168	91.5866	90.8158	90.4719	90.4205	89.707	90.2233	89.7863	90.9271	90.4346	90.5226	0.839246		92.2176	94.1661	93.9602	92.5789	91.1763	91.6428	94.3485	94.4181	94.9064	93.4965	94.4336	94.1132	92.5257	94.0613	90.1119	93.2105	1.42106
0.0026025		88.6345	89.2739	89.8743	92.0874	90.0455	91.1612	90.4668	89.7755	89.9879	89.3312	89.5495	88.9048	90.5659	89.7029	89.9544	0.903534		91.116	93.1124	93.0366	91.5759	90.6909	90.4584	93.3649	93.3666	94.9007	92.1937	93.2655	92.8615	91.6369	93.5591	89.8049	92.3296	1.40512
0.0028025		88.0664	88.5482	89.0785	91.5556	89.0008	90.3257	89.3639	89.0187	89.0536	88.1953	88.8898	88.4345	89.5901	89.0665	89.1563	0.898576		90.4615	92.5878	92.4294	91.5138	90.037	90.3079	92.7511	92.8228	93.5226	92.0424	92.892	92.7553	91.6	92.4472	88.8461	91.8011	1.32264
0.0030025		87.1629	87.9395	88.5906	90.9275	88.7	89.7312	88.9275	88.4625	88.6311	87.7846	87.9651	87.5191	89.1661	88.4182	88.5661	0.957122		90.2763	92.3594	92.4157	90.4848	89.3287	89.3231	92.6562	92.5833	93.168	91.3568	92.5504	91.8904	90.5544	92.5736	88.4545	91.3317	1.48864
0.0032025		86.7891	87.2545	87.7898	90.3209	87.6994	89.1583	88.1613	87.7237	87.7984	86.8677	87.5029	87.0124	88.3831	87.7518	87.8724	0.941057		89.0758	91.2153	91.2168	90.1831	88.8821	88.7938	91.4846	91.471	92.7114	90.5663	91.585	91.3806	90.3777	91.5942	87.6814	90.5479	1.37748
0.0034025		85.9582	86.5825	87.3305	89.8563	87.2982	88.4602	87.4295	87.2441	87.4063	86.3028	86.4269	86.3211	87.7705	87.2021	87.2564	1.00566		88.9839	91.1573	91.241	89.5203	87.9858	88.2732	91.5204	91.4315	91.5762	90.3582	91.5488	91.1779	89.6474	91.0184	87.0102	90.1634	1.50336
0.0036025		85.3323	85.8993	86.549	89.0733	86.5563	88.0205	86.9249	86.4464	86.54	85.443	86.1986	85.791	87.2621	86.5118	86.6106	0.998804		88.1283	90.3575	90.529	88.9795	87.7076	87.4325	90.6437	90.6191	91.5174	89.4864	90.446	90.0998	89.2744	90.9049	86.5994	89.515	1.45783
0.0038025		84.7343	85.3886	86.1039	88.8127	86.0174	87.132	86.1191	86.0315	86.2133	84.8211	85.1516	85.1129	86.3799	85.9997	86.0013	1.04811		87.5284	89.8831	89.8834	88.5717	86.8931	87.1909	90.1826	90.0113	90.6853	89.192	90.263	90.0568	88.7883	89.8359	85.8672	88.9889	1.46844
0.0040025		84.0931	84.6747	85.3545	87.9913	85.405	86.7399	85.6627	85.2195	85.4169	84.1425	84.8658	84.5615	86.0922	85.3029	85.3945	1.03427		87.2813	89.6322	89.7783	87.8731	86.5226	86.3501	89.9772	89.8885	90.0161	88.5246	89.7555	89.2262	88.0904	89.7603	85.4658	88.5428	1.53003
0.0042025		83.4837	84.1692	84.9052	87.6889	84.8599	86.0529	84.7257	84.7764	85.0178	83.4145	83.9162	83.8838	85.1172	84.83	84.7744	1.1006		86.2723	88.7236	88.7478	87.6012	85.8915	85.9166	89.0894	88.8623	89.7477	87.8589	89.0789	88.75	87.8551	89.0871	84.6883	87.878	1.50455
0.0044025		82.8957	83.4799	84.2535	86.8579	84.2406	85.6483	84.4541	84.0889	84.2982	82.8967	83.4933	83.382	84.9388	84.1718	84.2214	1.06987		86.0602	88.6748	88.7046	86.9631	85.396	85.3307	89.0137	88.7993	88.8263	87.7307	88.9439	88.5283	87.0939	88.4432	84.4192	87.5285	1.55364
0.0046025		82.241	82.9957	83.7734	86.6488	83.5726	84.9801	83.5342	83.641	83.8381	82.052	82.8599	82.7562	84.0026	83.7387	83.6167	1.15489		85.4335	87.7962	88.0215	86.5115	84.8747	84.6729	88.2146	88.066	88.3922	86.7828	88.1714	87.6863	86.8859	88.3283	83.6736	86.9008	1.54543
0.0048025		81.5952	82.2948	83.1033	85.7571	83.154	84.5218	83.2198	82.945	83.1694	81.6872	82.088	82.2677	83.7775	83.0696	83.0465	1.11541		84.8644	87.4443	87.4577	86.0233	84.1969	84.3017	87.8794	87.5282	88.0335	86.6893	87.8149	87.5609	86.2414	87.4143	83.2474	86.4465	1.56957
0.0050025		81.0171	81.7786	82.6153	85.5153	82.4278	83.9388	82.3427	82.4903	82.7314	80.7071	81.6422	81.6106	82.8747	82.6638	82.454	1.20439		84.4847	87.0359	87.3574	85.4475	83.8485	83.5076	87.5349	87.2794	87.1109	85.9411	87.4325	86.7712	85.7889	87.2651	82.6016	85.9605	1.63457
0.0052025		80.4208	81.1628	82.0737	84.6849	81.9804	83.3854	82.0128	81.9186	82.106	80.3867	80.8789	81.1219	82.6409	81.9843	81.9113	1.15286		83.6972	86.3577	86.5339	85.1709	83.2308	83.2284	86.8499	86.5259	87.0304	85.4668	86.7618	86.5009	85.3955	86.7934	82.1573	85.4467	1.60577
0.0054025		79.8809	80.635	81.4693	84.4824	81.292	82.9203	81.3073	81.418	81.5962	79.5007	80.5653	80.4677	81.8696	81.4875	81.3494	1.24453		83.4703	86.1464	86.4184	84.5556	82.8877	82.5872	86.6923	86.3526	86.2627	85.1796	86.6044	86.0204	84.8621	86.0048	81.677	85.0481	1.65008
0.0056025		79.311	80.0415	80.9849	83.7505	81.0059	82.3081	80.8051	80.8859	81.0927	79.1425	79.7011	79.9265	81.5012	80.8893	80.8104	1.21397		82.8157	85.5441	85.8799	84.1628	82.3062	82.0973	86.0767	85.732	85.674	84.5394	85.9479	85.4174	84.5419	86.0139	81.0716	84.5214	1.66674
0.0058025		78.821	79.4869	80.4354	83.4892	80.2631	81.908	80.272	80.2735	80.5645	78.3307	79.4316	79.403	80.8882	80.485	80.2894	1.28636		82.2435	85.1573	85.417	83.713	81.8587	81.7582	85.6936	85.2242	85.5202	84.2583	85.5827	85.2881	83.9312	85.2806	80.6817	84.1072	1.68009
0.0060025		78.2013	78.9517	79.9539	82.7197	79.8259	81.3369	79.6327	79.852	79.922	77.9295	78.5964	79.0026	80.3697	79.8786	79.7266	1.24255		81.9935	84.78	85.1917	83.1948	81.3462	81.0989	85.3247	84.9697	84.6865	83.6473	85.1801	84.5818	83.6347	84.854	80.0609	83.6363	1.72334
0.0062025		77.6848	78.5113	79.3579	82.4312	79.2595	80.8526	79.1905	79.2653	79.4489	77.203	78.1869	78.3301	79.7714	79.4035	79.2069	1.30607		81.3288	84.1647	84.5221	82.8787	80.8517	80.7203	84.7391	84.3299	84.4466	83.2301	84.7576	84.2606	83.1147	84.5933	79.7186	83.1771	1.70627
0.0064025		77.1492	77.8767	78.9228	81.7972	78.7644	80.3491	78.4746	78.7746	78.936	76.821	77.5117	77.9847	79.2638	78.8407	78.6762	1.28136		81.0226	83.9824	84.2624	82.3055	80.4372	80.2283	84.4956	84.0779	83.9997	82.8143	84.4367	83.7966	82.684	83.8974	79.1703	82.7741	1.75539
0.0066025		76.5826	77.4358	78.3575	81.382	78.1251	79.7734	78.1526	78.2348	78.501	76.0404	77.0404	77.3281	78.8432	78.4147	78.158	1.33384		80.4919	83.3541	83.7717	81.9454	79.9434	79.7808	83.9568	83.5867	83.3273	82.3695	83.8783	83.2634	82.3276	83.7053	78.8076	82.3007	1.72429
0.0068025		76.1237	76.8178	77.8875	80.851	77.7709	79.4304	77.3904	77.8811	78.0497	75.6353	76.5727	76.8313	78.3134	77.8459	77.6715	1.33451		79.9903	82.9702	83.391	81.5472	79.575	79.3857	83.5375	83.0536	83.1673	81.9587	83.5536	83.0252	81.8139	83.2323	78.2209	81.8948	1.76892
0.0070025		75.633	76.4219	77.3108	80.4459	77.1687	78.8283	76.9435	77.2885	77.487	74.9188	75.9344	76.365	77.8169	77.4095	77.1409	1.36708		79.643	82.5958	83.1654	81.128	78.9928	78.8123	83.3229	82.7888	82.5975	81.4945	83.1458	82.4494	81.4717	82.6828	77.7396	81.4687	1.82041
0.0072025		75.0105	75.8853	76.8992	79.9524	76.724	78.4792	76.3742	76.8129	77.0567	74.4316	75.478	75.8605	77.3188	76.9311	76.6582	1.39515		79.1182	82.1004	82.5489	80.7735	78.7082	78.4801	82.6869	82.227	82.1159	81.184	82.672	82.1972	81.029	82.4909	77.3556	81.0459	1.77559
0.0074025		74.5612	75.4159	76.3889	79.469	76.2266	77.921	75.996	76.2311	76.5512	73.9216	74.8291	75.3262	76.8511	76.4653	76.1539	1.39916		78.7133	81.925	82.3373	80.2751	78.1544	77.9451	82.5118	81.9243	81.936	80.6777	82.5104	81.6092	80.7346	81.9379	76.8674	80.6706	1.87087
0.0076025		73.9965	74.8713	75.9808	79.0257	75.7045	77.4675	75.4368	75.8975	76.0574	73.3868	74.5269	74.9263	76.3169	75.9488	75.6817	1.41015		78.3335	81.3566	81.909	79.9826	77.8102	77.6114	81.9649	81.4912	81.2471	80.3072	81.892	81.3593	80.2638	81.6717	76.4823	80.2455	1.81773
0.0078025		73.6309	74.4211	75.4306	78.4528	75.3077	76.9325	74.9868	75.2448	75.5931	72.8596	73.7899	74.311	75.9633	75.4928	75.1726	1.40964		77.7843	80.9577	81.4804	79.5166	77.3953	77.1606	81.6203	81.0767	81.0091	79.9154	81.6577	80.9714	79.9114	81.2705	76.0144	79.8495	1.86639
0.0080025		73.1043	73.9108	75.0547	78.1553	74.7973	76.6207	74.4729	74.9112	75.1895	72.2607	73.4806	73.8559	75.3939	74.9311	74.7242	1.46615		77.6445	80.7082	81.2306	79.115	76.915	76.6529	81.3652	80.7866	80.6409	79.4685	81.282	80.5354	79.5628	80.8441	75.6404	79.4928	1.89407
0.0082025		72.5937	73.5528	74.5109	77.4809	74.3142	76.0659	73.9693	74.4033	74.6909	71.8747	72.7691	73.3768	74.9803	74.5655	74.2249	1.42925		76.9755	80.1692	80.7585	78.7123	76.5706	76.284	80.8767	80.3002	80.0422	79.1255	80.8725	80.2075	79.0731	80.5381	75.1388	79.043	1.8983
0.0084025		72.0673	72.8443	74.1406	77.1993	73.8024	75.731	73.5485	73.9975	74.2638	71.2341	72.4783	72.9635	74.5076	74.0599	73.7741	1.49931		76.7815	79.9361	80.4796	78.3128	76.1333	75.8082	80.6948	80.0132	79.9905	78.6849	80.568	79.811	78.7854	80.0624	74.8341	78.7264	1.93403
0.0086025		71.6289	72.489	73.6275	76.6951	73.3967	75.1721	72.9879	73.4731	73.7627	70.804	71.8578	72.5389	73.9192	73.6382	73.2851	1.47605		76.3354	79.4179	80.0898	77.9719	75.799	75.4701	80.1083	79.6223	79.3275	78.2708	80.1167	79.4612	78.3525	79.718	74.3183	78.292	1.91374
0.0088025		71.1713	71.9229	73.1873	76.3638	72.9042	74.7925	72.5329	73.0558	73.3851	70.1782	71.4967	72.1415	73.6124	73.1495	72.8496	1.53136		75.9559	79.1348	79.6997	77.6386	75.3785	75.0787	79.9437	79.1688	79.0674	77.9568	79.8002	79.1152	78.0003	79.3383	74.0047	77.9521	1.93429
0.0090025		70.7101	71.5775	72.7663	75.833	72.4346	74.3171	71.9738	72.559	72.8827	69.8233	70.928	71.5655	73.0834	72.7992	72.3752	1.51121		75.5571	78.784	79.4064	77.2516	75.0409	74.6737	79.4734	78.9458	78.7692	77.5007	79.4365	78.6941	77.6657	78.9503	73.5827	77.5821	1.9512
0.0092025		70.2407	71.0782	72.2747	75.5407	72.1072	73.8158	71.6323	72.1909	72.4035	69.2864	70.4319	71.0767	72.6506	72.28	71.9293	1.55184		75.0758	78.2845	78.9345	76.8548	74.6157	74.2605	79.1324	78.4637	78.2012	77.2737	79.1021	78.3457	77.3756	78.6476	73.1816	77.1833	1.95804
0.0094025		69.7682	70.6941	71.8308	75.0069	71.6013	73.5234	71.063	71.67	71.9431	68.7955	70.0601	70.7094	72.2221	71.8904	71.4842	1.55068		74.7955	78.0266	78.7373	76.5296	74.1791	73.8675	78.9254	78.1883	77.9647	76.8324	78.8591	77.8694	77.0039	78.3212	72.74	76.856	2.01415
0.0096025		69.3105	70.1988	71.4676	74.645	71.1691	72.9701	70.7705	71.3293	71.6416	68.2409	69.4645	70.3409	71.8588	71.3919	71.0571	1.58682		74.2842	77.7038	78.3957	76.1355	73.8499	73.574	78.3946	77.8273	77.6148	76.4467	78.4142	77.6269	76.6169	77.9587	72.4112	76.4836	2.00101
0.0098025		68.8227	69.7982	70.971	74.2131	70.7127	72.6485	70.2425	70.8521	71.1177	67.8127	69.1765	69.8349	71.3206	71.004	70.6091	1.58659		73.9573	77.321	77.9574	75.857	73.5131	73.0863	78.1673	77.4191	77.1932	76.2081	78.157	77.2277	76.2745	77.6405	72.0307	76.134	2.01838
0.0100025		68.4526	69.3536	70.6064	73.7854	70.2947	72.0886	69.872	70.4392	70.7763	67.3773	68.5681	69.4823	70.9954	70.5431	70.1882	1.58737		73.6428	77.0527	77.7027	75.4145	73.1225	72.836	77.8033	77.1967	76.9725	75.7958	77.8192	76.9472	75.9073	77.1652	71.6072	75.799	2.03773
0.0102025		68.0106	68.9714	70.1397	73.3222	69.8362	71.8107	69.2909	70.0359	70.2568	66.9355	68.2297	68.9213	70.4951	70.1612	69.7441	1.59302		73.2527	76.6194	77.3415	75.0688	72.7824	72.4238	77.4535	76.7493	76.4613	75.4429	77.4475	76.6135	75.5842	76.9051	71.254	75.4267	2.03532
0.0104025		67.5985	68.4973	69.7922	72.9108	69.441	71.3777	68.9245	69.5364	69.9141	66.4563	67.6952	68.5872	70.1669	69.7351	69.331	1.61311		72.8885	76.3872	77.0672	74.8024	72.4728	72.1086	77.2234	76.49	76.264	75.0371	77.2311	76.2974	75.2052	76.5834	70.9184	75.1318	2.06699
0.0106025		67.0839	68.0376	69.2621	72.52	68.9858	70.9457	68.5364	69.1435	69.4568	66.078	67.3235	68.1384	69.5782	69.3205	68.8865	1.60851		72.4802	75.925	76.7497	74.3895	72.0547	71.7219	76.8848	76.0588	75.9206	74.7903	76.793	75.9605	74.8985	76.2736	70.5549	74.7637	2.07565
0.0108025		66.6416	67.6602	68.9659	72.1765	68.6694	70.566	68.0552	68.7855	69.1122	65.551	66.8145	67.7573	69.2329	68.9419	68.495	1.65634		72.2139	75.7185	76.4367	74.1503	71.741	71.3325	76.5834	75.7253	75.4201	74.4384	76.5579	75.5604	74.6174	75.8956	70.2262	74.4412	2.07806
0.0110025		66.2794	67.1426	68.4922	71.7541	68.1914	70.0822	67.5787	68.3571	68.6105	65.0533	66.4484	67.4156	68.8581	68.5534	68.0583	1.65269		71.8632	75.3723	76.1625	73.7586	71.3787	71.0476	76.1906	75.4916	75.243	74.0308	76.1173	75.3193	74.2718	75.5248	69.8707	74.1095	2.08456
0.0112025		65.8524	66.7951	68.1568	71.3462	67.7754	69.7529	67.1995	67.9652	68.3281	64.651	65.9857	67.0083	68.4811	68.1796	67.6769	1.66913		71.4643	75.0227	75.7581	73.4421	71.0514	70.6291	75.8836	75.088	74.8258	73.8009	75.9659	75.01	74.0057	75.2873	69.4159	73.7767	2.12463
0.0114025		65.429	66.3198	67.7223	71.0521	67.3464	69.2851	66.7575	67.5168	67.815	64.2053	65.6211	66.476	67.9639	67.7476	67.2327	1.68524		71.1539	74.7229	75.4742	73.1211	70.6759	70.3273	75.6117	74.8041	74.4653	73.3722	75.5307	74.6096	73.6014	75.0391	69.1436	73.4435	2.11888
0.0116025		65.0096	65.9923	67.2998	70.5639	66.9656	68.9883	66.32	67.1214	67.5084	63.7865	65.2464	66.1365	67.6536	67.3962	66.8563	1.68479		70.731	74.386	75.1806	72.8376	70.348	70.0421	75.2933	74.4486	74.2993	73.1407	75.2711	74.3729	73.3122	74.6549	68.8369	73.1437	2.13139
0.0118025		64.6857	65.6119	66.9445	70.2535	66.5288	68.5401	65.9731	66.7224	67.0969	63.3813	64.7141	65.7947	67.1659	66.9129	66.4518	1.69178		70.4167	74.0876	74.9304	72.5678	70.0121	69.5048	75.0951	74.1255	73.738	72.7984	74.982	74.0523	72.9941	74.3393	68.4505	72.8063	2.17321
0.0120025		64.2201	65.1703	66.4935	69.7979	66.1808	68.2088	65.5438	66.3189	66.6906	62.971	64.4112	65.3538	66.8476	66.5986	66.0576	1.69545		70.0965	73.7708	74.6271	72.2443	69.6942	69.3225	74.7542	73.901	73.6254	72.4832	74.6352	73.7651	72.765	74.0181	68.1195	72.5215	2.17088
0.0122025		63.7784	64.8126	66.2281	69.4517	65.7141	67.7827	65.097	66.019	66.3243	62.4612	63.9435	64.9334	66.4182	66.1665	65.6522	1.72963		69.7651	73.4474	74.348	71.9446	69.4221	68.9757	74.4275	73.4592	73.068	72.1646	74.3962	73.3977	72.4664	73.7359	67.7551	72.1849	2.17157
0.0124025		63.4309	64.3394	65.73	69.1082	65.3839	67.4608	64.7268	65.5605	65.9338	62.1178	63.6258	64.5028	66.1275	65.7786	65.2733	1.73308		69.5302	73.1284	74.0351	71.6374	69.0226	68.6587	74.0889	73.2558	72.8196	71.876	74.0912	73.1595	72.1807	73.4293	67.5071	71.8947	2.17315
0.0126025		63.0082	64.0437	65.3912	68.7177	65.002	67.0035	64.4364	65.2251	65.5465	61.5955	63.0749	64.1611	65.6859	65.352	64.8745	1.75217		69.1188	72.8375	73.6741	71.3257	68.7609	68.3695	73.8068	72.9572	72.6385	71.5292	73.7947	72.7872	71.9223	73.1098	67.0922	71.5816	2.19222
0.0128025		62.6949	63.628	64.9793	68.362	64.6744	66.6412	63.9722	64.7769	65.1922	61.2783	62.7372	63.8397	65.2999	65.0142	64.5065	1.74179		68.8556	72.5853	73.4769	71.038	68.4594	68.0088	73.564	72.6166	72.1311	71.2916	73.5353	72.4981	71.5266	72.82	66.8266	71.2822	2.1988
0.0130025		62.3105	63.2106	64.6741	67.9678	64.301	66.3416	63.5977	64.4862	64.8209	60.8479	62.3569	63.4068	64.9545	64.7701	64.1462	1.76533		68.5754	72.2264	73.1303	70.6984	68.1233	67.763	73.2185	72.3573	71.9509	70.9394	73.1633	72.2885	71.2158	72.5049	66.4644	70.9747	2.19823
0.0132025		61.9361	62.8515	64.2494	67.5759	63.9185	66.0465	63.2068	64.0701	64.4163	60.4921	62.0307	63.0855	64.5256	64.4242	63.7735	1.75824		68.165	71.9961	72.962	70.3952	67.836	67.3878	72.9798	72.0116	71.6031	70.6932	73.0137	71.9664	70.9848	72.2196	66.1839	70.6932	2.23549
0.0134025		61.525	62.5027	63.9163	67.2662	63.4691	65.5508	62.865	63.7415	64.0895	59.9886	61.6092	62.7152	64.2222	63.9006	63.383	1.78195		67.8447	71.685	72.5575	70.1468	67.4729	67.0677	72.6734	71.7961	71.1451	70.3837	72.64	71.6516	70.65	71.9514	65.8794	70.3697	2.23158
0.0136025		61.1011	62.1671	63.5751	66.8138	63.1755	65.1892	62.4482	63.3101	63.7211	59.711	61.2076	62.3261	63.8392	63.577	63.0116	1.76371		67.5996	71.3798	72.3122	69.8529	67.2326	66.7602	72.3976	71.473	71.0742	70.1015	72.4652	71.4148	70.3851	71.683	65.62	70.1168	2.24102
0.0138025		60.7929	61.7333	63.1735	66.4922	62.7866	64.9552	62.0542	63.0054	63.3981	59.2401	60.8287	61.9374	63.3966	63.1814	62.6411	1.79723		67.1914	71.1114	72.0378	69.4641	66.9789	66.5326	72.2308	71.2479	70.6504	69.8413	72.099	71.1395	70.1148	71.3389	65.2465	69.815	2.25654
0.0140025		60.3804	61.551	62.868	66.1804	62.4332	64.4647	61.759	62.6553	62.9161	58.954	60.4519	61.6475	63.0905	62.9232	62.3054	1.77975		66.9655	70.8231	71.8213	69.2724	66.6318	66.2192	71.9092	70.9007	70.4966	69.4603	71.8714	70.8445	69.8181	71.0726	64.9534	69.5373	2.26814
0.0142025		60.0227	61.033	62.4813	65.9159	62.0425	64.2117	61.278	62.247	62.7124	58.4949	60.1036	61.3737	62.7513	62.5069	61.9411	1.82801		66.5905	70.5861	71.4939	68.9328	66.3511	65.844	71.6281	70.6291	70.1543	69.2265	71.5602	70.5477	69.5271	70.8137	64.6272	69.2341	2.28789
0.0144025		59.6942	60.6716	62.153	65.4625	61.7162	63.7846	61.0086	61.8941	62.2532	58.1331	59.7916	60.8594	62.3306	62.2019	61.5682	1.7993		66.3877	70.2474	71.2485	68.7754	66.0631	65.6974	71.3716	70.4075	69.7384	68.8742	71.3227	70.2979	69.2763	70.5022	64.3378	68.9699	2.27283
0.0146025		59.3135	60.3215	61.7963	65.2189	61.3051	63.5143	60.6152	61.5671	62.0197	57.7369	59.3082	60.5412	62.0896	61.8079	61.2254	1.85038		66.0003	69.9961	70.9984	68.4526	65.7369	65.2973	71.0269	70.0974	69.565	68.6605	70.9615	70.0955	68.9373	70.2762	64.0493	68.6767	2.29922
0.0148025		58.9583	59.9953	61.4616	64.7932	61.0199	63.0392	60.3215	61.1626	61.5555	57.3384	58.9997	60.2589	61.6199	61.5116	60.8597	1.82002		65.678	69.7817	70.7431	68.1634	65.5127	65.037	70.8807	69.8641	69.2615	68.3918	70.7718	69.7198	68.7922	69.9914	63.8006	68.426	2.31066
0.0150025		58.6996	59.6363	61.1049	64.5009	60.678	62.8484	59.8355	60.9067	61.268	57.0355	58.6067	59.8943	61.3377	61.0801	60.5309	1.84147		65.4806	69.4122	70.5412	67.8762	65.2875	64.7352	70.5932	69.5507	68.9079	68.1612	70.4909	69.5803	68.4511	69.693	63.5376	68.1533	2.30131
0.0152025		58.2835	59.3912	60.7731	64.0913	60.3043	62.4541	59.5766	60.4868	60.871	56.6891	58.2754	59.5175	60.9112	60.8333	60.1756	1.82306		65.1647	69.2	70.1367	67.6407	64.998	64.4296	70.3337	69.2705	68.7234	67.8466	70.298	69.1822	68.1816	69.4669	63.1808	67.8702	2.32033
0.0154025		57.9331	58.9667	60.4013	63.8474	60.0412	62.1377	59.2061	60.1798	60.6959	56.2931	57.866	59.1975	60.6688	60.447	59.8487	1.86643		64.9429	68.9346	69.9587	67.3953	64.6935	64.1694	70.061	69.1306	68.3569	67.6362	70.0132	68.9876	67.9758	69.2027	62.9456	67.6269	2.32606
0.0156025		57.559	58.6489	60.0545	63.4224	59.6751	61.7898	58.848	59.8911	60.2673	55.9071	57.6101	58.8833	60.3519	60.1364	59.5032	1.8526		64.5947	68.6998	69.6555	67.0737	64.402	63.8982	69.7707	68.7932	68.1707	67.2843	69.758	68.6709	67.6813	68.8783	62.6106	67.3295	2.33721
0.0158025		57.3156	58.2365	59.7441	63.1576	59.3845	61.4394	58.5583	59.5623	59.9525	55.5446	57.2284	58.511	59.9949	59.8237	59.1752	1.86737		64.2698	68.4331	69.463	66.8489	64.2275	63.6578	69.5842	68.5511	67.884	67.0062	69.4388	68.4577	67.3771	68.6758	62.4008	67.085	2.33585
0.0160025		56.8764	57.9598	59.3731	62.7741	58.974	61.1914	58.1622	59.1917	59.6019	55.1762	56.9128	58.1969	59.6308	59.4521	58.8195	1.87387		64.0472	68.1407	69.2417	66.5355	63.8728	63.3375	69.2866	68.3165	67.588	66.8784	69.2705	68.2198	67.194	68.3375	62.0966	66.8242	2.35776
0.0162025		56.591	57.5598	59.0848	62.5604	58.645	60.7706	57.9622	58.8766	59.275	54.9488	56.5716	57.8899	59.3834	59.1601	58.52	1.87038		63.7263	67.9243	68.9624	66.2838	63.6618	63.1545	69.107	67.9606	67.33	66.4629	68.9692	67.9071	66.9813	68.1577	61.7961	66.559	2.35783
0.0164025		56.2054	57.2742	58.7802	62.1171	58.2784	60.4961	57.5042	58.568	58.9543	54.5038	56.2403	57.6044	59.0275	58.8861	58.1743	1.88078		63.5358	67.6379	68.7843	66.0383	63.3592	62.8548	68.7939	67.8496	67.0605	66.3124	68.7927	67.6978	66.6947	67.9168	61.6367	66.331	2.36125
0.0166025		55.9963	56.945	58.3905	61.8985	58.091	60.1124	57.2376	58.2935	58.6934	54.2243	55.9453	57.2663	58.6921	58.4306	57.8726	1.87187		63.1929	67.3656	68.4476	65.8054	63.0614	62.5541	68.5613	67.507	66.8432	66.0474	68.5022	67.447	66.409	67.5907	61.298	66.0422	2.3749
0.0168025		55.6105	56.6313	58.1808	61.4726	57.6869	59.9467	56.8803	57.9087	58.3302	53.796	55.5636	56.892	58.2817	58.2323	57.5295	1.89747		62.9855	67.1768	68.2549	65.531	62.8011	62.3541	68.3945	67.2782	66.6014	65.7416	68.3643	67.1777	66.2259	67.3778	61.1027	65.8245	2.38366
0.0170025		55.3099	56.3368	57.7604	61.2129	57.3405	59.5235	56.5817	57.5569	58.009	53.5081	55.2693	56.5302	58.0622	57.8901	57.2066	1.88809		62.7674	66.7987	68.0433	65.3686	62.593	62.0107	68.0962	67.0793	66.2343	65.5404	68.0558	66.9447	65.9904	67.1483	60.8093	65.5654	2.3838
0.0172025		54.9663	56.0001	57.4345	60.9245	57.027	59.2737	56.1475	57.3255	57.6534	53.1458	54.867	56.263	57.6611	57.5333	56.873	1.91351		62.4638	66.6992	67.7641	65.1165	62.3631	61.8229	67.9145	66.724	66.1102	65.286	67.9074	66.6516	65.7701	66.8686	60.5336	65.333	2.3957
0.0174025		54.6425	55.641	57.1175	60.5956	56.7099	58.9289	55.9116	56.9584	57.3989	52.8722	54.6409	55.9847	57.4475	57.22	56.5764	1.89876		62.1581	66.3635	67.5138	64.8663	62.0628	61.4977	67.5487	66.5722	65.7316	64.9915	67.5492	66.5427	65.4649	66.614	60.2964	65.0516	2.3972
0.0176025		54.3831	55.3536	56.9471	60.3318	56.4287	58.6402	55.5779	56.6828	57.1233	52.5585	54.2166	55.6681	57.0108	56.8811	56.2717	1.9146		61.9429	66.1221	67.2829	64.5862	61.8562	61.3354	67.4265	66.2927	65.5018	64.8419	67.4174	66.2496	65.2468	66.4006	60.0239	64.8351	2.40414
0.0178025		54.04	55.0404	56.4825	59.9546	56.1224	58.2895	55.219	56.3953	56.7874	52.2207	54.0026	55.3687	56.8052	56.6365	55.9546	1.90086		61.6524	65.9167	67.0228	64.3512	61.5813	61.045	67.1921	66.0707	65.31	64.5475	67.0973	65.9597	64.9929	66.1423	59.7327	64.5743	2.41709
0.0180025		53.773	54.6916	56.3035	59.7472	55.7823	58.0272	54.9396	56.1054	56.3932	51.9292	53.5691	55.125	56.4864	56.4044	55.6626	1.92763		61.482	65.6388	66.9027	64.1283	61.3936	60.7685	66.9655	65.8588	65.081	64.3454	66.8954	65.8063	64.7878	65.9286	59.5144	64.3665	2.42507
0.0182025		53.4986	54.4515	55.8917	59.3863	55.5191	57.7298	54.6433	55.8059	56.1595	51.5316	53.392	54.7712	56.1333	56.0835	55.3569	1.91702		61.1711	65.4211	66.5608	63.8498	61.0944	60.5759	66.6981	65.5958	64.7591	64.0233	66.6835	65.5211	64.5612	65.6882	59.225	64.0952	2.42778
0.0184025		53.1858	54.133	55.6749	59.1019	55.1373	57.3891	54.3265	55.5321	55.8529	51.3061	52.9378	54.4805	55.8339	55.7691	55.0472	1.9203		60.9805	65.1854	66.402	63.666	60.935	60.3066	66.4482	65.3456	64.5599	63.8432	66.4213	65.3188	64.2841	65.48	59.0339	63.8807	2.41873
0.0186025		52.8351	53.8812	55.3487	58.7334	54.8481	57.1667	54.033	55.1529	55.6084	50.9221	52.7118	54.2072	55.4902	55.4935	54.7452	1.92379		60.7071	64.9692	66.1759	63.4855	60.6382	60.0567	66.2723	65.1912	64.2322	63.5677	66.2523	65.0748	64.0683	65.1834	58.697	63.6381	2.45309
0.0188025		52.4728	53.6282	55.104	58.5326	54.6115	56.7739	53.7637	54.8923	55.2478	50.6537	52.399	53.9431	55.253	55.2161	54.4637	1.93181		60.4031	64.8265	65.911	63.1654	60.3734	59.8574	66.0435	64.9121	64.137	63.3877	66.0205	64.841	63.8449	64.9676	58.4854	63.4118	2.45902
0.0190025		52.2213	53.2348	54.7293	58.2458	54.2799	56.5877	53.4083	54.5709	54.9951	50.3011	52.1161	53.6384	54.9782	54.8827	54.1564	1.95142		60.1691	64.4826	65.8102	62.9773	60.1691	59.6134	65.8016	64.6854	63.8338	63.1741	65.784	64.6108	63.6048	64.7522	58.291	63.184	2.45614
0.0192025		51.9466	52.9056	54.5018	57.9076	53.9898	56.1754	53.1404	54.2107	54.7031	50.0473	51.8361	53.2905	54.7161	54.5547	53.8518	1.92691		59.9715	64.3361	65.502	62.7278	59.9493	59.3727	65.6534	64.4392	63.6245	62.9274	65.5338	64.3483	63.4492	64.5869	58.0366	62.9639	2.46165
0.0194025		51.5999	52.657	54.1378	57.6775	53.6952	55.9772	52.868	53.9827	54.3259	49.6977	51.5027	52.931	54.3319	54.3499	53.5525	1.95753		59.7923	64.1562	65.2758	62.4963	59.7318	59.105	65.3626	64.2332	63.3595	62.7072	65.3122	64.1598	63.1731	64.3173	57.8	62.7322	2.45893
0.0196025		51.3442	52.3086	53.8967	57.3386	53.4865	55.6524	52.5749	53.6791	54.2085	49.4524	51.3115	52.6981	54.077	53.9342	53.283	1.93471		59.427	63.8249	65.1219	62.1992	59.4552	59.0163	65.1535	64.0371	63.1222	62.4565	65.1641	63.9836	63.0054	64.1628	57.5713	62.5134	2.47806
0.0198025		51.0661	52.0377	53.6369	57.0689	53.068	55.4	52.1862	53.3772	53.8522	49.0788	50.8779	52.3673	53.8383	53.6819	52.967	1.96811		59.2115	63.6604	64.8426	62.0818	59.2777	58.6855	64.9911	63.775	62.9992	62.1746	64.8442	63.7095	62.7207	63.8791	57.3096	62.2775	2.47919
0.0200025		50.8523	51.7735	53.2837	56.7421	52.8586	55.0822	52.0244	53.1395	53.613	48.8648	50.7243	52.1501	53.5494	53.4978	52.7254	1.92949		59.022	63.3906	64.6888	61.8578	59.0355	58.4459	64.7419	63.5702	62.6868	62.0762	64.7396	63.5246	62.421	63.6262	57.1648	62.0661	2.47702
0.0202025		50.5056	51.4942	53.0211	56.5448	52.5251	54.8243	51.7444	52.8691	53.2529	48.5247	50.2773	51.8974	53.2659	53.1496	52.4212	1.96755		58.7588	63.2525	64.347	61.6161	58.8336	58.2575	64.5549	63.3838	62.4908	61.8001	64.5033	63.3092	62.2597	63.4192	56.9088	61.8463	2.48012
0.0204025		50.246	51.2073	52.7321	56.3548	52.204	54.5387	51.4161	52.5547	53.0517	48.2344	50.1038	51.5967	52.9317	52.9055	52.1484	1.9761		58.5431	62.9542	64.2025	61.4168	58.607	57.9885	64.3093	63.1444	62.2294	61.5778	64.3089	63.1207	62.0709	63.2153	56.6775	61.6244	2.49015
0.0206025		49.9451	50.9779	52.496	56.1053	52.0746	54.2148	51.1544	52.2339	52.7107	47.9539	49.7086	51.292	52.6892	52.5498	51.8647	1.98447		58.3207	62.8108	64.0872	61.1913	58.3756	57.8467	64.0969	62.9523	61.9582	61.4159	64.1328	62.8884	61.8738	62.9969	56.4854	61.4289	2.49433
0.0208025		49.6321	50.7021	52.1777	55.7176	51.7289	54.0386	50.8927	52.073	52.4467	47.7095	49.5635	51.0566	52.4493	52.3318	51.6086	1.96518		58.0229	62.5475	63.8463	60.9581	58.1697	57.6055	63.9088	62.7195	61.8097	61.1529	63.9041	62.7166	61.637	62.7714	56.2353	61.2004	2.50735
0.0210025		49.4571	50.339	51.9395	55.3995	51.4645	53.6654	50.5311	51.6697	52.1862	47.3548	49.1868	50.7047	52.1024	52.0524	51.2895	1.96631		57.87	62.3638	63.6107	60.7818	57.9508	57.3878	63.7184	62.5281	61.5905	61.0165	63.7111	62.4678	61.4485	62.5747	56.0004	61.0014	2.50885
0.0212025		49.0945	50.1822	51.7189	55.1573	51.1742	53.4959	50.3693	51.5414	52.0498	47.1481	48.9658	50.5007	51.8296	51.8551	51.0773	1.97509		57.6137	62.1857	63.3988	60.5656	57.7955	57.1862	63.5175	62.297	61.3623	60.728	63.4208	62.3145	61.2206	62.4219	55.8168	60.7897	2.50308
0.0214025		48.8355	49.7919	51.4207	54.9196	50.9052	53.0297	50.0614	51.2252	51.6314	46.7621	48.7212	50.2297	51.5799	51.538	50.7608	1.97513		57.3686	61.8632	63.2255	60.3205	57.4922	56.9109	63.2987	62.0296	61.1014	60.5905	63.2605	62.0579	60.9862	62.1788	55.5699	60.5503	2.52086
0.0216025		48.6065	49.5242	51.1167	54.6534	50.6819	52.9642	49.7617	51.0065	51.3972	46.5804	48.385	49.9501	51.3544	51.2754	50.5184	1.98738		57.2484	61.7411	63.038	60.1331	57.3606	56.7529	63.1036	61.9025	60.9239	60.3124	63.063	61.9044	60.838	61.9604	55.3723	60.377	2.51283
0.0218025		48.3589	49.3059	50.8114	54.4115	50.3608	52.5849	49.4524	50.7188	51.1031	46.2183	48.1917	49.6424	51.0154	51.0036	50.2271	1.98369		56.9765	61.5182	62.8741	59.9408	57.0533	56.4587	62.968	61.7001	60.6874	60.1236	62.8557	61.6568	60.658	61.723	55.1151	60.1539	2.54853
0.0220025		48.1069	49.0421	50.5708	54.1613	50.1568	52.4138	49.273	50.3604	50.9248	46.0293	47.827	49.4021	50.8158	50.7633	49.9891	1.9923		56.7512	61.288	62.6337	59.7067	56.9631	56.2996	62.6831	61.486	60.5076	59.8844	62.7008	61.3873	60.4358	61.571	55.0082	59.9538	2.51554
0.0222025		47.8671	48.7592	50.3597	53.8195	49.8076	52.0954	48.999	50.134	50.613	45.7616	47.7715	49.1647	50.4828	50.4816	49.7226	1.95421		56.5266	61.1531	62.3833	59.5261	56.6889	56.0957	62.5394	61.3122	60.2537	59.7006	62.483	61.2704	60.2055	61.3175	54.7453	59.7467	2.53599
0.0224025		47.5655	48.5681	50.0606	53.5603	49.5857	51.8367	48.6572	49.913	50.4086	45.4448	47.2712	48.888	50.2145	50.243	49.4441	1.98824		56.336	60.8759	62.2389	59.2973	56.5406	55.8792	62.2836	61.0695	60.0232	59.4746	62.2863	61.067	60.0171	61.1839	54.5563	59.542	2.52894
0.0226025		47.3295	48.3035	49.8559	53.3031	49.3695	51.5953	48.4593	49.5933	50.06	45.2148	47.1588	48.6793	49.9768	50.0398	49.2099	1.96906		56.1201	60.6974	62.0513	59.063	56.2925	55.6763	62.1617	60.901	59.8631	59.3013	62.1202	60.8309	59.8796	60.9104	54.2849	59.3436	2.55351
0.0228025		47.1269	48.0518	49.5476	53.1733	49.118	51.3149	48.2439	49.3877	49.8353	44.9084	46.7622	48.353	49.7383	49.7396	48.9501	2.00271		55.9447	60.5133	61.825	58.9423	56.0777	55.5065	61.9734	60.745	59.6528	59.1286	61.8695	60.7151	59.6692	60.7345	54.0884	59.1591	2.55033
0.0230025		46.8225	47.8179	49.2637	52.8716	48.8354	51.1515	47.9598	49.0732	49.6314	44.6786	46.6897	48.1546	49.4707	49.5113	48.7094	1.9878		55.7163	60.3192	61.6855	58.7098	55.9329	55.3045	61.7199	60.4866	59.5336	58.9029	61.7154	60.4436	59.4599	60.4833	53.9091	58.9548	2.54307
0.0232025		46.5206	47.5845	49.0695	52.6534	48.6147	50.8051	47.7484	48.859	49.4181	44.4106	46.2277	47.9381	49.2467	49.1926	48.4492	2.00763		55.4809	60.1518	61.4304	58.5532	55.7403	55.06	61.6059	60.3631	59.2648	58.6713	61.5167	60.3483	59.2723	60.3698	53.7611	58.7727	2.55743
0.0234025		46.2849	47.2748	48.8355	52.3555	48.3335	50.6652	47.4622	48.6241	49.0943	44.1674	46.1651	47.6354	48.9729	49.0368	48.2077	1.99677		55.3625	59.969	61.3246	58.2902	55.5756	54.8917	61.3375	60.077	59.0364	58.4911	61.385	60.1104	59.0817	60.1667	53.49	58.5726	2.55617
0.0236025		46.0515	47.0302	48.5365	52.0886	48.1067	50.2744	47.1666	48.3956	48.8651	43.8909	45.8026	47.3847	48.7787	48.7322	47.936	1.99426		55.0257	59.6669	61.0549	58.1394	55.304	54.6827	61.1266	59.9743	58.8706	58.2835	61.1244	59.8931	58.8722	59.9915	53.2317	58.3494	2.57376
0.0238025		45.8235	46.7661	48.3589	51.8718	47.8837	50.132	46.9402	48.0817	48.5629	43.718	45.654	47.1264	48.5519	48.5622	47.7167	1.99005		54.9003	59.5751	60.8817	57.9565	55.1386	54.466	60.9477	59.6895	58.6469	58.0489	60.9576	59.7712	58.6869	59.7461	53.1319	58.1697	2.55941
0.0240025		45.5255	46.4564	48.0913	51.6128	47.598	49.8702	46.705	47.8389	48.3426	43.3734	45.4017	47.0037	48.249	48.2816	47.4536	2.00301		54.6371	59.3674	60.776	57.7614	54.9697	54.3394	60.7771	59.5168	58.4375	57.9889	60.7434	59.5747	58.5158	59.4821	52.9081	57.9864	2.56518
0.0242025		45.3926	46.2194	47.8052	51.3999	47.3989	49.6461	46.4216	47.6876	48.1096	43.1408	45.1039	46.6253	48.0399	48.0256	47.2155	2.00983		54.4857	59.2227	60.4725	57.5598	54.7583	54.0844	60.5941	59.3413	58.2809	57.7069	60.6596	59.4025	58.3587	59.4285	52.7145	57.8047	2.58098
0.0244025		45.068	45.9588	47.5954	51.1653	47.125	49.3658	46.2258	47.4064	47.8912	42.9343	44.897	46.3616	47.8034	47.8065	46.9718	2.00647		54.2936	58.9628	60.2898	57.2822	54.6304	54.0468	60.4258	59.171	58.0351	57.5419	60.3847	59.1735	58.1571	59.1991	52.5637	57.6105	2.54497
0.0246025		44.8435	45.7378	47.3242	50.8236	46.8607	49.1673	45.9248	47.1544	47.6436	42.6327	44.6049	46.1581	47.5063	47.5385	46.7086	2.00299		54.0167	58.8127	60.1261	57.198	54.3602	53.7192	60.2712	58.9915	57.8801	57.3619	60.2814	59.0262	57.903	59.0294	52.318	57.4197	2.59655
0.0248025		44.5114	45.5227	47.158	50.6172	46.6252	48.9087	45.7616	46.8834	47.4207	42.421	44.4513	45.9416	47.2534	47.2557	46.4808	1.99869		53.8718	58.5808	59.9673	57.0107	54.2353	53.5737	60.0649	58.8205	57.6856	57.216	60.0337	58.8048	57.7788	58.8431	52.1699	57.2438	2.5718
0.0250025		44.3668	45.3555	46.8454	50.5128	46.4779	48.6413	45.5149	46.6199	47.1725	42.2091	44.1414	45.6909	47.0843	47.0394	46.2623	2.01103		53.6506	58.47	59.8471	56.7484	53.9296	53.3739	59.8403	58.6644	57.4634	56.9683	59.8629	58.6083	57.5814	58.636	51.9379	57.0388	2.59913
0.0252025		44.0691	45.0941	46.6514	50.1738	46.1746	48.4272	45.3721	46.4613	46.9172	41.9527	44.0461	45.4586	46.7903	46.7888	46.027	1.99021		53.4981	58.2355	59.6446	56.6328	53.852	53.1656	59.6961	58.4223	57.2863	56.8587	59.6918	58.4736	57.4408	58.452	51.7574	56.8738	2.5897
0.0254025		43.9361	44.8771	46.3988	49.9762	45.9267	48.2312	45.05	46.1726	46.6957	41.7229	43.619	45.3388	46.5272	46.5932	45.7904	2.00585		53.2995	58.0501	59.4237	56.4479	53.7233	53.0483	59.5395	58.3069	57.1288	56.567	59.5161	58.2848	57.2457	58.237	51.5661	56.6923	2.58247
0.0256025		43.623	44.5474	46.2354	49.6417	45.7508	48.0025	44.8753	45.9074	46.429	41.4123	43.5223	44.9941	46.3661	46.2854	45.5423	2.00171		53.0939	57.8885	59.3464	56.2718	53.5248	52.784	59.3476	58.0859	56.9245	56.4051	59.3271	58.1345	57.0483	58.1401	51.3794	56.5135	2.60535
0.0258025		43.4442	44.3871	45.9428	49.5728	45.4769	47.6971	44.5626	45.7058	46.3123	41.244	43.2195	44.754	46.0756	46.1944	45.3278	2.01774		52.9052	57.6603	59.1202	56.0904	53.2911	52.6372	59.2075	57.897	56.7238	56.2963	59.2253	57.9024	56.851	57.9043	51.2405	56.3302	2.59962
0.0260025		43.1463	44.1688	45.7359	49.2467	45.2496	47.5229	44.3369	45.515	45.9921	41.0213	43.0801	44.5922	45.9573	45.8539	45.1014	2.00008		52.7762	57.5931	58.8798	55.8964	53.0662	52.4721	59.0014	57.68	56.5305	56.0773	59.0403	57.7904	56.6776	57.7299	51.0772	56.1526	2.59382
0.0262025		42.9827	43.9206	45.5154	48.976	44.9942	47.1892	44.1154	45.2303	45.732	40.8216	42.7368	44.3573	45.6701	45.6926	44.8524	1.98244		52.5966	57.3302	58.711	55.7942	52.949	52.2327	58.8762	57.5269	56.4062	55.9961	58.7978	57.578	56.5098	57.5747	50.8336	55.9809	2.60161
0.0264025		42.7689	43.664	45.25	48.755	44.7299	47.068	43.8714	45.0516	45.5731	40.5874	42.589	44.1017	45.4585	45.4137	44.6344	1.99		52.3072	57.1238	58.591	55.5209	52.7356	52.1004	58.6683	57.4546	56.1911	55.7494	58.6927	57.4217	56.333	57.3404	50.6338	55.7909	2.62352
0.0266025		42.529	43.4078	44.9766	48.5403	44.6129	46.7469	43.6885	44.7813	45.3351	40.2977	42.3167	43.8429	45.1774	45.2421	44.3925	1.99674		52.2721	56.9997	58.4272	55.412	52.606	51.8705	58.53	57.1661	55.9916	55.5493	58.4868	57.2586	56.2252	57.2331	50.4998	55.6352	2.60858
0.0268025		42.3495	43.2279	44.859	48.3562	44.3479	46.5829	43.4887	44.5865	45.1116	40.1233	42.1504	43.6892	45.0037	44.9947	44.2051	1.99272		52.0464	56.7905	58.2058	55.2672	52.4094	51.7728	58.274	57.0024	55.8375	55.4386	58.3016	57.0323	56.0049	57.0765	50.3367	55.4531	2.59182
0.0270025		42.0447	42.9833	44.6035	48.1046	44.1281	46.3242	43.2602	44.4124	44.9396	39.8669	41.8931	43.4543	44.6868	44.7446	43.9605	1.99829		51.8386	56.6878	58.076	55.0723	52.2203	51.5121	58.2	56.8229	55.6006	55.1901	58.1559	56.8605	55.8175	56.8477	50.1206	55.2682	2.624
0.0272025		41.873	42.8109	44.3709	47.9974	43.9055	46.1637	42.9735	44.1763	44.6392	39.7323	41.7132	43.2795	44.5121	44.5899	43.767	2.00097		51.6746	56.4472	57.9025	54.9157	52.0896	51.3863	57.9716	56.6879	55.4932	55.0898	57.9682	56.6676	55.6823	56.6686	49.9595	55.107	2.60658
0.0274025		41.671	42.6086	44.1718	47.6936	43.705	45.9583	42.8375	43.949	44.5453	39.4935	41.5298	43.0055	44.2238	44.4036	43.5569	1.98976		51.4279	56.3496	57.7197	54.6595	51.9745	51.1703	57.8925	56.5738	55.3761	54.847	57.8729	56.5301	55.4805	56.5191	49.797	54.946	2.63335
0.0276025		41.4536	42.3867	43.9228	47.4893	43.4646	45.6539	42.6038	43.6832	44.2475	39.2577	41.2086	42.841	44.1383	44.1557	43.3219	1.99291		51.2994	56.1826	57.6091	54.5462	51.7165	50.9959	57.6984	56.3101	55.0756	54.6925	57.7118	56.4456	55.3759	56.383	49.5883	54.7754	2.64637
0.0278025		41.2591	42.2139	43.693	47.2617	43.2181	45.5298	42.3651	43.5017	44.1009	38.9918	40.9988	42.5852	43.8632	43.8915	43.1053	2.00446		51.1388	55.9087	57.431	54.325	51.5658	50.8603	57.4789	56.2407	54.9911	54.5619	57.5256	56.1751	55.1502	56.1472	49.4652	54.5977	2.62149
0.0280025		41.0533	41.951	43.5489	47.1343	43.0265	45.2243	42.1572	43.2449	43.8462	38.8165	40.834	42.3946	43.6733	43.7901	42.9068	2.00452		50.9158	55.7924	57.1711	54.147	51.4244	50.7168	57.3169	56.0399	54.7882	54.3457	57.2911	56.0957	54.9704	55.9936	49.2627	54.4181	2.61969
0.0282025		40.8054	41.7359	43.2634	46.8385	42.8668	45.095	41.9172	43.1265	43.6837	38.6196	40.642	42.225	43.4955	43.4801	42.6996	1.99696		50.7709	55.5745	57.0893	54.0576	51.2656	50.5766	57.1552	55.8169	54.5675	54.296	57.1526	55.8565	54.846	55.8305	49.1795	54.269	2.60384
0.0284025		40.5843	41.522	43.1215	46.6346	42.6965	44.8454	41.7215	42.8778	43.4132	38.3847	40.4089	41.9979	43.2329	43.2377	42.4771	1.9974		50.6191	55.4398	56.8968	53.8899	51.1124	50.3515	57.064	55.7438	54.5205	54.0493	57.0299	55.7161	54.6672	55.7361	48.9343	54.118	2.63624
0.0286025		40.466	41.3269	42.8917	46.3952	42.4169	44.6214	41.5019	42.7135	43.2361	38.1209	40.2617	41.7656	42.9976	43.0769	42.2709	1.99038		50.4414	55.3466	56.7042	53.6763	50.9327	50.2571	56.8992	55.554	54.1961	53.8681	56.8013	55.5539	54.4961	55.5553	48.7829	53.9377	2.62237
0.0288025		40.203	41.1433	42.6577	46.1544	42.1939	44.4475	41.2837	42.3886	43.0558	37.9779	39.9774	41.5359	42.8007	42.8056	42.0447	1.98469		50.3083	55.097	56.5358	53.6064	50.7794	50.0254	56.6749	55.4224	54.1465	53.6995	56.708	55.3749	54.2824	55.3571	48.5454	53.7709	2.63204
0.0290025		40.0428	40.8025	42.4529	45.9884	42.0363	44.2142	41.1641	42.241	42.819	37.663	39.8473	41.3586	42.5684	42.7174	41.8511	2.00174		50.0536	55.0075	56.4299	53.4354	50.5693	49.8192	56.5958	55.2502	53.9746	53.5013	56.4988	55.2708	54.1789	55.2483	48.4496	53.6189	2.65505
0.0292025		39.8637	40.7188	42.2495	45.743	41.8112	43.977	40.9561	42.0747	42.5707	37.5534	39.5978	41.1261	42.4372	42.3986	41.6484	1.97229		49.9388	54.7887	56.2759	53.2199	50.4181	49.6962	56.3203	55.0612	53.7603	53.4412	56.4164	55.0957	54	55.0419	48.2965	53.4514	2.63598
0.0294025		39.6158	40.4626	42.0233	45.5492	41.5529	43.796	40.6564	41.8291	42.3663	37.296	39.4059	40.9618	42.1905	42.2423	41.4249	1.98915		49.7512	54.6512	56.1027	53.0684	50.3137	49.4887	56.2314	54.9138	53.689	53.2774	56.222	54.9228	53.8507	54.7941	48.1157	53.2929	2.64175
0.0296025		39.3794	40.2407	41.8064	45.4041	41.3496	43.591	40.57	41.5919	42.2241	37.1405	39.2261	40.6409	41.9866	42.0167	41.2263	1.9919		49.5884	54.4652	55.9967	52.8795	50.1391	49.4459	56.0839	54.7784	53.4493	53.0143	56.0271	54.8313	53.7449	54.7396	47.9267	53.1407	2.6459
0.0298025		39.2651	40.0688	41.5916	45.1424	41.132	43.3668	40.3016	41.4488	42.0145	36.9145	39.1002	40.4998	41.7951	41.8413	41.0345	1.97285		49.3756	54.3162	55.8476	52.7287	49.9605	49.1996	55.8709	54.594	53.2305	52.9914	55.912	54.6436	53.564	54.515	47.7907	52.9693	2.65231
0.0300025		39.0094	39.8732	41.4746	44.952	40.9915	43.2111	40.1085	41.1858	41.7695	36.7577	38.7733	40.3669	41.6004	41.6506	40.8375	1.9837		49.2314	54.2065	55.6502	52.6216	49.8014	49.1191	55.7818	54.4709	53.2396	52.7361	55.7579	54.4617	53.4822	54.4533	47.58	52.8396	2.66221
0.0302025		38.8534	39.6518	41.2413	44.7996	40.7164	42.9549	39.8707	41.0386	41.6107	36.5341	38.5885	40.1475	41.3393	41.4839	40.6308	1.98842		49.1224	53.9779	55.5539	52.3984	49.6846	48.9231	55.6139	54.3315	52.9443	52.5605	55.6213	54.3819	53.2249	54.2222	47.5309	52.6728	2.64468
0.0304025		38.6471	39.5025	41.0536	44.605	40.6272	42.8207	39.702	40.7797	41.3695	36.3488	38.4044	39.9491	41.2214	41.2518	40.4488	1.98911		48.9661	53.8839	55.4048	52.2112	49.4833	48.7816	55.3858	54.1044	52.8223	52.455	55.5468	54.1571	53.0766	54.0528	47.3098	52.5094	2.65343
0.0306025		38.3921	39.3564	40.8246	44.4408	40.4363	42.5383	39.4914	40.5781	41.2209	36.1629	38.2309	39.7979	40.9071	41.0873	40.2475	1.98374		48.7689	53.7195	55.1593	52.0835	49.4243	48.636	55.3154	53.9834	52.6671	52.2747	55.2391	53.9927	52.9326	53.9982	47.1646	52.3573	2.63999
0.0308025		38.2735	39.2005	40.6562	44.1575	40.2034	42.4856	39.3466	40.4418	41.0013	35.9055	38.0468	39.5916	40.741	40.8034	40.061	1.98201		48.5599	53.532	55.1064	51.9303	49.1713	48.4178	55.1445	53.8436	52.4392	52.1852	55.19	53.92	52.7725	53.7017	47.005	52.1946	2.67156
0.0310025		37.9917	38.9167	40.4821	43.9609	39.9947	42.189	39.0883	40.2687	40.7815	35.8367	37.8364	39.4038	40.5629	40.6906	39.8574	1.96728		48.3849	53.4434	54.9139	51.8068	49.0254	48.3697	55.0186	53.6445	52.3707	51.9603	54.9976	53.7363	52.6328	53.7088	46.8553	52.0579	2.6646
0.0312025		37.7932	38.7492	40.2901	43.7949	39.8125	42.0188	39.0162	40.0683	40.5797	35.5626	37.6978	39.1455	40.406	40.4395	39.6696	1.97853		48.2713	53.2699	54.7694	51.6212	48.8954	48.0864	54.8736	53.5348	52.2202	51.8248	54.8808	53.5837	52.4705	53.456	46.7096	51.8978	2.67204
0.0314025		37.6522	38.5492	40.0532	43.7068	39.6112	41.7954	38.7552	39.8735	40.4038	35.3632	37.535	39.0358	40.2362	40.2815	39.4894	1.98949		48.1271	53.1365	54.6059	51.5039	48.7539	47.9916	54.7076	53.3728	52.0525	51.705	54.7419	53.3991	52.3004	53.2666	46.5536	51.7479	2.66078
0.0316025		37.572	38.4391	39.897	43.3435	39.3647	41.6097	38.5575	39.6891	40.2318	35.2468	37.2933	38.7279	40.0445	40.1518	39.2978	1.94947		47.9242	52.9102	54.4037	51.2977	48.6249	47.8223	54.5545	53.209	51.869	51.5161	54.5851	53.3232	52.1543	53.2017	46.3817	51.5852	2.66832
0.0318025		37.3512	38.0827	39.6387	43.3115	39.262	41.457	38.3685	39.4588	40.0438	35.0495	37.0474	38.5868	39.807	39.9322	39.0998	1.98711		47.8305	52.8229	54.2833	51.2136	48.3818	47.7424	54.3902	53.0826	51.6921	51.3714	54.3772	53.1227	52.0736	53.0099	46.2531	51.4432	2.65653
0.0320025		37.0992	37.9882	39.5059	43.0327	39.0066	41.2788	38.17	39.2492	39.9251	34.839	36.9187	38.4512	39.6491	39.7263	38.9172	1.97592		47.6451	52.6539	54.192	51.0423	48.3001	47.604	54.2116	52.9299	51.6198	51.2932	54.2644	52.9793	51.8642	52.8955	46.0994	51.3063	2.65967
0.0322025		36.9395	37.8261	39.324	42.7954	38.8725	41.0003	38.0816	39.0263	39.7454	34.7328	36.7382	38.2501	39.4444	39.5269	38.736	1.94021		47.4495	52.5225	54.0138	50.9207	48.1498	47.377	54.1289	52.7308	51.3729	51.1006	54.1444	52.8524	51.7094	52.7498	45.9395	51.1441	2.67768
0.0324025		36.8246	37.5449	39.1213	42.7105	38.6827	40.8225	37.8159	38.9857	39.5912	34.4344	36.5989	38.0753	39.2353	39.3771	38.5586	1.97565		47.3382	52.3416	53.8839	50.7794	48.0347	47.3041	53.9882	52.6114	51.2592	50.9178	54.0129	52.6951	51.5601	52.5421	45.7935	51.0041	2.66428
0.0326025		36.6115	37.398	38.9266	42.4164	38.5343	40.7416	37.7112	38.6884	39.3086	34.3448	36.333	37.8743	39.048	39.2082	38.3675	1.95227		47.1478	52.2155	53.7059	50.5929	47.8661	47.1022	53.8035	52.4817	51.1294	50.8471	53.8763	52.585	51.4205	52.4691	45.6259	50.8579	2.68078
0.0328025		36.4663	37.2843	38.7474	42.2748	38.3445	40.4603	37.455	38.5768	39.174	34.0424	36.2036	37.7623	38.8902	38.9782	38.19	1.96246		46.9931	52.0845	53.6577	50.4465	47.7483	47.0194	53.6925	52.3356	50.9038	50.6557	53.7996	52.3461	51.2353	52.2885	45.4431	50.71	2.68811
0.0330025		36.2835	37.0229	38.6176	42.1787	38.1083	40.3364	37.3734	38.2943	38.9429	33.8899	36.0586	37.5271	38.7223	38.8731	38.0164	1.97579		46.9095	51.9098	53.4316	50.2957	47.62	46.8258	53.5247	52.1766	50.8542	50.4888	53.5197	52.2625	51.1871	52.1614	45.3633	50.5687	2.66146
0.0332025		36.066	36.9021	38.3971	41.9845	37.9618	40.0842	37.1322	38.1741	38.795	33.7226	35.8596	37.3786	38.543	38.6699	37.8336	1.96822		46.7136	51.7639	53.34	50.1299	47.4221	46.6732	53.3594	52.0622	50.5871	50.2801	53.447	52.1407	51.039	51.9261	45.2048	50.4059	2.67977
0.0334025		35.8984	36.7328	38.2509	41.7754	37.7762	39.9756	36.9615	38.0159	38.5784	33.5668	35.6499	37.1878	38.3319	38.4596	37.6544	1.96488		46.5767	51.6403	53.1765	50.0165	47.3036	46.5667	53.2618	51.9252	50.5367	50.201	53.2541	51.9853	50.8863	51.8399	45.1452	50.2877	2.66272
0.0336025		35.7076	36.5265	38.081	41.6014	37.6043	39.8012	36.7542	37.7874	38.3912	33.3861	35.522	36.9298	38.1538	38.2999	37.4676	1.96653		46.4733	51.5093	53.0659	49.8566	47.1374	46.4228	53.1732	51.7371	50.4298	50.0962	53.1493	51.9048	50.7032	51.6766	44.9279	50.1509	2.68119
0.0338025		35.5132	36.3965	37.8605	41.3362	37.4359	39.65	36.6305	37.6619	38.2826	33.2677	35.3514	36.7702	37.9878	38.088	37.3023	1.94404		46.2598	51.2918	52.9309	49.7058	47.0425	46.2382	52.9564	51.649	50.1376	49.8913	53.0181	51.7632	50.5647	51.5847	44.7894	49.9882	2.68486
0.0340025		35.3835	36.1706	37.6814	41.1615	37.299	39.3794	36.4687	37.4363	38.1766	33.0766	35.1538	36.6192	37.7851	37.9523	37.1246	1.94034		46.153	51.2113	52.7867	49.6421	46.897	46.0916	52.8827	51.512	50.1121	49.8246	52.913	51.5459	50.4371	51.3936	44.6713	49.8716	2.68409
0.0342025		35.2196	36.0022	37.5009	41.1104	37.0628	39.3016	36.309	37.2667	37.8852	32.9592	34.991	36.4832	37.6938	37.7715	36.9684	1.95405		46.0341	51.0404	52.6518	49.4803	46.7616	45.9572	52.7326	51.4072	49.9024	49.6073	52.7059	51.4791	50.2584	51.3167	44.5308	49.7244	2.68115
0.0344025		34.9984	35.9068	37.3582	40.8393	36.9012	39.1017	36.0847	37.1488	37.7772	32.7023	34.792	36.2251	37.5352	37.5225	36.7781	1.95677		45.8502	50.8652	52.493	49.3491	46.6184	45.9088	52.5813	51.2155	49.786	49.5654	52.5625	51.2942	50.158	51.1257	44.378	49.5834	2.66853
0.0346025		34.9261	35.6311	37.1334	40.6708	36.7656	38.8629	35.9182	36.9201	37.5372	32.5107	34.6832	36.1491	37.2974	37.3601	36.5976	1.93857		45.7721	50.7569	52.3968	49.2292	46.5222	45.6798	52.4435	51.0545	49.7415	49.3471	52.4895	51.191	50.0229	51.1112	44.2112	49.4646	2.6884
0.0348025		34.7277	35.5014	37.0021	40.4965	36.6226	38.7633	35.774	36.737	37.3722	32.3667	34.4145	35.9197	37.1286	37.243	36.4335	1.9513		45.5948	50.6679	52.156	49.0282	46.384	45.5471	52.2643	50.973	49.4504	49.2443	52.3541	50.9846	49.9389	50.8241	44.1396	49.3034	2.66666
0.0350025		34.5713	35.3673	36.7981	40.3002	36.4664	38.5584	35.5471	36.6314	37.2401	32.1845	34.3008	35.742	37.0065	37.0703	36.2703	1.94387		45.446	50.4734	52.0937	48.9475	46.2142	45.3591	52.2493	50.7807	49.3835	49.0308	52.2052	50.8824	49.7754	50.7602	44.015	49.1744	2.68833
0.0352025		34.438	35.1838	36.6218	40.0813	36.2666	38.4278	35.496	36.4185	37.0026	32.1221	34.0883	35.5934	36.7782	36.9101	36.102	1.91544		45.3305	50.3547	52.0069	48.794	46.124	45.2731	52.0534	50.6402	49.2613	48.9373	52.1076	50.7909	49.6326	50.5425	43.8765	49.0484	2.67916
0.0354025		34.2586	35.0194	36.4477	39.9125	36.0337	38.1102	35.2276	36.2431	36.903	31.9012	34.0484	35.4889	36.6502	36.7701	35.9296	1.90634		45.1402	50.2056	51.8192	48.6784	45.9373	45.095	51.8377	50.5625	49.023	48.7935	51.8723	50.5795	49.529	50.3979	43.6871	48.8772	2.67994
0.0356025		34.1025	34.7971	36.2543	39.8074	35.8667	38.0698	35.0801	36.1447	36.755	31.8126	33.7357	35.2333	36.39	36.6246	35.7624	1.92851		45.0609	50.0618	51.6798	48.5294	45.8519	44.9902	51.7898	50.4228	49.0266	48.7124	51.8594	50.5275	49.347	50.3563	43.5788	48.7863	2.68728
0.0358025		33.9307	34.679	36.1537	39.6139	35.729	37.7933	34.8667	35.9143	36.543	31.5039	33.693	35.1653	36.2118	36.4143	35.5866	1.92244		44.8592	49.9501	51.5303	48.4	45.6621	44.9702	51.6511	50.2514	48.7708	48.5258	51.6405	50.3445	49.2695	50.2027	43.418	48.6298	2.67884
0.0360025		33.786	34.5254	36.0032	39.5057	35.5421	37.6421	34.7511	35.7196	36.4007	31.411	33.5132	34.9463	36.0797	36.2258	35.4323	1.92093		44.7497	49.8747	51.4343	48.3073	45.5577	44.7748	51.495	50.118	48.6682	48.4151	51.5474	50.206	49.1671	50.0204	43.2854	48.5081	2.68467
0.0362025		33.5532	34.3235	35.8198	39.2791	35.3305	37.5166	34.5649	35.5632	36.2046	31.2269	33.366	34.8051	35.8942	36.0711	35.2513	1.92035		44.6182	49.6769	51.2801	48.0611	45.4321	44.6226	51.3706	50.0113	48.5473	48.3703	51.4224	50.0202	48.9598	49.8748	43.1198	48.3592	2.68551
0.0364025		33.4467	34.2309	35.6685	39.1466	35.2278	37.3599	34.4548	35.4441	36.0382	31.0994	33.1905	34.6409	35.7622	35.9441	35.1182	1.91619		44.4473	49.5669	51.131	48.0426	45.32	44.4842	51.2494	49.8532	48.3774	48.1798	51.3109	49.9483	48.8302	49.7397	43.0152	48.2331	2.68728
0.0366025		33.2672	34.0558	35.4045	38.9604	35.1026	37.1974	34.2277	35.2344	35.9443	30.951	33.0753	34.5154	35.6187	35.7458	34.95	1.90873		44.3783	49.4404	51.0782	47.7819	45.22	44.3661	51.1146	49.7532	48.278	48.0844	51.119	49.8276	48.6971	49.6565	42.933	48.1152	2.67636
0.0368025		33.1112	33.8981	35.3696	38.7516	34.9142	37.0015	34.083	35.1199	35.7588	30.7669	32.8749	34.3016	35.462	35.6586	34.7909	1.9094		44.2296	49.3135	50.8661	47.7369	45.0634	44.2768	51.0459	49.6591	48.1836	47.9053	51.0388	49.7242	48.5402	49.5054	42.7862	47.9917	2.68237
0.0370025		32.9774	33.6811	35.1526	38.7143	34.7623	36.8619	33.9089	34.8684	35.5831	30.6311	32.7149	34.1579	35.2427	35.4767	34.6238	1.9224		44.042	49.1388	50.7701	47.5776	44.9468	44.0869	50.8723	49.4541	48.0037	47.808	50.8715	49.5936	48.4159	49.4055	42.6853	47.8448	2.68153
0.0372025		32.8099	33.5996	35.0535	38.4975	34.6178	36.7147	33.8369	34.8043	35.4274	30.4982	32.5983	33.9883	35.0985	35.2331	34.4842	1.90241		43.8982	49.0745	50.6112	47.4968	44.802	44.0122	50.7063	49.3966	47.9592	47.6147	50.8008	49.4304	48.2447	49.3086	42.5182	47.725	2.68838
0.0374025		32.6686	33.3483	34.8016	38.2992	34.4302	36.5468	33.6737	34.6536	35.338	30.2882	32.3361	33.8108	34.9836	35.1067	34.3061	1.91713		43.7255	48.9113	50.4668	47.3325	44.6281	43.8296	50.6419	49.2003	47.7353	47.5745	50.6761	49.3703	48.2818	49.1095	42.3913	47.5917	2.70412
0.0376025		32.5468	33.2289	34.7124	38.1833	34.3467	36.3563	33.4237	34.4251	35.0674	30.1939	32.2962	33.7091	34.7973	34.8959	34.1559	1.89351		43.6626	48.7544	50.3947	47.1665	44.5085	43.7806	50.4447	49.167	47.6546	47.4231	50.5115	49.2161	48.0211	48.976	42.2596	47.4627	2.68538
0.0378025		32.3521	33.1033	34.5169	38.0371	34.0906	36.2643	33.3699	34.2996	35.0643	30.0655	32.1534	33.4845	34.6486	34.751	34.0144	1.90096		43.502	48.6468	50.2117	47.0551	44.3654	43.6324	50.2969	48.9391	47.5723	47.1781	50.4032	49.0803	47.9624	48.8384	42.0452	47.3153	2.6967
0.0380025		32.2075	32.9728	34.3464	37.8238	33.9817	36.0666	33.145	34.2149	34.769	29.918	32.0204	33.3593	34.4962	34.6387	33.8543	1.88105		43.4132	48.5397	50.1204	46.8923	44.3008	43.4663	50.2356	48.8765	47.3237	47.1609	50.2491	48.933	47.7671	48.7425	42.0443	47.2044	2.68232
0.0382025		32.07	32.8774	34.1986	37.6463	33.8105	35.8886	33.1422	33.9411	34.6891	29.7247	31.7269	33.2861	34.3015	34.4328	33.6954	1.88254		43.2797	48.3901	49.923	46.786	44.2063	43.3876	50.1084	48.7441	47.3296	47.0085	50.1306	48.8287	47.6746	48.5457	41.9243	47.0845	2.66825
0.0384025		31.9101	32.7054	34.0531	37.5499	33.6518	35.7378	32.8935	33.8403	34.4992	29.551	31.6871	33.101	34.2391	34.3364	33.554	1.89381		43.144	48.2937	49.8989	46.6319	44.0077	43.1344	50.0277	48.5653	47.2066	46.9037	49.9837	48.6862	47.5175	48.5058	41.7147	46.9481	2.71006
0.0386025		31.723	32.4867	33.8896	37.3561	33.4613	35.6571	32.7623	33.6759	34.3634	29.4204	31.5051	32.9311	33.9133	34.1658	33.3794	1.89203		42.9765	48.0918	49.7065	46.4991	43.9476	43.146	49.8146	48.5433	46.9972	46.715	49.8659	48.5968	47.4532	48.3329	41.6652	46.8234	2.67595
0.0388025		31.5937	32.2844	33.7912	37.2353	33.3963	35.4347	32.5482	33.5086	34.2541	29.3158	31.4312	32.7723	33.9103	34.065	33.253	1.88777		42.8217	48.0333	49.639	46.3995	43.7639	42.9299	49.806	48.3175	46.918	46.6511	49.7788	48.4954	47.294	48.2466	41.5197	46.7076	2.71208
0.0390025		31.479	32.1579	33.5343	37.0735	33.1813	35.3111	32.4143	33.3883	34.1063	29.1569	31.208	32.678	33.736	33.8716	33.0926	1.88636		42.7039	47.8771	49.5284	46.2872	43.7089	42.828	49.6357	48.2565	46.7222	46.5415	49.721	48.3707	47.1959	48.0699	41.3977	46.5896	2.70585
0.0392025		31.3344	32.0514	33.4894	36.9492	33.0642	35.1102	32.3497	33.193	33.8802	28.9634	31.0637	32.4641	33.5212	33.8041	32.9456	1.88942		42.5628	47.8293	49.3792	46.2233	43.5488	42.7857	49.5039	48.1371	46.6865	46.3862	49.6122	48.2211	47.0771	47.9938	41.2714	46.4812	2.70498
0.0394025		31.2082	31.9169	33.3809	36.7432	32.9116	35.0176	32.1261	33.0579	33.7342	28.8192	30.9976	32.3335	33.4267	33.5507	32.8017	1.87684		42.4686	47.6381	49.2396	46.0497	43.3999	42.5807	49.3794	47.9567	46.4953	46.2823	49.4026	48.0756	46.9342	47.8324	41.0929	46.3219	2.70343
0.0396025		31.0142	31.7645	33.179	36.6263	32.7739	34.8248	32.0037	32.894	33.55	28.7501	30.7694	32.1484	33.264	33.469	32.6451	1.87345		42.3088	47.5454	49.1434	45.9407	43.2905	42.5196	49.2585	47.8787	46.4034	46.1413	49.3277	48.0001	46.8089	47.7124	41.0379	46.2211	2.70226
0.0398025		30.9338	31.5645	32.9585	36.5177	32.6993	34.6539	31.8556	32.7692	33.5348	28.587	30.7431	32.0517	33.141	33.2304	32.5172	1.86994		42.2692	47.4581	48.994	45.8071	43.2017	42.3458	49.1308	47.7239	46.3119	45.9955	49.1639	47.8622	46.7195	47.6467	40.8837	46.1009	2.69699
0.0400025		30.7433	31.47	32.8679	36.3521	32.5021	34.5489	31.6829	32.6362	33.3361	28.3634	30.5135	31.8823	32.9599	33.1132	32.3551	1.88999		42.1186	47.2941	48.9076	45.6929	43.07	42.3167	48.9873	47.6239	46.0586	45.8763	49.0406	47.7809	46.5297	47.4598	40.7474	45.967	2.69154
0.0402025		30.625	31.2745	32.6674	36.1909	32.3775	34.4019	31.6041	32.4879	33.2351	28.3351	30.3891	31.7541	32.8848	33.025	32.2323	1.86925		41.9058	47.163	48.7823	45.6044	42.9666	42.1344	48.8319	47.4631	46.0379	45.8182	48.9271	47.592	46.4884	47.3436	40.6607	45.848	2.6947
0.0404025		30.5031	31.2023	32.5411	35.9731	32.1543	34.2215	31.4457	32.2616	33.0688	28.2463	30.2107	31.624	32.6588	32.9302	32.0744	1.84156		41.9279	47.0262	48.6765	45.4521	42.8606	42.0234	48.7493	47.3318	45.9251	45.68	48.7951	47.4966	46.3542	47.2557	40.5358	45.7394	2.68331
0.0406025		30.3468	31.0714	32.4091	35.8565	32.0536	34.0397	31.2941	32.1723	32.9285	28.0183	30.1496	31.394	32.5345	32.6981	31.9262	1.85078		41.7391	46.9595	48.5368	45.3439	42.7593	41.8843	48.6304	47.2734	45.744	45.5714	48.8004	47.3856	46.242	47.1286	40.4383	45.6291	2.70101
0.0408025		30.2323	30.8887	32.2799	35.7229	31.9502	33.9357	31.167	32.0749	32.8034	27.9033	29.9633	31.3473	32.4335	32.5499	31.8037	1.8543		41.6172	46.8314	48.3781	45.1815	42.6408	41.8149	48.5684	47.1624	45.6863	45.4332	48.5798	47.296	46.1481	47.0054	40.259	45.5068	2.70014
0.0410025		30.0761	30.6967	32.1486	35.6707	31.7832	33.8258	31.0393	31.8762	32.6548	27.7904	29.8858	31.2243	32.2057	32.3875	31.6618	1.86107		41.5157	46.6278	48.3252	45.0884	42.5077	41.7133	48.43	47.0613	45.511	45.3541	48.4976	47.1831	45.9629	46.8831	40.1675	45.3886	2.69695
0.0412025		29.9616	30.6971	31.9859	35.4813	31.6448	33.6812	30.8652	31.7667	32.4872	27.6733	29.657	31.0966	32.1323	32.3074	31.5313	1.85156		41.3392	46.491	48.1518	45.058	42.3527	41.5257	48.3316	46.965	45.3862	45.2045	48.3353	47.0779	45.905	46.7951	40.113	45.2688	2.70019
0.0414025		29.7863	30.49	31.9025	35.3804	31.5004	33.4903	30.7606	31.6436	32.4053	27.436	29.5702	30.9059	31.9558	32.1407	31.3834	1.87178		41.2396	46.4329	48.1231	44.8756	42.2639	41.4362	48.1856	46.7915	45.3271	45.0453	48.221	46.9333	45.7383	46.6359	39.9186	45.1445	2.70525
0.0416025		29.6871	30.3879	31.7433	35.1142	31.3669	33.4092	30.6375	31.5239	32.1806	27.3231	29.4053	30.8018	31.7738	31.9953	31.2393	1.84403		41.121	46.2743	47.9401	44.7702	42.1201	41.2489	48.0797	46.6912	45.1328	44.9434	48.1356	46.8007	45.6434	46.52	39.8171	45.0159	2.70918
0.0418025		29.5307	30.1839	31.5942	35.086	31.2196	33.2679	30.5016	31.383	32.1114	27.2437	29.2795	30.6449	31.7377	31.8405	31.1161	1.85956		40.9445	46.1869	47.8776	44.6323	42.0728	41.1976	47.9542	46.5555	45.0617	44.8347	47.9937	46.7023	45.5278	46.4367	39.713	44.9128	2.70604
0.0420025		29.4203	30.1616	31.4351	34.9165	31.1301	33.128	30.3752	31.1418	31.9616	27.0355	29.1743	30.4964	31.5433	31.7299	30.975	1.85494		40.8339	46.0629	47.7236	44.5573	41.9178	41.1153	47.8622	46.4474	44.8982	44.7166	47.8406	46.5775	45.421	46.2825	39.6178	44.7916	2.69611
0.0422025		29.2829	29.9545	31.3666	34.8323	30.9225	32.9434	30.2243	31.0599	31.7787	26.9205	29.0805	30.4492	31.3844	31.5588	30.8399	1.85199		40.726	45.9306	47.5598	44.4332	41.8107	40.9168	47.683	46.3613	44.7807	44.6222	47.8172	46.5165	45.3185	46.1657	39.5021	44.6763	2.7051
0.0424025		29.119	29.8137	31.1525	34.6827	30.8144	32.782	30.0109	30.9625	31.7038	26.863	28.9746	30.1988	31.2779	31.4853	30.7029	1.84291		40.7008	45.9063	47.4926	44.2483	41.7233	40.9072	47.6265	46.137	44.7554	44.4897	47.617	46.3917	45.1822	46.0537	39.3261	44.5705	2.69176
0.0426025		29.0313	29.664	31.0227	34.5139	30.626	32.6456	29.9653	30.8022	31.4872	26.6686	28.7699	30.1387	31.1141	31.2919	30.5529	1.83932		40.546	45.7303	47.3625	44.2365	41.6308	40.7125	47.4569	46.1176	44.5477	44.3926	47.5127	46.1754	45.0373	45.9011	39.2714	44.4421	2.68309
0.0428025		28.9093	29.5499	30.8999	34.3723	30.5672	32.5329	29.8247	30.6143	31.4301	26.5819	28.6988	29.9665	31.0136	31.2385	30.4428	1.83351		40.414	45.6167	47.3144	44.0678	41.4855	40.6634	47.3371	45.9916	44.5189	44.3343	47.4238	46.1027	44.9892	45.7969	39.108	44.3443	2.69797
0.0430025		28.7491	29.3499	30.7701	34.1871	30.4063	32.3535	29.7193	30.5284	31.2765	26.4218	28.5253	29.8411	30.7627	31.0538	30.2818	1.82688		40.3736	45.5317	47.1076	43.9785	41.3954	40.5135	47.2514	45.9132	44.3593	44.1239	47.3252	45.9994	44.8432	45.6859	39.0347	44.2291	2.68521
0.0432025		28.6577	29.3588	30.638	34.0698	30.2679	32.2809	29.4902	30.3301	31.1413	26.3613	28.4642	29.8047	30.7473	30.9154	30.1805	1.81249		40.2043	45.3529	47.0882	43.8993	41.2738	40.4073	47.19	45.8068	44.2105	44.0551	47.1363	45.9218	44.8115	45.6235	38.9101	44.1261	2.70058
0.0434025		28.5317	29.1321	30.5032	33.9936	30.1277	32.1029	29.4487	30.2884	30.9806	26.196	28.2574	29.5696	30.5784	30.8337	30.0389	1.83133		40.1387	45.2928	46.968	43.701	41.212	40.3461	47.0704	45.6007	44.1329	43.9561	47.1002	45.7802	44.6721	45.5226	38.8289	44.0215	2.68457
0.0436025		28.387	28.9837	30.3455	33.7511	29.955	32.0007	29.3121	30.1079	30.8429	26.0549	28.1145	29.476	30.4369	30.6915	29.89	1.81698		40.0053	45.1675	46.8235	43.6253	41.0938	40.1531	46.9264	45.5333	43.9626	43.796	46.9217	45.6858	44.5259	45.358	38.692	43.8847	2.6874
0.0438025		28.2915	28.8719	30.292	33.639	29.8901	31.8728	29.1782	29.9773	30.8244	25.9514	28.0448	29.3373	30.3499	30.5602	29.7915	1.81606		39.8577	45.109	46.6647	43.4855	40.9466	40.0921	46.7757	45.4346	43.8789	43.7778	46.8816	45.5964	44.3875	45.2523	38.5977	43.7825	2.6889
0.0440025		28.2192	28.7618	30.1115	33.473	29.7852	31.7001	29.0933	29.9212	30.6568	25.8677	27.9268	29.2749	30.1962	30.4343	29.673	1.78895		39.7463	45.0031	46.6311	43.4457	40.8993	40.0087	46.7445	45.3403	43.6998	43.5978	46.7439	45.4773	44.2534	45.1276	38.4828	43.6801	2.69135
0.0442025		28.021	28.6692	29.9902	33.3606	29.6668	31.554	28.96	29.7877	30.5165	25.7548	27.752	29.1443	30.102	30.2355	29.5368	1.79249		39.6655	44.7946	46.5058	43.231	40.7926	39.9294	46.5954	45.2112	43.6367	43.5224	46.6585	45.3527	44.2261	45.0581	38.3884	43.5712	2.67943
0.0444025		27.9141	28.4976	29.8917	33.2471	29.5394	31.4925	28.8329	29.613	30.4708	25.5917	27.6979	29.0113	29.9597	30.1527	29.4223	1.80597		39.4966	44.7316	46.4049	43.2141	40.6511	39.7903	46.4424	45.1152	43.5961	43.3881	46.5027	45.2503	44.0899	44.9116	38.3186	43.4602	2.67894
0.0446025		27.8302	28.4513	29.7183	33.2155	29.3443	31.3143	28.6379	29.4767	30.2892	25.5123	27.5664	28.8991	29.8459	30.0219	29.2945	1.80225		39.4287	44.6417	46.27	43.0829	40.5316	39.6715	46.4069	45.0101	43.4079	43.3033	46.475	45.1727	43.9851	44.7838	38.1731	43.3563	2.69351
0.0448025		27.6739	28.3137	29.6084	32.9489	29.2772	31.2353	28.5631	29.3512	30.168	25.3711	27.442	28.6877	29.7282	29.8443	29.1581	1.78739		39.3196	44.4279	46.1834	42.9936	40.3881	39.614	46.2804	44.9101	43.3492	43.2079	46.3647	45.043	43.8326	44.7062	38.0928	43.2476	2.68383
0.0450025		27.6015	28.172	29.4407	32.8971	29.1163	31.0423	28.4523	29.2631	30.0429	25.2634	27.3226	28.6771	29.595	29.7773	29.0474	1.78607		39.2262	44.3681	46.1064	42.8123	40.3796	39.4176	46.2196	44.7687	43.2313	43.1079	46.2335	44.977	43.7529	44.5838	38.0166	43.1468	2.68605
0.0452025		27.3766	28.0691	29.333	32.7067	29.0314	30.9422	28.2661	29.0992	29.9	25.0815	27.2053	28.4345	29.4547	29.6122	28.8938	1.79321		39.1133	44.2915	45.9524	42.7535	40.2746	39.3157	46.0862	44.6456	43.0912	43.0011	46.1078	44.87	43.6756	44.4847	37.9	43.0376	2.68061
0.0454025		27.3193	27.9123	29.1967	32.6347	28.8774	30.7913	28.1485	29.0248	29.721	25.023	27.071	28.3196	29.3707	29.4564	28.7762	1.78393		38.9375	44.1679	45.8274	42.6718	40.1652	39.2219	46.0138	44.5452	42.9946	42.8544	46.0438	44.7588	43.5905	44.3646	37.8068	42.9309	2.68911
0.0456025		27.2393	27.8165	29.0804	32.4975	28.7418	30.661	28.0479	28.8477	29.6346	24.9257	26.9295	28.2963	29.1782	29.3757	28.6623	1.77279		38.8525	44.1003	45.755	42.5279	40.0497	39.0967	45.8356	44.4965	42.8424	42.7829	45.8947	44.6309	43.4815	44.284	37.7435	42.8249	2.68073
0.0458025		27.0218	27.6637	28.9534	32.3643	28.5891	30.5594	27.9466	28.6691	29.547	24.7857	26.8016	28.0535	29.0695	29.2548	28.52	1.78608		38.7797	43.9437	45.6059	42.459	39.9464	39.0917	45.7489	44.3592	42.8073	42.7	45.816	44.5446	43.3692	44.172	37.5584	42.7268	2.67571
0.0460025		26.8733	27.5603	28.8535	32.2518	28.5549	30.4281	27.7869	28.6003	29.34	24.6664	26.7419	27.983	28.8678	29.197	28.4075	1.7809		38.6847	43.8053	45.4856	42.2776	39.8052	38.9376	45.6602	44.2101	42.6411	42.5581	45.6885	44.454	43.2362	44.0615	37.5074	42.6009	2.67059
0.0462025		26.8045	27.4685	28.7414	32.0577	28.394	30.3318	27.6591	28.4915	29.2404	24.5651	26.6473	27.8942	28.8012	28.9709	28.2905	1.75974		38.5238	43.7365	45.4422	42.2079	39.6783	38.822	45.5889	44.1747	42.5862	42.5027	45.6002	44.286	43.1425	43.9393	37.3771	42.5072	2.69196
0.0464025		26.6445	27.2694	28.5845	31.9456	28.2392	30.1856	27.5687	28.3632	29.1953	24.4385	26.4547	27.7977	28.705	28.9219	28.1653	1.77458		38.3659	43.643	45.3172	42.1652	39.6002	38.7577	45.4427	44.039	42.4732	42.2855	45.4854	44.1965	43.0225	43.8368	37.2383	42.3913	2.68984
0.0466025		26.5643	27.1433	28.516	31.7431	28.0893	29.9843	27.4661	28.1999	29.0118	24.2943	26.3765	27.628	28.5339	28.7655	28.0226	1.74833		38.3011	43.5457	45.2064	41.9712	39.4983	38.6489	45.3489	43.955	42.4081	42.2149	45.3714	44.0923	42.9201	43.7633	37.1667	42.2942	2.68399
0.0468025		26.492	27.0208	28.3562	31.7278	27.9791	29.9527	27.3641	28.1054	28.9375	24.1991	26.2671	27.5681	28.3946	28.6522	27.9298	1.76532		38.1326	43.3916	45.1102	41.9082	39.3659	38.4845	45.2164	43.8026	42.3957	42.1644	45.2476	44.0245	42.8251	43.6913	37.0444	42.187	2.6975
0.0470025		26.3241	26.933	28.2234	31.5656	27.9106	29.7781	27.2479	27.9599	28.8162	24.1333	26.1825	27.3592	28.3004	28.552	27.8062	1.74638		38.1085	43.2997	45.0091	41.7762	39.3105	38.405	45.1616	43.7169	42.1248	42.0292	45.1264	43.8986	42.7118	43.5105	36.9284	42.0745	2.68409
0.0472025		26.2898	26.9023	28.1335	31.4939	27.8325	29.6468	27.1126	27.8563	28.6817	23.966	25.9777	27.315	28.2071	28.4692	27.706	1.75965		37.993	43.1971	44.8887	41.6554	39.1791	38.3668	44.9954	43.6588	42.0935	41.9556	45.0636	43.7954	42.5188	43.4403	36.8494	41.9767	2.67686
0.0474025		26.1144	26.7263	27.9823	31.2917	27.6552	29.5548	27.0113	27.7394	28.608	23.896	25.9806	27.1687	28.1037	28.3074	27.5814	1.73712		37.8759	43.1609	44.8263	41.5779	39.1211	38.1807	44.9647	43.4531	41.9585	41.7833	44.9947	43.6764	42.5046	43.3162	36.7801	41.8783	2.68777
0.0476025		25.9657	26.5967	27.9302	31.2117	27.5286	29.4621	26.9101	27.6443	28.3915	23.7265	25.8015	26.9939	27.9664	28.169	27.4499	1.75753		37.8378	43.0187	44.6385	41.5038	38.9613	38.1446	44.7338	43.4244	41.8442	41.6784	44.8782	43.5624	42.412	43.2459	36.6549	41.7693	2.66613
0.0478025		25.9162	26.4621	27.7532	31.1421	27.4244	29.3462	26.8	27.5498	28.3343	23.6565	25.7688	26.9077	27.7934	28.0812	27.3526	1.74877		37.688	42.886	44.6241	41.3838	38.8945	38.0309	44.7224	43.328	41.7742	41.6574	44.8341	43.4838	42.3204	43.1587	36.5192	41.687	2.69437
0.0480025		25.9047	26.3481	27.654	31.0102	27.4019	29.1915	26.683	27.3556	28.208	23.5394	25.6714	26.8554	27.7595	28.0066	27.2564	1.73684		37.572	42.8312	44.4893	41.3259	38.778	37.9678	44.6291	43.2387	41.6927	41.4831	44.6947	43.4051	42.2027	43.0018	36.4759	41.5859	2.6809
0.0482025		25.7294	26.2479	27.5648	30.8762	27.1601	29.1376	26.5464	27.2937	28.1001	23.4381	25.4923	26.8061	27.5845	27.8551	27.1309	1.74206		37.4481	42.7278	44.4171	41.1982	38.675	37.8302	44.4821	43.0729	41.5582	41.4744	44.5418	43.2882	42.1067	42.9572	36.3539	41.4755	2.68276
0.0484025		25.634	26.1721	27.3622	30.8525	27.1582	28.9543	26.4547	27.2061	27.996	23.2999	25.3344	26.6232	27.53	27.7146	27.0209	1.75615		37.429	42.6071	44.2536	41.0765	38.6206	37.6763	44.4	43.0693	41.5007	41.3383	44.4865	43.1937	41.9934	42.8459	36.2298	41.3814	2.68298
0.0486025		25.5539	25.9498	27.273	30.6187	27.0677	28.8507	26.4125	27.0595	27.8728	23.2321	25.2669	26.4145	27.4278	27.6269	26.9019	1.72957		37.2772	42.5185	44.2341	40.999	38.5021	37.6593	44.3019	42.8868	41.3366	41.2028	44.379	43.122	41.8723	42.7244	36.1589	41.2783	2.68023
0.0488025		25.4091	25.9307	27.1909	30.4854	26.8322	28.7548	26.2698	26.8934	27.7674	23.1244	25.1894	26.3779	27.2995	27.4721	26.7855	1.71989		37.1091	42.3813	44.1188	40.8884	38.418	37.528	44.1716	42.7975	41.2415	41.0933	44.2622	42.9805	41.7949	42.5798	36.042	41.1605	2.68266
0.0490025		25.2451	25.797	27.0197	30.381	26.8212	28.6355	26.1515	26.8642	27.6702	23.0793	25.097	26.2058	27.1513	27.3534	26.6766	1.71328		37.1037	42.2618	43.9647	40.7735	38.3491	37.4865	44.0804	42.7178	41.1081	41.0532	44.1559	42.8664	41.6848	42.482	35.9507	41.0692	2.65883
0.0492025		25.207	25.7395	26.9469	30.3079	26.6453	28.5381	26.0251	26.7645	27.5306	23.002	24.9911	26.1559	27.0076	27.2749	26.5812	1.70698		36.9821	42.2029	43.8925	40.7189	38.1958	37.313	43.9901	42.609	41.0255	40.8827	44.1186	42.7839	41.603	42.3591	35.8452	40.9682	2.68212
0.0494025		25.0659	25.6633	26.8235	30.2519	26.5158	28.3539	25.9075	26.5961	27.436	22.8347	24.8241	26.044	26.9444	27.191	26.4609	1.72573		36.8959	42.0961	43.7915	40.593	38.0965	37.2162	43.9286	42.4927	40.9895	40.8245	43.964	42.715	41.5606	42.339	35.7597	40.8842	2.68168
0.0496025		24.982	25.5288	26.6943	30.1262	26.5337	28.3119	25.8477	26.4444	27.2582	22.7617	24.7139	25.9107	26.8109	27.0532	26.3555	1.71746		36.7697	42.001	43.6952	40.4831	38.08	37.2112	43.797	42.3506	40.8424	40.7111	43.8773	42.5931	41.3751	42.1734	35.6414	40.7734	2.66384
0.0498025		24.8753	25.4032	26.6208	29.9658	26.2886	28.1171	25.7389	26.3933	27.2976	22.633	24.6585	25.7386	26.6863	26.9671	26.2417	1.70969		36.6763	41.9375	43.6232	40.4219	37.9652	37.0675	43.7175	42.2989	40.755	40.6378	43.7869	42.5312	41.3011	42.1063	35.5883	40.6943	2.67311
0.0500025		24.776	25.3453	26.4824	29.804	26.2433	28.0733	25.654	26.2725	27.1407	22.5441	24.5625	25.6733	26.646	26.8598	26.1484	1.69722		36.5905	41.7661	43.4786	40.2337	37.8949	36.8762	43.5466	42.2096	40.6739	40.6177	43.6881	42.4555	41.1865	41.9894	35.5068	40.5809	2.66604
0.0502025		24.6847	25.204	26.354	29.7601	26.1284	27.9286	25.4936	26.1934	27.0493	22.451	24.4289	25.5611	26.4876	26.7285	26.0324	1.70449		36.5402	41.6845	43.3728	40.2116	37.7896	36.8153	43.5091	42.1345	40.517	40.3595	43.5706	42.3552	41.0852	41.8559	35.4307	40.4821	2.65699
0.0504025		24.5358	25.1083	26.2219	29.6303	25.9804	27.8199	25.393	26.0829	26.9096	22.3235	24.3699	25.5191	26.4821	26.5966	25.9267	1.7007		36.4002	41.5654	43.2814	40.1145	37.7065	36.7965	43.4891	42.0475	40.4932	40.3013	43.5116	42.2215	41.0405	41.8183	35.307	40.4063	2.66747
0.0506025		24.4826	24.9782	26.1592	29.4535	25.9586	27.6484	25.2407	25.9505	26.7922	22.175	24.232	25.3863	26.2397	26.5557	25.8038	1.69126		36.3228	41.5192	43.2669	40.0218	37.568	36.6833	43.287	41.9451	40.3235	40.2432	43.3924	42.1625	40.986	41.6839	35.1824	40.3059	2.67218
0.0508025		24.3261	24.8944	26.0971	29.4574	25.7599	27.6223	25.2074	25.8297	26.6823	22.1793	24.168	25.3494	26.136	26.389	25.7213	1.69295		36.1932	41.4031	43.0985	39.9341	37.4671	36.5721	43.2534	41.833	40.2424	40.1079	43.283	42.0525	40.8563	41.5648	35.1225	40.1989	2.66748
0.0510025		24.3034	24.787	25.9965	29.2315	25.7032	27.4933	25.0477	25.7283	26.6087	22.0579	24.023	25.1383	26.0706	26.34	25.6092	1.67874		36.1436	41.319	43.0214	39.8481	37.4157	36.5303	43.1725	41.7687	40.2212	40.0688	43.1805	42.0053	40.7243	41.4617	35.0253	40.1271	2.65963
0.0512025		24.2156	24.6378	25.8787	29.1431	25.5655	27.3989	24.9879	25.6207	26.488	21.9368	23.9277	25.1356	25.9885	26.1874	25.508	1.67983		35.9987	41.2358	42.9204	39.7341	37.333	36.4358	43.0569	41.6469	40.0848	39.9134	43.1282	41.8637	40.6251	41.4121	34.9725	40.0241	2.65835
0.0514025		24.0899	24.6071	25.7603	29.1104	25.5238	27.2385	24.8519	25.4499	26.3376	21.8415	23.8453	24.9348	25.8381	26.042	25.3908	1.68063		35.8835	41.0763	42.8434	39.6378	37.2672	36.3046	42.935	41.5636	39.9683	39.8191	43.0288	41.7428	40.5324	41.2665	34.8522	39.9148	2.65957
0.0516025		23.9563	24.374	25.6668	29.014	25.3443	27.1769	24.7683	25.4133	26.3141	21.8102	23.7223	24.8668	25.7038	25.9325	25.2903	1.6838		35.821	41.0635	42.6941	39.5144	37.1513	36.1997	42.8638	41.4726	39.8785	39.8095	42.9216	41.6277	40.4463	41.165	34.7122	39.8227	2.66322
0.0518025		23.8115	24.3126	25.579	28.8403	25.2177	27.093	24.6338	25.2826	26.1459	21.6282	23.6612	24.7337	25.6742	25.8486	25.1759	1.68471		35.7432	40.8757	42.6268	39.4846	37.0544	36.1719	42.784	41.4312	39.7929	39.6438	42.8038	41.5472	40.3722	41.0745	34.6643	39.738	2.65035
0.0520025		23.7427	24.1981	25.4399	28.7763	25.167	26.9416	24.5413	25.2254	26.1363	21.5613	23.5617	24.6163	25.5307	25.7761	25.0868	1.68356		35.6707	40.8213	42.5209	39.391	36.9707	36.0431	42.7034	41.2845	39.668	39.5618	42.7699	41.4871	40.2304	41.0266	34.6007	39.65	2.65306
0.0522025		23.7352	24.1099	25.3614	28.5985	25.0561	26.8868	24.4659	25.0381	25.9433	21.463	23.4785	24.5771	25.4857	25.6143	24.9867	1.66008		35.5304	40.7248	42.4487	39.2683	36.8943	35.9792	42.5371	41.1521	39.6148	39.5217	42.6029	41.4361	40.2021	40.9082	34.5067	39.5552	2.64439
0.0524025		23.5408	23.9495	25.2465	28.4979	24.9712	26.7516	24.3218	25.0106	25.8404	21.2948	23.3363	24.4727	25.3228	25.5625	24.8657	1.68037		35.4393	40.6606	42.3332	39.1297	36.8089	35.8812	42.4905	41.048	39.5182	39.396	42.5949	41.2984	40.0025	40.9193	34.4157	39.4624	2.65382
0.0526025		23.4339	23.8996	25.1895	28.3764	24.7932	26.6902	24.2388	24.8261	25.723	21.2853	23.2482	24.3892	25.2552	25.4824	24.7737	1.66301		35.384	40.5868	42.2225	39.0726	36.7076	35.8255	42.3804	41.0074	39.4294	39.2434	42.4296	41.206	39.9961	40.6859	34.3869	39.3709	2.62809
0.0528025		23.3311	23.8653	25.0353	28.248	24.7425	26.4634	24.177	24.8451	25.6678	21.1974	23.1536	24.3031	25.1672	25.3446	24.6815	1.64223		35.2482	40.4636	42.1311	38.9518	36.5995	35.6888	42.38	40.8746	39.2843	39.2502	42.3223	41.1196	39.8717	40.6594	34.2207	39.2711	2.65406
0.0530025		23.3196	23.7236	24.944	28.1711	24.6994	26.4668	24.0519	24.6617	25.6151	21.1097	23.0925	24.1621	25.0063	25.2645	24.592	1.64924		35.2288	40.3391	42.0925	38.9696	36.4716	35.5948	42.1868	40.8026	39.2615	39.1815	42.2476	40.9818	39.8053	40.566	34.1853	39.1943	2.63581
0.0532025		23.1405	23.6586	24.8477	28.1026	24.5645	26.2677	23.9935	24.5816	25.4309	20.9309	22.9788	24.0499	24.8814	25.1659	24.471	1.65825		35.0354	40.3182	41.953	38.8547	36.4327	35.5614	42.1267	40.6999	39.1164	38.9948	42.2439	40.9298	39.742	40.4708	34.0399	39.1013	2.65519
0.0534025		23.0909	23.4942	24.7813	27.9776	24.4104	26.2071	23.9337	24.4985	25.377	20.9372	22.8963	24.0055	24.8148	25.0591	24.3917	1.63941		35.0354	40.1715	41.8231	38.7075	36.3524	35.4346	42.0756	40.5862	39.0261	38.9519	42.0265	40.8403	39.6046	40.3987	33.9635	38.9998	2.6333
0.0536025		22.9499	23.4559	24.6457	27.9049	24.3954	26.1327	23.8249	24.4378	25.2665	20.7897	22.7997	23.8751	24.6877	24.9354	24.293	1.65261		34.8925	40.1509	41.8038	38.6231	36.2544	35.307	41.9027	40.5605	38.9654	38.8651	41.9615	40.7735	39.4695	40.2901	33.8948	38.9143	2.64589
0.0538025		22.7934	23.3342	24.5466	27.8169	24.2071	25.9718	23.6896	24.3473	25.2087	20.7647	22.767	23.8516	24.5577	24.8308	24.192	1.63778		34.7956	40.0474	41.746	38.5372	36.1552	35.3061	41.7831	40.4541	38.7332	38.7213	41.911	40.6064	39.4683	40.2092	33.846	38.8213	2.63353
0.0540025		22.8202	23.2683	24.4488	27.6505	24.1571	25.9332	23.5979	24.2098	25.0513	20.6485	22.6298	23.6637	24.5475	24.7197	24.0962	1.62763		34.6804	39.8979	41.6257	38.4571	36.0599	35.0812	41.742	40.3651	38.8064	38.6955	41.7995	40.5994	39.4008	40.1421	33.7306	38.7389	2.65614
0.0542025		22.6714	23.1462	24.3111	27.6272	24.0366	25.8586	23.4626	24.097	25.031	20.5703	22.5445	23.567	24.404	24.6233	23.9965	1.64516		34.6735	39.794	41.544	38.3465	36.0039	35.0818	41.7058	40.2753	38.7279	38.544	41.7073	40.5081	39.2939	40.0333	33.6225	38.6575	2.642
0.0544025		22.5953	23.0848	24.3097	27.4734	23.9627	25.6788	23.4286	24.0145	24.8926	20.4677	22.408	23.5646	24.3334	24.578	23.9137	1.62803		34.5859	39.7269	41.4572	38.2239	35.8715	35.0039	41.5428	40.1977	38.5525	38.4334	41.6379	40.3547	39.1762	39.9245	33.5575	38.5498	2.63344
0.0546025		22.4769	23.0353	24.0506	27.3571	23.8579	25.5919	23.3443	23.8272	24.8532	20.3977	22.3725	23.4261	24.2474	24.4876	23.809	1.6174		34.4848	39.6432	41.3948	38.1932	35.8222	34.9578	41.4827	40.11	38.5872	38.403	41.5425	40.2957	39.0813	39.7838	33.472	38.4836	2.63046
0.0548025		22.4083	22.9012	24.0249	27.3523	23.7348	25.5213	23.2166	23.7567	24.7377	20.2837	22.1969	23.3819	24.1797	24.3231	23.7156	1.64153		34.3818	39.5336	41.2504	38.1004	35.753	34.8562	41.4358	40.0186	38.3303	38.3191	41.5139	40.22	39.0235	39.7846	33.334	38.3903	2.64623
0.0550025		22.3321	22.8134	23.945	27.1998	23.7141	25.3871	23.1255	23.7281	24.5548	20.1866	22.1137	23.2304	24.0138	24.28	23.616	1.62413		34.3003	39.4796	41.13	38.0161	35.6881	34.7617	41.2726	39.8999	38.3271	38.1895	41.3882	40.1099	38.9288	39.6486	33.2533	38.2929	2.62847
0.0552025		22.2826	22.6793	23.7909	27.0742	23.6067	25.306	22.9726	23.5849	24.5567	20.1175	22.076	23.1391	24.025	24.1956	23.5291	1.6181		34.1851	39.3808	41.0674	37.9234	35.5662	34.6833	41.2493	39.8102	38.1582	38.1771	41.3172	40.0175	38.7727	39.5215	33.2105	38.2027	2.63221
0.0554025		22.1567	22.649	23.7081	27.0425	23.5614	25.2402	22.9726	23.5237	24.4126	20.0579	21.9701	23.0632	23.8418	24.1051	23.4503	1.61942		34.1184	39.2773	40.9808	37.7735	35.4399	34.5503	41.1388	39.7151	38.0947	38.0036	41.1651	39.9467	38.7696	39.5039	33.1994	38.1118	2.62422
0.0556025		22.111	22.5493	23.6354	26.9413	23.4019	25.0908	22.8638	23.4841	24.3459	19.9858	21.9687	22.9382	23.7689	24.0414	23.3662	1.60479		34.0364	39.1933	40.8942	37.766	35.4028	34.5048	41.1129	39.6671	38.0011	37.9198	41.1006	39.8199	38.6267	39.3991	33.0534	38.0332	2.62857
0.0558025		21.9622	22.4655	23.5048	26.7801	23.3424	24.9896	22.787	23.3564	24.2265	19.9073	21.7732	22.8518	23.5909	23.9531	23.2493	1.59659		34.0139	39.1059	40.7931	37.6237	35.2886	34.4024	40.988	39.5347	37.9623	37.8635	41.0234	39.8101	38.5635	39.2999	32.9776	37.95	2.62223
0.0560025		21.9127	22.404	23.457	26.7561	23.2486	24.9065	22.6959	23.2842	24.1459	19.7496	21.764	22.7033	23.5702	23.7782	23.1697	1.61116		33.8751	39.0804	40.692	37.5753	35.1873	34.2274	40.8384	39.4867	37.8513	37.8464	40.9201	39.6724	38.498	39.176	32.8733	37.8533	2.63196
0.0562025		21.7983	22.2472	23.3992	26.5985	23.1034	24.8493	22.5926	23.1891	24.0145	19.7201	21.5941	22.6562	23.4014	23.7205	23.0632	1.59946		33.7416	38.9494	40.6584	37.4313	35.1313	34.2722	40.8123	39.4027	37.7917	37.7197	40.9244	39.6027	38.4011	39.1352	32.7749	37.7833	2.64194
0.0564025		21.7678	22.163	23.3186	26.4377	23.0863	24.7232	22.4607	23.0516	24.0348	19.6565	21.5841	22.6407	23.3962	23.6409	22.9973	1.57772		33.5818	38.8311	40.5525	37.3402	35.03	34.0985	40.6521	39.3453	37.6395	37.6291	40.7907	39.5486	38.3007	39.0024	32.7535	37.6731	2.63924
0.0566025		21.6305	22.0828	23.1958	26.453	22.961	24.6136	22.4417	22.9462	23.8678	19.5288	21.5138	22.4239	23.2651	23.5336	22.8898	1.59631		33.5479	38.7928	40.485	37.2483	34.9662	34.057	40.6169	39.2312	37.668	37.5348	40.7346	39.4502	38.2539	38.9561	32.5656	37.6072	2.65129
0.0568025		21.5544	22.0098	23.0731	26.3893	22.8226	24.5442	22.2996	22.8695	23.8037	19.4882	21.4071	22.4789	23.1995	23.3571	22.8069	1.59131		33.4632	38.6873	40.4081	37.1861	34.9202	34.0051	40.5571	39.1069	37.4958	37.4328	40.6475	39.3697	38.0947	38.8457	32.6343	37.5236	2.62265
0.0570025		21.516	21.9643	23.0182	26.2111	22.6803	24.4656	22.2643	22.7847	23.7186	19.4086	21.3183	22.3065	23.049	23.3876	22.7209	1.57408		33.3793	38.5979	40.2204	37.1717	34.8199	33.8837	40.4227	39.0602	37.4034	37.3299	40.521	39.2271	38.0358	38.8329	32.4684	37.425	2.6237
0.0572025		21.4361	21.7995	22.9033	26.1882	22.635	24.3352	22.1556	22.7257	23.6653	19.2801	21.2529	22.2309	22.9916	23.1926	22.628	1.58815		33.2771	38.5216	40.1771	37.0022	34.692	33.8434	40.3805	38.9988	37.396	37.3394	40.4386	39.2193	37.9846	38.7618	32.4025	37.3623	2.63554
0.0574025		21.2835	21.7999	22.8298	25.9369	22.5529	24.2393	22.0869	22.6186	23.5326	19.2047	21.147	22.1055	22.8339	23.137	22.522	1.55726		33.1959	38.4232	40.0567	36.9419	34.6177	33.7686	40.2577	38.9114	37.2849	37.2574	40.3079	39.1435	37.8657	38.6737	32.2822	37.2659	2.62759
0.0576025		21.2683	21.6502	22.7734	25.9985	22.4741	24.1453	22.0033	22.4874	23.4793	19.1316	20.9906	22.0326	22.8441	23.0613	22.4529	1.58629		33.1052	38.3523	40.0038	36.8839	34.5586	33.6672	40.1703	38.7941	37.2421	37.0926	40.2539	38.9931	37.8375	38.493	32.1916	37.1759	2.62661
0.0578025		21.1959	21.5513	22.6685	25.78	22.4666	24.0389	21.8606	22.4055	23.3135	19.051	20.9366	21.9803	22.7325	23.0013	22.3559	1.55565		33.0445	38.2884	39.9557	36.7537	34.4664	33.5587	40.1037	38.7047	37.1087	37.0582	40.1628	38.9263	37.7795	38.4003	32.1576	37.098	2.62549
0.0580025		20.9937	21.432	22.5929	25.7803	22.3222	23.9916	21.7844	22.323	23.2958	18.9445	20.8499	21.8393	22.5594	22.8575	22.2547	1.58605		32.9176	38.1883	39.8546	36.6745	34.359	33.5099	39.9825	38.638	37.0785	36.9458	40.1082	38.8496	37.639	38.3706	32.0564	37.0115	2.63062
0.0582025		20.9442	21.3753	22.473	25.6429	22.2469	23.9095	21.7681	22.2159	23.1656	18.8639	20.8975	21.8133	22.4826	22.8428	22.1887	1.56145		32.8268	38.1137	39.7584	36.5707	34.282	33.388	39.9217	38.5873	36.9916	36.8467	40.0146	38.7434	37.5354	38.2747	31.9846	36.9226	2.63311
0.0584025		20.8602	21.3366	22.356	25.5788	22.1352	23.8112	21.6743	22.1701	23.1003	18.7312	20.6999	21.7063	22.4898	22.6766	22.0947	1.57753		32.7765	38.0152	39.6573	36.5299	34.2908	33.3331	39.8225	38.4816	36.8486	36.8133	39.9235	38.7356	37.4612	38.1643	31.901	36.8503	2.61791
0.0586025		20.8413	21.1571	22.3089	25.4776	22.051	23.7076	21.6002	22.0767	22.9834	18.8033	20.6722	21.6567	22.3719	22.6434	22.0251	1.54263		32.6914	37.8842	39.5899	36.4744	34.1314	33.2278	39.7481	38.3582	36.7684	36.7171	39.866	38.6107	37.4024	38.1012	31.7961	36.7578	2.62816
0.0588025		20.7878	21.1838	22.1619	25.4295	22.0086	23.6198	21.5384	21.9628	22.9072	18.7081	20.5293	21.5602	22.3085	22.615	21.9515	1.54965		32.6194	37.8426	39.4937	36.392	34.1196	33.1776	39.6376	38.2452	36.6617	36.6246	39.75	38.536	37.2911	37.9916	31.738	36.6747	2.60836
0.0590025		20.6239	21.0461	22.1383	25.3206	21.8894	23.4842	21.3983	21.8917	22.7917	18.612	20.5115	21.4347	22.167	22.4336	21.8388	1.54249		32.5073	37.7075	39.4744	36.2565	34.0044	33.0902	39.5344	38.1538	36.5566	36.517	39.677	38.421	37.2073	37.958	31.6302	36.5797	2.62047
0.0592025		20.5285	20.912	22.0327	25.1831	21.8224	23.469	21.2767	21.8322	22.7517	18.4635	20.3864	21.354	22.1548	22.3312	21.7499	1.55846		32.4623	37.5875	39.3782	36.2413	33.9241	32.9467	39.4868	38.1184	36.5344	36.4807	39.558	38.3393	37.1254	37.8116	31.56	36.5037	2.6171
0.0594025		20.4715	20.8394	21.8865	25.1069	21.7196	23.3563	21.2549	21.7199	22.7066	18.3862	20.3565	21.2756	22.0718	22.2506	21.6716	1.55028		32.3993	37.5294	39.2723	36.0821	33.8704	32.9965	39.4249	38.0311	36.3795	36.3998	39.508	38.3355	36.9914	37.7829	31.5555	36.4372	2.59866
0.0596025		20.3684	20.7819	21.8629	24.9656	21.6012	23.2614	21.1938	21.6265	22.598	18.3171	20.2087	21.1686	21.9817	22.2636	21.5857	1.5439		32.2853	37.5146	39.176	36.0097	33.7312	32.8182	39.3451	37.9677	36.3682	36.2368	39.3384	38.1772	36.9412	37.6525	31.3436	36.327	2.62247
0.0598025		20.3113	20.6982	21.7794	24.9256	21.5588	23.1731	21.0844	21.5051	22.5409	18.2523	20.1845	21.1607	21.8403	22.1623	21.5126	1.54105		32.2357	37.4837	39.075	35.9671	33.7356	32.7792	39.2667	37.854	36.3229	36.192	39.3402	38.129	36.903	37.5854	31.3836	36.2835	2.60085
0.0600025		20.296	20.6786	21.6924	24.8324	21.5163	23.1082	20.9831	21.4369	22.4215	18.1948	20.1021	21.0878	21.783	22.0724	21.4432	1.5288		32.1118	37.2637	38.9979	35.9033	33.6316	32.7231	39.141	37.7446	36.1486	36.1272	39.2097	38.0474	36.8279	37.5413	31.2755	36.1797	2.59669
0.0602025		20.2274	20.5717	21.616	24.7401	21.389	22.9965	20.9253	21.3837	22.2971	18.1123	20.0011	20.9545	21.7286	21.9591	21.3502	1.524		32.0695	37.1702	38.9738	35.8293	33.5783	32.6009	39.0774	37.7366	36.1392	36.0623	39.2013	37.9157	36.698	37.4269	31.1772	36.1104	2.60683
0.0604025		20.1319	20.4839	21.5383	24.6952	21.3198	22.9387	20.8492	21.2932	22.278	18.0433	19.9137	20.9808	21.5239	21.8131	21.2716	1.52902		31.9791	37.1565	38.868	35.6854	33.4621	32.5257	38.9684	37.6182	35.9915	35.95	39.0606	37.8744	36.6676	37.3726	31.1304	36.0207	2.60071
0.0606025		19.9718	20.3805	21.4619	24.6918	21.2527	22.8347	20.7642	21.2519	22.16	18.0025	19.8462	20.8084	21.5309	21.77	21.1948	1.54109		31.9963	36.9917	38.7958	35.5935	33.3993	32.4792	38.9208	37.5375	35.9074	35.9118	39.0539	37.8164	36.5639	37.299	31.0004	35.9511	2.60023
0.0608025		19.9337	20.3346	21.407	24.5139	21.1507	22.7893	20.6888	21.1465	22.0825	17.8978	19.8398	20.7903	21.4287	21.77	21.1267	1.52348		31.8346	36.9616	38.6948	35.5313	33.3064	32.3879	38.7791	37.4558	35.9477	35.8184	38.9297	37.7535	36.5117	37.1967	30.9573	35.8711	2.59765
0.0610025		19.9149	20.2505	21.2436	24.4092	21.0904	22.6596	20.5956	21.0474	22.0025	17.8415	19.6976	20.7144	21.3762	21.6218	21.0332	1.50948		31.8087	36.8937	38.6466	35.533	33.2764	32.296	38.7383	37.3221	35.7442	35.7222	38.8841	37.6001	36.4419	37.1079	30.8487	35.7909	2.59527
0.0612025		19.785	20.1622	21.1701	24.3044	20.998	22.5402	20.5378	20.9718	21.9606	17.7798	19.6877	20.5789	21.2638	21.5499	20.9493	1.49977		31.7332	36.7882	38.5311	35.367	33.1622	32.227	38.7076	37.301	35.7389	35.6697	38.722	37.5696	36.3078	37.0391	30.7871	35.7101	2.59237
0.0614025		19.8232	20.0901	21.1059	24.2682	20.896	22.5154	20.4346	20.9231	21.8476	17.7119	19.5476	20.4821	21.2134	21.5232	20.8845	1.50839		31.5803	36.7173	38.4205	35.3142	33.0765	32.2133	38.5859	37.1787	35.6092	35.5469	38.6528	37.5019	36.1955	36.9159	30.6768	35.6124	2.59052
0.0616025		19.6211	19.9595	21.0081	24.1635	20.8371	22.3679	20.3768	20.7719	21.8101	17.6124	19.4936	20.477	21.0917	21.3772	20.7834	1.50636		31.5089	36.6662	38.3722	35.2955	33.0137	32.0398	38.5038	37.104	35.5435	35.4839	38.656	37.3818	36.1366	36.8223	30.6674	35.5464	2.59547
0.0618025		19.5639	19.9675	20.9995	24.1151	20.7768	22.3527	20.3843	20.7289	21.7409	17.5905	19.3415	20.2735	21.0505	21.3527	20.7313	1.51232		31.4533	36.5459	38.2953	35.1644	32.9363	32.0457	38.4481	37.065	35.4926	35.3906	38.5467	37.3082	36.0734	36.852	30.5642	35.4788	2.59282
0.0620025		19.5219	19.8446	20.9253	24.0184	20.6837	22.2519	20.2259	20.6356	21.6336	17.4995	19.345	20.2604	20.9555	21.2601	20.6472	1.50136		31.4315	36.51	38.2135	35.0742	32.8934	31.9324	38.3771	36.9739	35.3947	35.2781	38.4033	37.2708	36.0112	36.6864	30.5191	35.398	2.57788
0.0622025		19.5143	19.8067	20.7883	23.9498	20.683	22.2019	20.1641	20.501	21.5739	17.4086	19.2413	20.1455	20.8508	21.1386	20.5691	1.50291		31.3171	36.4161	38.1701	34.9806	32.7867	31.8725	38.3089	36.8862	35.3572	35.28	38.3675	37.1695	35.8946	36.6016	30.4148	35.3216	2.58977
0.0624025		19.3504	19.6766	20.7298	23.8451	20.5235	22.0968	20.1511	20.529	21.5365	17.3364	19.2107	20.1038	20.8632	21.1184	20.5051	1.50206		31.2165	36.3666	38.0259	34.9448	32.755	31.8093	38.1703	36.8399	35.1878	35.1876	38.2592	37.0969	35.8859	36.5097	30.3472	35.2402	2.57647
0.0626025		19.3504	19.6383	20.6678	23.7883	20.4529	21.9866	20.0458	20.3469	21.3492	17.2905	19.1567	20.0228	20.7372	20.9762	20.415	1.48281		31.1402	36.2542	37.9871	34.857	32.703	31.7188	38.1234	36.7375	35.1483	35.1265	38.2766	37.0437	35.7615	36.4633	30.3395	35.1787	2.57938
0.0628025		19.2665	19.5007	20.575	23.6836	20.3791	21.9633	19.9655	20.3423	21.3231	17.2016	19.0401	19.9369	20.6727	20.9048	20.3397	1.49271		31.0719	36.1821	37.9199	34.8086	32.5949	31.6612	38.0451	36.6851	35.0738	34.996	38.1213	36.91	35.6853	36.3729	30.2429	35.0914	2.57306
0.0630025		19.1445	19.4815	20.4387	23.615	20.2756	21.8305	19.8861	20.2386	21.2711	17.0918	18.9761	19.8689	20.6265	20.8384	20.2559	1.49551		31.0048	36.1256	37.8814	34.6212	32.5257	31.5812	37.9422	36.5831	34.9903	34.9607	38.1053	36.8678	35.6819	36.3074	30.1516	35.022	2.58366
0.0632025		19.1331	19.4361	20.4615	23.4779	20.2688	21.7761	19.795	20.135	21.1682	17.048	18.8709	19.7436	20.5007	20.8411	20.1897	1.48167		30.9358	36.0341	37.7321	34.5669	32.4453	31.4935	37.9305	36.486	34.9307	34.9331	37.9278	36.731	35.5523	36.2153	30.0507	34.931	2.5724
0.0634025		19.03	19.4009	20.3331	23.4459	20.1319	21.6553	19.7365	20.1424	21.1149	16.9841	18.8567	19.6678	20.35	20.7191	20.112	1.4768		30.8626	35.9525	37.7564	34.5702	32.3855	31.4333	37.8048	36.4287	34.8167	34.7559	37.9017	36.7086	35.4694	36.0763	30.0088	34.8621	2.57336
0.0636025		19.0035	19.302	20.2589	23.3046	20.0723	21.6645	19.6176	20.0359	21.0095	16.9162	18.7288	19.5949	20.3316	20.5758	20.0297	1.47097		30.7665	35.9068	37.5877	34.4757	32.2913	31.3538	37.7828	36.3109	34.7619	34.772	37.8377	36.6259	35.4149	36.0834	29.9754	34.7964	2.57162
0.0638025		18.8585	19.2098	20.1212	23.2117	19.971	21.4869	19.5754	19.9408	20.967	16.8356	18.7337	19.5504	20.262	20.53	19.9467	1.46015		30.7181	35.8046	37.5782	34.3898	32.2353	31.31	37.6912	36.317	34.7064	34.6425	37.71	36.5168	35.3234	35.9603	29.9198	34.7216	2.56026
0.0640025		18.7861	19.1567	20.1461	23.2924	19.8415	21.4773	19.432	19.8594	20.9193	16.8347	18.6094	19.5323	20.1585	20.4483	19.8924	1.48525		30.6586	35.7271	37.4626	34.3199	32.1789	31.2195	37.6155	36.1659	34.5823	34.6043	37.6587	36.4893	35.2284	35.9722	29.816	34.6466	2.56306
0.0642025		18.7861	19.0146	20.0876	23.1637	19.7744	21.3575	19.4	19.7781	20.7879	16.6944	18.5902	19.4512	20.0909	20.3268	19.8074	1.47273		30.5778	35.686	37.3808	34.2629	32.0735	31.1355	37.5242	36.0972	34.5355	34.5299	37.6482	36.3653	35.234	35.8939	29.7051	34.5767	2.57498
0.0644025		18.6184	18.9772	19.9021	23.006	19.7416	21.2917	19.3552	19.6819	20.7219	16.702	18.4565	19.3417	19.9782	20.263	19.717	1.45217		30.4458	35.5578	37.2991	34.1607	32.0181	31.0944	37.4535	36.1232	34.4842	34.3747	37.5215	36.3714	35.1117	35.742	29.6276	34.4924	2.57633
0.0646025		18.5496	18.9153	19.8679	22.9538	19.7395	21.181	19.2824	19.6315	20.6813	16.5888	18.453	19.2894	19.9608	20.2304	19.666	1.45781		30.4534	35.4622	37.2075	34.1284	31.9506	31.0153	37.3927	35.9652	34.3744	34.3574	37.4448	36.1874	35.0214	35.6891	29.5937	34.4162	2.55139
0.0648025		18.5612	18.9273	19.8436	22.9134	19.606	21.2015	19.2621	19.5839	20.5409	16.5514	18.3542	19.1382	19.9086	20.1563	19.6106	1.457		30.3642	35.4247	37.1691	34.0483	31.9023	30.8901	37.2776	35.8567	34.3605	34.3413	37.3574	36.1403	35.0126	35.6092	29.5446	34.3533	2.553
0.0650025		18.481	18.8119	19.7615	22.8369	19.5622	21.0316	19.1472	19.427	20.4845	16.4884	18.2717	19.1721	19.8492	20.0762	19.5287	1.44891		30.2334	35.3184	37.0872	33.9641	31.8088	30.9162	37.2105	35.8144	34.1486	34.1459	37.2962	36.098	34.8926	35.5188	29.4597	34.2609	2.55477
0.0652025		18.4125	18.705	19.6731	22.6956	19.4705	20.99	19.052	19.3869	20.4203	16.3956	18.1999	19.0363	19.6935	20.0244	19.4397	1.44494		30.2338	35.2698	37.0054	33.8585	31.7206	30.8232	37.089	35.7117	34.1958	34.1573	37.1974	35.9928	34.836	35.4636	29.3756	34.1954	2.54278
0.0654025		18.2828	18.6056	19.5496	22.6152	19.428	20.9103	19.0119	19.3605	20.3352	16.3536	18.1644	19.0076	19.7129	19.9857	19.3803	1.43967		30.1518	35.2166	36.9429	33.8518	31.6602	30.7503	37.085	35.684	34.067	34.0745	37.0684	35.9487	34.7247	35.3621	29.308	34.1264	2.54584
0.0656025		18.2256	18.5789	19.4868	22.5306	19.3767	20.8473	18.9338	19.2878	20.2794	16.2763	18.0663	18.8929	19.5634	19.8931	19.3028	1.43824		30.0023	35.1548	36.8225	33.724	31.6653	30.6361	37.0313	35.5926	34.0347	34.002	37.0811	35.8944	34.6681	35.2973	29.2883	34.0597	2.55243
0.0658025		18.1302	18.4564	19.4376	22.4861	19.2746	20.7891	18.8359	19.1841	20.193	16.2188	18.0315	18.8927	19.5654	19.8419	19.2384	1.44313		29.9581	35.0749	36.7023	33.6712	31.5295	30.627	36.8845	35.513	33.9638	33.8887	37.0126	35.868	34.5536	35.2349	29.2173	33.98	2.53928
0.0660025		18.1113	18.4257	19.3969	22.4297	19.2315	20.6655	18.8162	19.1412	20.1575	16.1373	17.9959	18.8198	19.4876	19.7716	19.1848	1.43719		29.9367	34.9237	36.683	33.6543	31.4846	30.5442	36.831	35.4025	33.8355	33.8438	36.9168	35.6989	34.4969	35.2237	29.1449	33.908	2.52936
0.0662025		17.9778	18.3303	19.2728	22.4175	19.0117	20.6044	18.7231	19.0329	20.0343	16.1132	17.8644	18.7179	19.3667	19.5766	19.0745	1.44278		29.8368	34.8998	36.6204	33.518	31.4326	30.4438	36.7816	35.3769	33.7991	33.8162	36.8575	35.6605	34.4348	35.0573	29.0691	33.8403	2.54035
0.0664025		18.0311	18.2653	19.1129	22.357	18.9932	20.5185	18.6578	19.0552	20.0121	16.0463	17.8289	18.5927	19.3145	19.5521	19.0241	1.43763		29.7541	34.8021	36.5579	33.4696	31.3289	30.3798	36.7388	35.2892	33.7667	33.7171	36.7569	35.5515	34.3879	35.0334	28.9718	33.767	2.54569
0.0666025		17.9281	18.1922	19.1914	22.1673	18.9864	20.4808	18.581	18.9544	19.9359	15.9042	17.7493	18.6526	19.1875	19.5025	18.9581	1.43174		29.6923	34.7428	36.4712	33.3835	31.2719	30.2958	36.6209	35.2318	33.619	33.6237	36.7144	35.4727	34.2996	34.9694	28.8763	33.6857	2.54626
0.0668025		17.7605	18.0817	19.0972	22.1798	18.9665	20.3462	18.5239	18.8553	19.8997	15.9292	17.7279	18.4935	19.1875	19.3853	18.8882	1.4327		29.6526	34.6764	36.4231	33.3393	31.1966	30.1892	36.5758	35.1721	33.5728	33.5532	36.6155	35.4748	34.2592	34.911	28.8433	33.6303	2.548
0.0670025		17.7338	18.0586	18.9709	21.994	18.8515	20.2842	18.4696	18.7545	19.8184	15.8582	17.5474	18.4621	19.083	19.3423	18.802	1.41374		29.5695	34.5627	36.3508	33.2541	31.1344	30.1581	36.44	35.1368	33.4639	33.4635	36.5777	35.341	34.1197	34.7487	28.8028	33.5416	2.5312
0.0672025		17.7566	18.0434	18.9331	21.9985	18.772	20.2154	18.4131	18.6835	19.6794	15.7515	17.5296	18.3369	19.0226	19.2927	18.7449	1.42024		29.5421	34.5709	36.2595	33.0967	31.0902	30.0712	36.4204	35.0121	33.4353	33.396	36.5115	35.2831	34.0968	34.7542	28.6944	33.4823	2.53898
0.0674025		17.6691	17.9552	18.8425	21.9056	18.7413	20.1252	18.3186	18.6583	19.687	15.7651	17.5396	18.3864	18.953	19.1571	18.6931	1.39776		29.4135	34.4828	36.1681	33.1341	31.028	30.0625	36.3337	34.91	33.4532	33.372	36.4064	35.2142	34.0085	34.6183	28.6517	33.4171	2.52388
0.0676025		17.524	17.8024	18.7868	21.8005	18.6618	20.0861	18.2697	18.593	19.6299	15.6772	17.4571	18.2873	18.8719	19.1592	18.6148	1.40834		29.3518	34.3777	36.0717	32.9638	30.8913	30.0134	36.3102	34.9223	33.2859	33.2616	36.3329	35.1494	33.9169	34.6143	28.5621	33.335	2.53545
0.0678025		17.5623	17.703	18.6955	21.7201	18.6133	20.0097	18.252	18.5546	19.5391	15.6407	17.2922	18.162	18.7625	19.0258	18.5381	1.39867		29.2641	34.3448	36.0141	32.9775	30.9234	29.8399	36.1718	34.789	33.2182	33.1557	36.3003	35.1366	33.8831	34.4815	28.5077	33.2672	2.53581
0.0680025		17.4058	17.7529	18.657	21.6592	18.4763	19.973	18.0746	18.3931	19.4724	15.5434	17.3483	18.0994	18.7645	18.931	18.4679	1.40161		29.2488	34.208	35.9803	32.8352	30.8065	29.8513	36.1807	34.7236	33.1591	33.1272	36.1948	35.0087	33.7566	34.4576	28.3996	33.1959	2.53294
0.0682025		17.3831	17.6416	18.607	21.5426	18.4345	19.8479	18.1684	18.3977	19.3683	15.4913	17.2261	17.9845	18.7123	18.9784	18.4131	1.38836		29.1302	34.1737	35.9563	32.7613	30.6768	29.7958	36.0314	34.6452	33.0529	33.0747	36.1037	34.938	33.7262	34.3224	28.3566	33.1164	2.5318
0.0684025		17.3638	17.6879	18.51	21.5343	18.3489	19.8651	17.9992	18.2642	19.3232	15.3364	17.1699	17.9767	18.617	18.8694	18.3476	1.4116		29.0738	34.1243	35.8359	32.7493	30.6465	29.7029	36.0037	34.6066	33.0431	33.0452	36.0212	34.8485	33.6695	34.2488	28.3172	33.0624	2.52452
0.0686025		17.2344	17.5191	18.4608	21.4741	18.3058	19.7725	17.9156	18.2229	19.2902	15.3668	17.1159	18.0003	18.4992	18.853	18.2879	1.40295		29.0578	34.0551	35.7493	32.6446	30.561	29.678	35.9533	34.5782	32.9441	32.908	35.9578	34.8132	33.6106	34.228	28.238	32.9985	2.52333
0.0688025		17.1771	17.462	18.413	21.4132	18.1977	19.7468	17.8802	18.1176	19.1848	15.3176	17.1351	17.8201	18.4275	18.7337	18.2162	1.39648		29.0032	33.9974	35.6676	32.6208	30.4719	29.5843	35.8408	34.4388	32.865	32.8908	35.9224	34.7581	33.5376	34.172	28.1886	32.9306	2.5189
0.0690025		17.1313	17.3814	18.2503	21.3492	18.1791	19.5663	17.7803	18.1399	19.1314	15.233	17.0185	17.7862	18.3691	18.6678	18.1417	1.39275		28.8717	33.8854	35.5567	32.4888	30.4148	29.4896	35.768	34.3998	32.8466	32.8022	35.8626	34.6637	33.4448	34.1065	28.1057	32.8471	2.52563
0.0692025		17.0397	17.3587	18.2731	21.2521	18.0279	19.499	17.7049	18.042	19.0686	15.2287	16.9396	17.8149	18.3251	18.5959	18.0836	1.37741		28.8404	33.7934	35.5135	32.4199	30.3925	29.4464	35.7163	34.3251	32.7132	32.7746	35.7676	34.6274	33.4067	34.0377	28.0678	32.7895	2.51413
0.0694025		16.979	17.2517	18.2417	21.1477	18.0257	19.4828	17.6457	18.0362	18.9422	15.1587	16.855	17.7105	18.2574	18.6144	18.0249	1.378		28.7215	33.7399	35.4221	32.4148	30.273	29.3944	35.6329	34.208	32.7121	32.6449	35.6906	34.5379	33.2911	33.9161	27.9711	32.7047	2.51581
0.0696025		17.0015	17.2326	18.1425	21.1069	17.9355	19.4169	17.6117	17.8776	18.9524	15.0343	16.8131	17.6401	18.1612	18.518	17.9603	1.38536		28.694	33.6916	35.4172	32.2837	30.2558	29.2649	35.5343	34.1837	32.6044	32.5944	35.6456	34.4907	33.301	33.8833	27.9255	32.6513	2.52165
0.0698025		16.9064	17.1675	18.0719	21.0025	17.8552	19.2981	17.5533	17.814	18.8819	15.0124	16.7527	17.5252	18.0249	18.4047	17.8765	1.36679		28.5506	33.6142	35.2825	32.2087	30.1018	29.2105	35.4826	34.1057	32.5546	32.5249	35.4912	34.4347	33.1167	33.7426	27.897	32.5545	2.51387
0.0700025		16.8491	17.1635	18.0362	21.0182	17.8491	19.2446	17.4751	17.7888	18.795	14.9746	16.6681	17.4417	18.066	18.3082	17.8342	1.37594		28.5129	33.5293	35.2584	32.1381	30.1045	29.2583	35.45	34.0813	32.5027	32.5096	35.525	34.3	33.1167	33.7282	27.8283	32.5229	2.51059
0.0702025		16.8112	17.0793	17.9249	20.9138	17.7792	19.1635	17.3691	17.7	18.7518	14.8995	16.6787	17.4339	17.9737	18.3327	17.7722	1.36656		28.4435	33.4943	35.1959	32.0785	29.9815	29.1625	35.3422	33.9676	32.4355	32.32	35.349	34.2665	33.0469	33.6994	27.8009	32.4389	2.50201
0.0704025		16.7194	16.9724	17.8742	20.7725	17.7122	19.1315	17.3399	17.688	18.7251	14.8618	16.5579	17.3477	17.9563	18.1911	17.7036	1.35824		28.4034	33.4053	35.1044	32.0726	30.0069	29.0362	35.3212	33.9366	32.3041	32.3399	35.3657	34.184	32.915	33.5834	27.6926	32.3781	2.50926
0.0706025		16.6929	16.9417	17.81	20.7241	17.6615	19.0666	17.3514	17.5637	18.6889	14.7656	16.57	17.2721	17.9205	18.0985	17.652	1.35816		28.3153	33.3142	35.0899	31.9491	29.9029	28.9878	35.1967	33.8408	32.3139	32.2581	35.3037	34.1702	32.9412	33.4995	27.6005	32.3123	2.5178
0.0708025		16.5669	16.8766	17.8029	20.7283	17.4835	18.9993	17.2834	17.531	18.635	14.7467	16.4868	17.2851	17.777	18.0881	17.5922	1.3676		28.2292	33.2467	34.9697	31.8785	29.8529	28.9444	35.1237	33.7115	32.1851	32.1427	35.2278	34.0345	32.8768	33.501	27.5272	32.2301	2.50838
0.0710025		16.6052	16.7697	17.7037	20.7722	17.5328	18.8662	17.1394	17.3786	18.5601	14.706	16.4378	17.1469	17.7628	17.9443	17.5232	1.37385		28.1891	33.2158	34.8926	31.8061	29.7827	28.8964	35.0383	33.7352	32.1866	32.1599	35.111	33.9677	32.7427	33.4395	27.4878	32.1768	2.49746
0.0712025		16.5212	16.7809	17.5831	20.563	17.4232	18.8404	17.0965	17.4274	18.4051	14.6119	16.3589	17.0346	17.5895	17.9339	17.4407	1.34909		28.0671	33.1523	34.7964	31.7942	29.7161	28.7641	35.0261	33.6011	32.0496	32.0169	35.0772	33.8959	32.6839	33.3051	27.3718	32.0879	2.51578
0.0714025		16.4717	16.6704	17.6223	20.4697	17.4232	18.776	17.0381	17.303	18.4324	14.5931	16.3034	17.0268	17.6164	17.9094	17.404	1.34432		28.0488	33.0151	34.7242	31.6716	29.6945	28.6621	34.9859	33.5494	31.9495	32.035	35.0082	33.7878	32.6184	33.2179	27.3285	32.0198	2.50537
0.0716025		16.4221	16.5973	17.5096	20.5108	17.3205	18.6829	17.0048	17.2658	18.2972	14.5021	16.2473	16.9563	17.5209	17.8517	17.335	1.35884		27.9641	33.0031	34.7001	31.6265	29.6054	28.6702	34.8804	33.5451	31.9664	31.934	34.9101	33.7603	32.5716	33.1548	27.3137	31.9737	2.49879
0.0718025		16.3574	16.5554	17.4853	20.3528	17.2281	18.6857	16.9456	17.2143	18.2064	14.4781	16.1648	16.9406	17.4771	17.7797	17.2765	1.33911		27.9458	32.9166	34.6039	31.5482	29.5942	28.6341	34.81	33.417	31.8874	31.7825	34.934	33.6983	32.5137	33.0948	27.2598	31.9094	2.48774
0.0720025		16.2849	16.5327	17.3219	20.3291	17.2192	18.6142	16.9035	17.1387	18.155	14.4175	16.1137	16.8778	17.3816	17.7182	17.2148	1.34215		27.8844	32.8284	34.522	31.4902	29.4757	28.4603	34.7595	33.3223	31.7899	31.7501	34.8038	33.6659	32.3983	33.0428	27.1523	31.8231	2.50042
0.0722025		16.2354	16.4445	17.2656	20.2766	17.1692	18.4877	16.8016	17.0556	18.0833	14.3275	16.0383	16.784	17.3142	17.6604	17.1388	1.34555		27.8162	32.7584	34.4981	31.4112	29.4065	28.4609	34.6374	33.2936	31.715	31.7243	34.7366	33.5813	32.3808	32.9932	27.1229	31.7691	2.49014
0.0724025		16.1819	16.3719	17.1771	20.1638	17.0918	18.5173	16.7098	17.0247	18.0591	14.2806	15.985	16.7553	17.271	17.6076	17.0855	1.34302		27.759	32.7588	34.3295	31.3957	29.3676	28.4326	34.5656	33.2256	31.6867	31.631	34.7244	33.5332	32.2968	32.8117	27.0111	31.702	2.4843
0.0726025		16.0066	16.2912	17.16	20.1433	17.0843	18.3488	16.7676	16.9445	18.0325	14.2626	15.9544	16.6875	17.1422	17.5678	17.0281	1.3405		27.6511	32.6533	34.3488	31.2835	29.2829	28.3599	34.5431	33.1562	31.6246	31.5718	34.6114	33.5106	32.2118	32.8405	26.9362	31.639	2.50246
0.0728025		16.018	16.3184	17.1007	19.9742	16.9474	18.3168	16.7186	16.8557	17.9524	14.2879	15.9082	16.6352	17.2782	17.515	16.9876	1.30236		27.5737	32.6039	34.2718	31.2366	29.2258	28.32	34.408	33.1212	31.4922	31.5395	34.5581	33.4132	32.1464	32.7477	26.8914	31.57	2.49156
0.0730025		16.0142	16.2953	16.9966	19.9662	16.9317	18.3044	16.582	16.8053	17.8039	14.133	15.7995	16.5753	17.1103	17.3684	16.9061	1.32135		27.4966	32.5474	34.2237	31.1344	29.1748	28.208	34.3781	33.0092	31.4439	31.4242	34.4839	33.316	32.0679	32.7149	26.8555	31.4986	2.49372
0.0732025		15.9379	16.1767	17.0451	19.9175	16.8118	18.1822	16.5922	16.7801	17.9264	14.1415	15.7902	16.5152	16.9853	17.3853	16.8705	1.31876		27.4757	32.4914	34.1082	31.1286	29.0961	28.2176	34.3008	32.9815	31.4102	31.3555	34.3833	33.2609	32.0155	32.6197	26.7996	31.443	2.47441
0.0734025		15.8272	16.1077	16.9402	19.8211	16.8467	18.2114	16.4977	16.6632	17.7709	14.0682	15.7128	16.4135	17.0151	17.3624	16.8042	1.32361		27.4368	32.3979	34.06	31.0527	29.0208	28.1165	34.2752	32.8698	31.3777	31.2774	34.3046	33.2442	31.9741	32.5989	26.7688	31.385	2.47607
0.0736025		15.8998	16.0502	16.8089	19.8085	16.7351	18.1121	16.4148	16.6615	17.6705	14.0454	15.6637	16.4238	16.933	17.1962	16.7445	1.30759		27.3022	32.2911	33.9831	30.9992	28.9736	28.0426	34.1573	32.8214	31.3085	31.3231	34.2807	33.1655	31.8967	32.5454	26.6391	31.3153	2.48925
0.0738025		15.7853	15.9972	16.7861	19.7083	16.7037	17.9584	16.3706	16.6025	17.6477	13.9553	15.6168	16.2777	16.887	17.2	16.6783	1.30534		27.2789	32.2524	33.8531	30.8952	28.935	28.0446	34.1036	32.7804	31.1269	31.1535	34.2416	33.0564	31.8324	32.467	26.5832	31.2403	2.47315
0.0740025		15.7168	15.9509	16.7768	19.6474	16.6242	17.9746	16.2972	16.5252	17.6528	13.8716	15.6324	16.2908	16.847	17.151	16.6399	1.31363		27.2366	32.1926	33.8723	30.8255	28.8463	27.8642	34.0673	32.6464	31.1606	31.1153	34.1129	32.9778	31.7758	32.415	26.5792	31.1792	2.47508
0.0742025		15.6176	15.8863	16.6876	19.6679	16.5571	17.8763	16.2782	16.4204	17.5874	13.8351	15.5066	16.1837	16.7754	17.0622	16.5673	1.32662		27.1683	32.114	33.882	30.7403	28.7976	27.9071	33.9054	32.6037	31.1161	31.063	34.0945	32.8529	31.6198	32.3598	26.5162	31.116	2.4624
0.0744025		15.5032	15.8667	16.6469	19.5103	16.4975	17.8224	16.1946	16.4187	17.468	13.833	15.4824	16.142	16.7488	16.9516	16.5061	1.29512		27.1328	32.0633	33.7038	30.7207	28.7676	27.7901	33.9269	32.5293	31.0344	30.981	34.0293	32.8559	31.7016	32.2686	26.4606	31.0644	2.46309
0.0746025		15.5337	15.7334	16.5977	19.5186	16.5146	17.7727	16.1776	16.4055	17.4204	13.7724	15.3808	16.0325	16.6463	16.8939	16.4572	1.30928		27.0047	32.0068	33.6847	30.6807	28.6845	27.8153	33.8529	32.4733	30.9682	30.899	33.9205	32.794	31.5707	32.1799	26.3597	30.993	2.46558
0.0748025		15.4956	15.6756	16.5007	19.3975	16.4297	17.7145	16.077	16.3253	17.4407	13.7253	15.3907	16.1002	16.5879	16.9249	16.4133	1.29588		26.9933	31.8919	33.6269	30.6245	28.6291	27.7056	33.7832	32.3993	30.8334	30.8448	33.906	32.728	31.5054	32.1431	26.2876	30.9268	2.46752
0.0750025		15.404	15.6261	16.4507	19.3572	16.4283	17.6811	16.0695	16.2514	17.3233	13.6386	15.3339	15.9176	16.5419	16.8301	16.3467	1.30456		26.8918	31.8358	33.5594	30.5692	28.5981	27.6227	33.7672	32.3169	30.8168	30.8123	33.7845	32.6888	31.5042	32.0415	26.2844	30.8729	2.4624
0.0752025		15.4232	15.549	16.3936	19.2364	16.2881	17.6229	16.0179	16.1328	17.2394	13.6124	15.2265	15.9019	16.4752	16.7255	16.2746	1.28426		26.8305	31.7608	33.521	30.4347	28.5089	27.6371	33.6086	32.2855	30.7907	30.6961	33.7532	32.6032	31.3778	32.0439	26.1766	30.8019	2.46121
0.0754025		15.324	15.5686	16.3622	19.2764	16.1736	17.5303	15.9764	16.0601	17.2192	13.5424	15.2557	15.868	16.4568	16.6449	16.2328	1.29642		26.7332	31.7757	33.4151	30.3879	28.4312	27.5131	33.6215	32.2498	30.7311	30.7313	33.6909	32.502	31.3156	31.9384	26.1487	30.7457	2.46971
0.0756025		15.2593	15.3886	16.3216	19.1195	16.16	17.4573	15.8908	16.0647	17.1271	13.4974	15.1221	15.8105	16.3646	16.5795	16.1545	1.28294		26.8087	31.6698	33.367	30.4177	28.3765	27.4273	33.4811	32.1291	30.69	30.6332	33.6386	32.5226	31.2808	31.8824	26.0954	30.6947	2.45038
0.0758025		15.1982	15.431	16.1995	19.1073	16.1148	17.4157	15.85	15.9936	17.1373	13.4128	15.0872	15.7688	16.2673	16.5937	16.1127	1.29561		26.7317	31.6006	33.4151	30.2892	28.3509	27.3261	33.419	32.1031	30.5285	30.5398	33.6137	32.4144	31.2066	31.8024	25.9976	30.6226	2.46896
0.0760025		15.2019	15.2929	16.1574	19.0467	16.0484	17.3928	15.7392	15.9507	17.0407	13.327	15.0417	15.6826	16.2457	16.4972	16.0475	1.3003		26.6101	31.5173	33.1985	30.2432	28.2874	27.3547	33.4286	32.0731	30.5519	30.4406	33.495	32.3615	31.1499	31.6913	25.9708	30.5583	2.45095
0.0762025		15.1563	15.2626	16.1682	18.9702	16.0052	17.3375	15.7059	15.9255	16.995	13.3343	14.9706	15.6644	16.1977	16.4476	16.0101	1.28582		26.5258	31.4403	33.1601	30.1674	28.1952	27.1888	33.3364	31.9674	30.4248	30.4331	33.4928	32.3171	31.078	31.6264	25.8992	30.4835	2.46944
0.0764025		15.0647	15.2127	16.0183	19.0025	15.9375	17.2568	15.6379	15.8648	16.9804	13.3103	14.9628	15.6252	16.1413	16.4253	15.96	1.29596		26.5262	31.3842	33.1215	30.0968	28.131	27.2292	33.254	31.9204	30.3294	30.3558	33.3822	32.2139	30.9449	31.6273	25.8884	30.427	2.44175
0.0766025		15.0113	15.1784	16.0383	18.8571	15.8622	17.1556	15.6304	15.7788	16.8992	13.2381	14.8981	15.5653	16.0431	16.3387	15.8925	1.27554		26.406	31.3677	33.0253	30.027	28.0973	27.1449	33.2238	31.8801	30.3477	30.3225	33.3237	32.2218	30.9471	31.4969	25.7795	30.3741	2.45967
0.0768025		15.0037	15.1476	15.9626	18.8372	15.8429	17.1289	15.5618	15.7136	16.8407	13.1952	14.8889	15.5103	16.0286	16.3452	15.8577	1.27786		26.3355	31.2581	32.9386	30.0065	28.0041	27.0615	33.1478	31.8163	30.2715	30.2482	33.2413	32.1844	30.9166	31.4681	25.7604	30.3106	2.45545
0.0770025		14.9465	15.0519	15.8913	18.6678	15.778	17.1676	15.5543	15.6723	16.783	13.1995	14.8143	15.4975	15.9754	16.2689	15.8049	1.25608		26.2844	31.1695	32.929	29.9376	27.9882	27.0338	33.0322	31.6823	30.1973	30.2043	33.1701	32.0104	30.8011	31.3665	25.6988	30.2337	2.4347
0.0772025		14.8894	15.014	15.8485	18.6598	15.7484	17.0482	15.5203	15.6454	16.7296	13.0772	14.7176	15.3981	15.9416	16.2237	15.7473	1.27286		26.2302	31.1452	32.8616	29.895	27.9176	27.0016	32.9988	31.6713	30.1281	30.1624	33.0658	32.0321	30.7814	31.3482	25.5956	30.189	2.44507
0.0774025		14.8359	15.006	15.785	18.6719	15.6931	16.9294	15.4782	15.5967	16.7284	13.0394	14.6799	15.3409	15.871	16.16	15.7011	1.27659		26.2097	31.111	32.8135	29.7579	27.8231	26.9278	32.9615	31.5909	30.0236	30.0385	33.0419	31.9121	30.7105	31.3178	25.5423	30.1188	2.44755
0.0776025		14.8055	14.9222	15.6865	18.547	15.6635	16.885	15.3837	15.5818	16.6255	12.9716	14.6721	15.3119	15.8125	16.0984	15.6405	1.26066		26.157	31.0583	32.6691	29.7656	27.8423	26.9278	32.8958	31.5392	30.013	29.9584	32.9866	31.9013	30.6473	31.2466	25.4907	30.0733	2.43017
0.0778025		14.7292	14.8915	15.6865	18.4663	15.5486	16.8731	15.3103	15.4649	16.5531	12.9433	14.5868	15.2235	15.7869	15.9873	15.5751	1.25636		26.0388	30.9561	32.6691	29.6805	27.7427	26.8358	32.8254	31.4852	29.9419	29.9528	32.8499	31.7666	30.5677	31.2058	25.4456	29.9976	2.43332
0.0780025		14.7025	14.8835	15.648	18.4823	15.5376	16.8082	15.3109	15.3951	16.5557	12.9381	14.5889	15.2336	15.6989	15.9851	15.5549	1.25585		25.9988	30.9256	32.5873	29.6567	27.7221	26.7039	32.7202	31.4625	29.8823	29.8698	32.7949	31.7047	30.5525	31.1066	25.3781	29.9377	2.4327
0.0782025		14.5957	14.777	15.5309	18.4141	15.4787	16.7895	15.243	15.3034	16.4833	12.8931	14.4937	15.1243	15.7009	15.9546	15.4844	1.26374		25.9236	30.8704	32.5536	29.5511	27.608	26.6488	32.6764	31.3978	29.8242	29.8298	32.772	31.6919	30.462	31.0442	25.3929	29.8831	2.43629
0.0784025		14.5766	14.7191	15.5652	18.3128	15.4288	16.6574	15.1329	15.312	16.3995	12.8785	14.4269	15.1162	15.6056	15.905	15.4312	1.2398		25.8833	30.8106	32.5392	29.4609	27.6235	26.6474	32.6571	31.3191	29.768	29.7421	32.7381	31.569	30.4075	30.9235	25.3341	29.8282	2.42688
0.0786025		14.5194	14.7195	15.4253	18.2526	15.3507	16.6616	15.0663	15.2324	16.3328	12.7729	14.3942	14.9964	15.5452	15.8538	15.3659	1.24861		25.8066	30.7196	32.414	29.4676	27.5232	26.543	32.5702	31.2511	29.758	29.6907	32.6709	31.517	30.2886	30.8811	25.2731	29.7583	2.42584
0.0788025		14.4585	14.6923	15.4182	18.2282	15.3349	16.5915	15.0737	15.1803	16.2693	12.7729	14.37	15.0092	15.4244	15.7857	15.3292	1.23772		25.8104	30.6977	32.3274	29.3332	27.4253	26.536	32.5157	31.185	29.6032	29.6697	32.5327	31.5297	30.2647	30.9059	25.1765	29.7009	2.4216
0.0790025		14.5234	14.6086	15.3947	18.1478	15.2062	16.4879	14.982	15.1287	16.27	12.7394	14.3373	14.8712	15.4182	15.644	15.2685	1.22403		25.7738	30.596	32.2841	29.2872	27.4178	26.4833	32.4619	31.1037	29.5021	29.5753	32.5322	31.4531	30.196	30.754	25.1474	29.6379	2.41121
0.0792025		14.4127	14.5395	15.3219	18.1155	15.2679	16.4674	14.9806	15.0869	16.19	12.6987	14.279	14.8317	15.3639	15.747	15.2359	1.23324		25.6171	30.5136	32.1878	29.2369	27.4121	26.407	32.3935	31.0477	29.5522	29.4867	32.4767	31.3636	30.2406	30.7219	25.0853	29.5829	2.41805
0.0794025		14.3251	14.5092	15.2384	18.0511	15.1891	16.3667	14.8889	15.025	16.0865	12.6129	14.1895	14.9129	15.2953	15.5803	15.1622	1.22719		25.5935	30.4468	32.1541	29.1562	27.302	26.3423	32.2777	30.9973	29.4406	29.4571	32.4147	31.2967	30.111	30.6796	25.037	29.5138	2.41259
0.0796025		14.3136	14.3867	15.2634	18.0831	15.1391	16.3462	14.9052	15.0233	16.1119	12.6098	14.1461	14.7899	15.2697	15.5863	15.141	1.24419		25.5465	30.3788	32.1157	29.1177	27.2463	26.2571	32.2594	30.964	29.3778	29.4381	32.3154	31.3184	30.0215	30.646	24.9952	29.4665	2.41804
0.0798025		14.245	14.4134	15.1171	17.9985	15.0542	16.3075	14.8039	14.9139	16.0058	12.5261	14.0935	14.7146	15.2011	15.5536	15.0677	1.24019		25.4657	30.3631	32.0434	29.0957	27.1963	26.2645	32.2027	30.8709	29.3198	29.3447	32.2681	31.1679	29.9725	30.506	24.8877	29.3979	2.41226
0.0800025		14.1229	14.4059	15.0928	17.9178	15.0795	16.2063	14.7291	14.9122	15.9614	12.4896	14.0608	14.7352	15.1929	15.4283	15.0239	1.22721		25.4184	30.3174	31.9617	29.0386	27.1426	26.1921	32.1791	30.7775	29.2599	29.3228	32.2427	31.1168	29.9256	30.5244	24.8902	29.354	2.40974
0.0802025		14.1535	14.2909	15.1342	17.9018	14.9953	16.1552	14.7183	14.8962	15.9728	12.4373	13.9883	14.6362	15.0822	15.3912	14.9824	1.23749		25.3894	30.2132	31.8798	28.9841	27.1349	26.1019	32.0815	30.7856	29.2817	29.2256	32.1461	31.0313	29.9256	30.4084	24.8058	29.293	2.40032
0.0804025		14.1306	14.2793	14.9701	17.7285	14.9529	16.1672	14.6795	14.7776	15.9982	12.4488	14.0132	14.5734	15.1426	15.3068	14.9406	1.20778		25.341	30.1464	31.8606	28.8761	26.9785	26.0599	32.0453	30.6881	29.108	29.1474	32.0821	31.0302	29.7872	30.3909	24.7123	29.2169	2.41486
0.0806025		14.0963	14.176	14.9787	17.7769	14.8844	16.0326	14.6428	14.7346	15.8757	12.3609	13.9492	14.5761	15.028	15.2371	14.8821	1.22042		25.2948	30.1094	31.7836	28.7994	26.9704	26.0031	31.9593	30.6495	29.152	29.1141	32.0478	30.9773	29.7348	30.3077	24.6981	29.1734	2.40337
0.0808025		14.0886	14.1341	14.8973	17.6923	14.8159	16.0125	14.721	14.7272	15.8668	12.3171	13.8952	14.4533	14.9942	15.2267	14.8459	1.21651		25.2091	30.0842	31.6969	28.8326	26.9474	25.9735	31.8544	30.5431	29.055	29.015	31.9878	30.874	29.6988	30.2205	24.6245	29.1078	2.39254
0.0810025		13.9361	14.0651	14.8645	17.6276	14.8248	16.0312	14.5347	14.5554	15.7265	12.2553	13.8248	14.3595	14.8579	15.1897	14.7609	1.22616		25.1519	30.0006	31.7066	28.6734	26.8519	25.8884	31.8587	30.4911	28.9401	29.0007	31.9113	30.8248	29.6432	30.1941	24.608	29.0497	2.40291
0.0812025		13.8713	14.0539	14.8574	17.6157	14.6647	15.8832	14.5008	14.6029	15.7246	12.2553	13.8241	14.4195	14.8477	15.1363	14.7327	1.21371		25.1336	29.9161	31.6055	28.6862	26.8299	25.8604	31.7568	30.4521	28.9933	28.9797	31.8304	30.8091	29.5767	30.1222	24.5575	29.0073	2.3839
0.0814025		13.8561	14.0459	14.7753	17.4703	14.6804	15.9033	14.4593	14.5181	15.6211	12.2073	13.7125	14.3726	14.7893	15.0807	14.678	1.19776		24.994	29.839	31.5429	28.584	26.7117	25.774	31.7163	30.4	28.8334	28.8777	31.8548	30.7481	29.508	30.091	24.5108	28.9324	2.40765
0.0816025		13.8408	13.9354	14.6954	17.4543	14.512	15.7634	14.4076	14.4207	15.5437	12.1278	13.731	14.2864	14.7341	15.0992	14.6108	1.20018		24.9284	29.7979	31.4996	28.5424	26.7097	25.7527	31.6871	30.3123	28.8456	28.8787	31.7363	30.6686	29.4775	30.1198	24.4383	28.893	2.40289
0.0818025		13.8141	13.9162	14.6611	17.3895	14.5694	15.7591	14.4083	14.3583	15.5595	12.1613	13.6969	14.1977	14.7473	14.9761	14.5868	1.18699		24.9093	29.7673	31.3841	28.533	26.6557	25.7283	31.6037	30.3294	28.7311	28.8006	31.7216	30.5987	29.4241	29.9422	24.3745	28.8336	2.39186
0.0820025		13.776	13.8931	14.557	17.3617	14.4763	15.7042	14.3329	14.3852	15.5354	12.0682	13.635	14.1715	14.6316	14.9717	14.5357	1.19745		24.8445	29.7146	31.4274	28.481	26.6151	25.6273	31.5683	30.2936	28.6553	28.7119	31.5899	30.5565	29.3728	29.9406	24.334	28.7822	2.40072
0.0822025		13.6768	13.8472	14.5712	17.2806	14.4428	15.6742	14.2989	14.2546	15.517	12.039	13.5348	14.2056	14.566	14.8649	14.4838	1.19507		24.8495	29.6269	31.3504	28.4096	26.5564	25.596	31.5072	30.1506	28.6557	28.6176	31.6188	30.5112	29.2878	29.8847	24.3075	28.7286	2.38819
0.0824025		13.6616	13.7323	14.5398	17.273	14.3504	15.5978	14.2567	14.2947	15.4027	11.9657	13.5547	14.1167	14.562	14.8628	14.4408	1.19861		24.7606	29.591	31.2878	28.3474	26.5294	25.4986	31.4354	30.0612	28.5608	28.5604	31.4739	30.4847	29.17	29.7959	24.2148	28.6515	2.38824
0.0826025		13.6159	13.7403	14.5313	17.2528	14.2723	15.5463	14.1548	14.1658	15.3773	11.902	13.5063	14.0124	14.4983	14.7827	14.3827	1.20724		24.6577	29.5123	31.1964	28.3151	26.4217	25.5041	31.3249	30.0742	28.5137	28.5127	31.4368	30.3756	29.1712	29.7647	24.151	28.5955	2.38773
0.0828025		13.5396	13.7131	14.4242	17.1317	14.3504	15.5209	14.1215	14.163	15.3316	11.8695	13.4616	13.9967	14.4851	14.8094	14.3513	1.19369		24.7091	29.5032	31.1435	28.1745	26.3936	25.4477	31.309	30.0015	28.4884	28.4813	31.3522	30.3441	29.1308	29.7135	24.1549	28.5565	2.36956
0.0830025		13.5702	13.7247	14.4093	17.18	14.2484	15.4751	14.0454	14.1183	15.2459	11.902	13.4545	13.9262	14.4051	14.647	14.3109	1.18584		24.5845	29.3796	31.1194	28.1678	26.2893	25.3697	31.2243	29.9422	28.3997	28.4794	31.33	30.2124	29.0697	29.5831	24.0395	28.4794	2.38453
0.0832025		13.4862	13.6864	14.3029	17.0349	14.2901	15.3983	13.9604	14.0564	15.2059	11.8141	13.4083	13.9105	14.3981	14.6018	14.2539	1.174		24.5406	29.3537	31.1146	28.098	26.321	25.3067	31.2177	29.8621	28.316	28.3669	31.3273	30.2114	29.0338	29.5608	23.995	28.4417	2.39371
0.0834025		13.4595	13.591	14.2794	16.9705	14.1977	15.4159	13.9692	14.0192	15.2129	11.7828	13.3343	13.8636	14.3181	14.6307	14.2175	1.17971		24.4723	29.2906	30.9365	28.0265	26.2616	25.2621	31.1516	29.8268	28.3145	28.3107	31.2282	30.1701	28.9694	29.476	23.9226	28.3746	2.38277
0.0836025		13.4671	13.5491	14.2216	16.9664	14.1628	15.3415	13.8931	14.006	15.1348	11.7472	13.2632	13.8452	14.2434	14.6448	14.1776	1.18115		24.3926	29.2371	30.9221	27.9762	26.2008	25.2272	31.072	29.7448	28.236	28.2621	31.1848	30.0777	28.8681	29.4384	23.9334	28.3182	2.37418
0.0838025		13.3756	13.4454	14.1916	16.9705	14.121	15.2207	13.887	13.911	15.1265	11.7703	13.2824	13.7487	14.1286	14.5462	14.1233	1.17685		24.4052	29.1612	30.8498	27.9167	26.1164	25.1829	31.0487	29.6797	28.1872	28.1744	31.1029	30.065	28.8648	29.3544	23.9314	28.2694	2.36045
0.0840025		13.3338	13.4494	14.2116	16.8251	14.0518	15.1907	13.8516	13.8892	14.976	11.6176	13.1815	13.7227	14.1492	14.4868	14.0669	1.17013		24.3377	29.0698	30.8258	27.8502	26.0262	25.1017	30.9617	29.6294	28.157	28.164	31.0016	30.0285	28.7591	29.356	23.8279	28.2064	2.37013
0.0842025		13.3147	13.3612	14.0118	16.7489	13.9697	15.1076	13.802	13.8783	15.0294	11.6888	13.1609	13.6601	14.1194	14.464	14.0226	1.14889		24.2981	29.0409	30.7585	27.7838	25.9941	25.0315	30.9574	29.5457	28.081	28.0639	30.9506	29.9047	28.7841	29.2529	23.7441	28.1461	2.37151
0.0844025		13.3071	13.3309	14.0575	16.7847	13.882	15.1234	13.6824	13.738	14.9392	11.5528	13.1076	13.6183	14.0898	14.3119	13.9661	1.1778		24.2531	28.9915	30.6429	27.7438	25.9746	24.9516	30.8236	29.4583	28.0312	28.1163	30.9635	29.9057	28.6925	29.1993	23.7099	28.0972	2.36307
0.0846025		13.2384	13.2925	13.9783	16.8052	13.8841	15.09	13.6661	13.699	14.917	11.5789	13.06	13.6235	14.0057	14.349	13.942	1.1818		24.2805	28.9498	30.6478	27.7225	25.9482	24.9452	30.7752	29.4819	27.9583	28.0372	30.8542	29.7946	28.5683	29.1705	23.7204	28.057	2.33901
0.0848025		13.1621	13.2774	13.8962	16.6156	13.8396	15.005	13.6559	13.7127	14.7722	11.5193	13.0479	13.5948	13.9105	14.3572	13.8833	1.1462		24.1543	28.8786	30.59	27.6553	25.8793	24.8793	30.7765	29.4526	27.9551	27.939	30.788	29.774	28.6097	29.1313	23.6671	28.0087	2.35726
0.0850025		13.185	13.17	13.9148	16.6399	13.8156	14.9888	13.6572	13.6813	14.8129	11.4974	12.9981	13.5165	13.9269	14.2934	13.8641	1.16206		24.1234	28.8481	30.513	27.5642	25.7736	24.8708	30.6391	29.3556	27.7895	27.921	30.7828	29.7061	28.4974	29.0441	23.5528	27.9321	2.35363
0.0852025		12.9676	13.2048	13.8548	16.555	13.73	14.9282	13.5811	13.6343	14.7792	11.4493	12.9441	13.4799	13.9187	14.1948	13.8016	1.15968		24.059	28.804	30.4697	27.5225	25.7635	24.816	30.6105	29.3482	27.8603	27.7637	30.6959	29.6806	28.4146	28.9538	23.5283	27.886	2.35019
0.0854025		13.0554	13.1585	13.7928	16.515	13.7561	14.8919	13.5743	13.5925	14.7183	11.3918	12.9036	13.4251	13.8839	14.1659	13.7732	1.15503		24.0262	28.7166	30.3686	27.4842	25.7426	24.7824	30.5255	29.2275	27.7407	27.7485	30.6583	29.5911	28.4298	28.929	23.4929	27.8309	2.33263
0.0856025		12.9447	13.0444	13.7735	16.4179	13.6787	14.8919	13.4982	13.5529	14.6465	11.3604	12.9171	13.4173	13.8244	14.1022	13.7193	1.14726		23.9659	28.6128	30.3398	27.4102	25.6406	24.7334	30.4731	29.1471	27.6869	27.7532	30.671	29.536	28.3088	28.9449	23.3848	27.7739	2.35
0.0858025		12.96	13.0551	13.6772	16.4423	13.5945	14.7679	13.4214	13.4991	14.6827	11.3875	12.8375	13.3286	13.7384	14.0984	13.6779	1.14696		23.8893	28.6532	30.3157	27.3948	25.619	24.6341	30.4721	29.1325	27.6796	27.6979	30.538	29.4614	28.2815	28.8178	23.3661	27.7302	2.35048
0.0860025		12.9333	12.9753	13.6529	16.4061	13.5774	14.7129	13.4302	13.5186	14.6205	11.2746	12.7721	13.2842	13.7374	14.0117	13.6362	1.15658		23.8146	28.5889	30.2723	27.3148	25.5082	24.6505	30.4216	29.0878	27.5945	27.6646	30.4848	29.4328	28.2456	28.7977	23.3238	27.6802	2.35291
0.0862025		12.838	13.0016	13.6208	16.325	13.5438	14.6614	13.3378	13.4178	14.5361	11.2914	12.7635	13.2921	13.6688	14.0036	13.593	1.13557		23.8123	28.4785	30.1905	27.2229	25.4815	24.5601	30.3917	29.0204	27.5447	27.5845	30.4763	29.3847	28.1191	28.6939	23.2788	27.616	2.34686
0.0864025		12.8265	12.9214	13.603	16.1966	13.5089	14.5998	13.3296	13.3691	14.4973	11.236	12.7294	13.2737	13.6688	13.9028	13.5473	1.11807		23.723	28.469	30.1183	27.2075	25.4329	24.509	30.321	28.9874	27.4589	27.474	30.3618	29.2942	28.1518	28.6419	23.2546	27.5604	2.33978
0.0866025		12.7961	12.7878	13.5066	16.16	13.4746	14.6089	13.295	13.2992	14.5113	11.2171	12.674	13.2086	13.5929	13.8761	13.5006	1.12806		23.662	28.3816	30.0654	27.1105	25.4012	24.4687	30.2341	28.9497	27.4006	27.4806	30.3431	29.2716	28.0591	28.5938	23.2124	27.509	2.33811
0.0868025		12.7808	12.8181	13.4488	16.0515	13.409	14.5807	13.2698	13.2963	14.411	11.1754	12.6363	13.1929	13.4875	13.8472	13.4575	1.10714		23.7082	28.338	30.0173	27.0772	25.3299	24.3993	30.2161	28.844	27.3634	27.3939	30.26	29.2539	28.0003	28.5947	23.1431	27.4626	2.33355
0.0870025		12.6512	12.8257	13.4089	16.0793	13.3644	14.5216	13.193	13.2786	14.3608	11.0781	12.5148	13.1042	13.4721	13.8145	13.4048	1.13505		23.617	28.3454	29.9836	27.0109	25.2732	24.2713	30.1355	28.8363	27.3255	27.3301	30.2348	29.2008	27.9959	28.4451	23.1063	27.4074	2.34613
0.0872025		12.6244	12.7646	13.4574	16.0191	13.3925	14.4676	13.2202	13.1617	14.3399	11.1064	12.5005	13.0441	13.4609	13.7568	13.3797	1.11983		23.543	28.2358	29.8921	26.9743	25.2445	24.3377	30.0916	28.775	27.2404	27.2357	30.1713	29.1449	27.9032	28.4627	23.0832	27.3557	2.32826
0.0874025		12.5902	12.7379	13.3768	15.9422	13.3384	14.4476	13.0931	13.1766	14.3335	11.0133	12.4884	12.9658	13.3788	13.6233	13.3218	1.12164		23.4184	28.1962	29.8729	26.9266	25.2195	24.2076	30.0853	28.725	27.2731	27.2996	30.0665	29.0966	27.865	28.3364	22.9877	27.3051	2.34795
0.0876025		12.6016	12.6653	13.3118	15.898	13.2891	14.407	13.1339	13.132	14.3068	10.9841	12.4181	13.0075	13.341	13.693	13.2992	1.12039		23.3497	28.0829	29.7622	26.8713	25.1486	24.2197	29.9403	28.6929	27.1429	27.1995	30.0911	28.9964	27.7528	28.3171	22.9321	27.2333	2.33676
0.0878025		12.5292	12.5962	13.2462	16.0027	13.2288	14.3507	13.0673	13.0712	14.138	10.9725	12.465	12.9189	13.2406	13.6048	13.2451	1.13099		23.3726	28.085	29.7718	26.8304	25.0966	24.1507	29.8645	28.5686	27.1141	27.1414	30.0262	28.9177	27.7582	28.2748	22.8993	27.1915	2.32668
0.0880025		12.4109	12.5428	13.2391	15.8653	13.1618	14.2252	13.0163	13.0254	14.1494	10.9841	12.374	12.8823	13.2806	13.6129	13.1979	1.11108		23.299	27.9885	29.7045	26.7419	25.1148	24.1548	29.8161	28.5519	27.0992	27.0871	29.9191	28.8488	27.6961	28.1524	22.8497	27.1349	2.31091
0.0882025		12.4605	12.512	13.1713	15.8218	13.1179	14.228	12.9578	13.0031	14.1545	10.8261	12.3534	12.7492	13.2314	13.5247	13.1508	1.12982		23.2921	27.9647	29.6659	26.7036	24.9514	24.0253	29.8131	28.4732	27.0033	26.9784	29.8238	28.7782	27.6438	28.1812	22.7944	27.0728	2.32312
0.0884025		12.4262	12.5316	13.142	15.7365	13.0604	14.2061	12.9497	13.0254	14.0878	10.869	12.2589	12.8091	13.2038	13.5634	13.1336	1.10725		23.1842	27.9338	29.5553	26.6704	24.9912	24.0312	29.7756	28.4609	26.9775	26.986	29.7939	28.7555	27.5849	28.1141	22.7394	27.0369	2.32011
0.0886025		12.3614	12.4506	13.0657	15.7529	13.1179	14.1177	12.9164	12.8937	14.0135	10.8261	12.347	12.804	13.1719	13.4631	13.093	1.10643		23.1072	27.8394	29.5264	26.5997	24.9453	23.9568	29.7507	28.4248	26.9073	26.9641	29.7847	28.7555	27.501	28.0364	22.6664	26.9844	2.33649
0.0888025		12.3651	12.4283	13.0935	15.6478	13.1029	14.0958	12.8484	12.8312	13.9958	10.7519	12.2446	12.7622	13.1689	13.4484	13.0561	1.1049		23.1675	27.7661	29.4445	26.6253	24.8632	23.9322	29.6288	28.3602	26.8462	26.8593	29.755	28.7212	27.5445	27.9917	22.6729	26.9452	2.30967
0.0890025		12.2738	12.3552	12.9765	15.6039	12.957	14.0638	12.8144	12.8329	14.0015	10.73	12.224	12.6473	13.0409	13.3313	12.9895	1.10636		23.0614	27.7376	29.3965	26.5137	24.7913	23.8812	29.5857	28.2968	26.8636	26.8269	29.6799	28.5903	27.3973	27.9397	22.5521	26.8743	2.32003
0.0892025		12.2355	12.3249	12.9708	15.567	12.9652	13.9627	12.7899	12.7734	13.9342	10.7038	12.1913	12.6525	13.0071	13.3601	12.9599	1.09829		23.0023	27.6898	29.3194	26.4337	24.7646	23.8349	29.5044	28.2277	26.7313	26.8202	29.6602	28.5757	27.3374	27.9149	22.5846	26.8267	2.30856
0.0894025		12.2051	12.2634	12.9351	15.5754	12.881	14.0004	12.7213	12.7293	13.8783	10.7635	12.1544	12.5717	13.0051	13.3209	12.9289	1.0983		22.9459	27.668	29.305	26.4022	24.7403	23.8126	29.4927	28.1201	26.7055	26.6878	29.5638	28.5441	27.3112	27.8349	22.4928	26.7751	2.31114
0.0896025		12.1593	12.2483	12.8745	15.5148	12.8639	13.9102	12.6805	12.7069	13.8301	10.7206	12.1586	12.6056	12.9723	13.2223	12.8906	1.08407		22.8662	27.5625	29.2569	26.3724	24.6643	23.7925	29.4281	28.1217	26.6384	26.6458	29.527	28.436	27.2524	27.8469	22.4506	26.7241	2.31192
0.0898025		12.1632	12.275	12.9037	15.4825	12.7968	13.8858	12.6887	12.6565	13.7754	10.6506	12.0925	12.5457	12.92	13.2163	12.8609	1.08741		22.8635	27.5769	29.199	26.2839	24.5829	23.6554	29.3589	28.0603	26.6004	26.5972	29.3933	28.3957	27.26	27.7685	22.3807	26.6651	2.31178
0.0900025		12.1173	12.214	12.8323	15.3941	12.7009	13.7918	12.6207	12.5884	13.7082	10.6034	11.9966	12.4438	12.8514	13.1853	12.7891	1.08066		22.8246	27.4714	29.1173	26.266	24.6677	23.5952	29.277	27.986	26.5987	26.5944	29.3634	28.3386	27.176	27.6238	22.3747	26.6183	2.28658
0.0902025		12.0487	12.1525	12.8466	15.4017	12.7298	13.84	12.5452	12.5248	13.7221	10.5669	11.9504	12.4308	12.7664	13.0496	12.7554	1.0994		22.7365	27.4442	29.0884	26.1784	24.506	23.618	29.2633	27.971	26.4424	26.5248	29.3495	28.3427	27.1673	27.6366	22.3291	26.5732	2.30701
0.0904025		12.0258	12.1258	12.7838	15.2771	12.7776	13.7999	12.5357	12.5557	13.6796	10.5553	11.8821	12.4595	12.7388	13.0948	12.7351	1.07855		22.7175	27.4183	29.0402	26.1766	24.512	23.4985	29.2172	27.8929	26.4561	26.4743	29.2955	28.257	27.0736	27.5646	22.2769	26.5248	2.30193
0.0906025		11.9991	12.0683	12.701	15.305	12.6449	13.7202	12.4691	12.507	13.6167	10.5	11.9106	12.3734	12.7243	13.0888	12.6877	1.08737		22.6519	27.333	28.9393	26.1324	24.4705	23.5049	29.1784	27.8276	26.4177	26.4819	29.2531	28.2148	26.9929	27.5702	22.2105	26.4786	2.29785
0.0908025		11.9725	12.0571	12.6939	15.2489	12.6099	13.6854	12.4678	12.4492	13.604	10.4571	11.9624	12.4126	12.6701	13.0251	12.6654	1.07775		22.6385	27.2654	28.8188	26.0983	24.3391	23.4632	29.0694	27.7869	26.29	26.359	29.2106	28.1893	26.9656	27.463	22.1791	26.4091	2.28566
0.0910025		11.9039	12.0153	12.6511	15.1519	12.5503	13.6515	12.41	12.4463	13.5634	10.3892	11.8004	12.3211	12.6619	12.9161	12.6023	1.07937		22.5348	27.2419	28.8767	25.9971	24.3641	23.3605	29.0134	27.7719	26.3452	26.298	29.1157	28.1184	26.8839	27.4303	22.1731	26.3683	2.29173
0.0912025		11.9152	11.9574	12.5626	15.1644	12.5414	13.5789	12.3495	12.3616	13.5494	10.3798	11.821	12.2273	12.5421	12.8687	12.5585	1.0802		22.4974	27.1542	28.8285	25.9178	24.2838	23.3324	28.943	27.6695	26.2402	26.3104	29.1222	28.0625	26.8261	27.4239	22.0902	26.3135	2.29589
0.0914025		11.8315	11.8963	12.5469	15.1237	12.4141	13.5532	12.325	12.279	13.4567	10.3557	11.7513	12.3159	12.5421	12.8791	12.5193	1.07921		22.4601	27.122	28.7563	25.9093	24.2422	23.3449	28.8999	27.6195	26.2175	26.1779	29.0881	28.0261	26.8555	27.3311	22.0605	26.2741	2.28635
0.0916025		11.8276	11.8504	12.5462	15.124	12.4298	13.42	12.3257	12.2831	13.4371	10.3849	11.7655	12.1438	12.499	12.8442	12.4915	1.06791		22.4658	27.0141	28.6794	25.9162	24.2345	23.2545	28.9224	27.6005	26.1543	26.1407	29.0039	27.9621	26.7912	27.2999	21.9941	26.2289	2.28279
0.0918025		11.8619	11.858	12.4328	15.0631	12.4312	13.4577	12.2408	12.3369	13.3786	10.2888	11.7201	12.1175	12.4632	12.8894	12.4671	1.07285		22.367	27.0182	28.6167	25.8395	24.1929	23.2586	28.8411	27.5468	26.0713	26.0407	28.9033	27.9072	26.6964	27.2463	21.9627	26.1672	2.2732
0.0920025		11.7895	11.8656	12.4813	15.0189	12.3716	13.3809	12.2	12.2476	13.4631	10.2459	11.644	12.1359	12.457	12.7597	12.4329	1.077		22.3487	26.965	28.5975	25.7757	24.123	23.1416	28.8301	27.4534	26.0568	26.0283	28.9486	27.8383	26.6375	27.1471	21.904	26.1197	2.28721
0.0922025		11.7513	11.7511	12.3614	15.0231	12.3121	13.3837	12.2577	12.1605	13.324	10.2596	11.5772	12.0471	12.41	12.7167	12.3811	1.07808		22.3064	26.8361	28.5687	25.7041	24.0771	23.1385	28.7597	27.4107	25.9953	26.0112	28.8242	27.7991	26.571	27.1303	21.8661	26.0666	2.27342
0.0924025		11.6483	11.7359	12.3343	14.886	12.2614	13.3484	12.2088	12.1336	13.3482	10.2072	11.6134	12.0159	12.37	12.6344	12.339	1.06316		22.2149	26.8773	28.5638	25.665	23.9967	23.0906	28.6386	27.4091	25.9199	25.9187	28.802	27.7508	26.5513	27.1168	21.7903	26.0204	2.28978
0.0926025		11.6293	11.6896	12.3357	14.8616	12.2525	13.272	12.1143	12.1146	13.2364	10.1403	11.5743	12.0026	12.3496	12.6693	12.303	1.06325		22.2076	26.785	28.405	25.5807	23.994	23.0024	28.6459	27.3067	25.8972	25.9063	28.7208	27.7017	26.511	27.0064	21.7914	25.9641	2.26717
0.0928025		11.6294	11.7128	12.2936	14.8658	12.2607	13.2878	12.1068	12.1129	13.2631	10.1236	11.5345	11.9793	12.327	12.6263	12.2945	1.07014		22.1768	26.7537	28.3953	25.5271	23.944	22.9603	28.5861	27.2787	25.8286	25.8262	28.7037	27.684	26.4598	26.9448	21.709	25.9185	2.27657
0.0930025		11.5607	11.6018	12.2629	14.8212	12.1929	13.2114	12.0049	12.0362	13.1913	10.0943	11.4691	11.8983	12.2133	12.5625	12.2229	1.07041		22.1485	26.7215	28.352	25.5263	23.8816	22.9564	28.5002	27.249	25.8346	25.75	28.6556	27.6269	26.3933	26.9249	21.6947	25.881	2.26455
0.0932025		11.6103	11.6018	12.1802	14.7851	12.2018	13.2043	12.081	12.0402	13.2206	10.1017	11.4727	11.8462	12.2429	12.5484	12.2241	1.06159		22.1245	26.6115	28.2943	25.4224	23.8161	22.9162	28.4563	27.1779	25.7084	25.7195	28.5749	27.567	26.3693	26.8512	21.6052	25.8143	2.26145
0.0934025		11.5683	11.5863	12.101	14.7123	12.1176	13.0835	12.047	11.9279	13.105	10.0515	11.457	11.8148	12.2287	12.4884	12.1635	1.04451		22.0429	26.6028	28.2654	25.4377	23.7934	22.8453	28.361	27.1316	25.672	25.6566	28.5911	27.5394	26.2559	26.7785	21.6332	25.7738	2.25877
0.0936025		11.5111	11.5217	12.1388	14.6399	12.0491	13.1236	11.9376	11.9085	13.1387	10.0086	11.3639	11.8514	12.1129	12.4269	12.1238	1.05259		21.9785	26.579	28.174	25.4284	23.7131	22.7839	28.3747	27.0666	25.7001	25.668	28.4114	27.4903	26.2864	26.8	21.5003	25.7303	2.2682
0.0938025		11.4768	11.4602	12.0425	14.6601	12.0402	13.0133	11.9206	11.8598	13.0091	9.93431	11.3653	11.8357	12.1171	12.3855	12.08	1.05559		21.9442	26.4681	28.1643	25.3033	23.712	22.7432	28.359	27.0499	25.5494	25.5604	28.434	27.4264	26.2047	26.8025	21.5442	25.6844	2.26382
0.0940025		11.4692	11.4678	12.0182	14.5512	12.0313	12.9823	11.8526	11.8048	12.9933	9.92183	11.3135	11.734	12.0186	12.3653	12.0374	1.04002		21.9384	26.4224	28.0681	25.2376	23.6604	22.6989	28.2525	27.0049	25.5924	25.5651	28.3526	27.3753	26.1687	26.6833	21.4031	25.6283	2.25711
0.0942025		11.3892	11.437	12.0189	14.5268	11.9635	12.9365	11.8112	11.7813	12.9723	9.9626	11.3383	11.7183	12.031	12.3424	12.0164	1.02901		21.8869	26.3952	28.0151	25.2454	23.6472	22.6534	28.1874	26.9719	25.5483	25.4879	28.2988	27.3783	26.0913	26.6553	21.3652	25.5885	2.25513
0.0944025		11.3319	11.3724	11.9433	14.4948	11.8875	12.9002	11.8282	11.7899	12.9101	9.96566	11.2097	11.6321	12.036	12.3282	11.9736	1.02995		21.8004	26.3223	27.9766	25.1866	23.5928	22.6547	28.1691	26.9118	25.437	25.4927	28.2386	27.2809	26.0597	26.5698	21.3871	25.5387	2.24359
0.0946025		11.3586	11.3644	11.9297	14.4788	11.828	12.8812	11.7439	11.6982	12.8409	9.81199	11.2232	11.6687	11.9624	12.2994	11.935	1.04392		21.7973	26.3243	27.9334	25.1645	23.5463	22.5846	28.1144	26.7895	25.3897	25.405	28.1736	27.2573	25.9964	26.5049	21.3438	25.4883	2.23645
0.0948025		11.3129	11.3034	11.8947	14.4061	11.8704	12.8477	11.7507	11.6908	12.8828	9.83297	11.1549	11.6113	11.9664	12.2029	11.9091	1.03471		21.7771	26.1966	27.8996	25.0657	23.4993	22.5349	28.0407	26.7631	25.3323	25.3221	28.2456	27.2023	25.9463	26.441	21.2597	25.4351	2.24617
0.0950025		11.2747	11.3301	11.889	14.4103	11.8362	12.8273	11.7024	11.6375	12.7926	9.76604	11.1628	11.5487	11.8948	12.1822	11.8753	1.04063		21.6055	26.1768	27.8275	25.0317	23.4848	22.5121	28.0576	26.7278	25.3112	25.2716	28.1014	27.1344	25.9223	26.4106	21.2377	25.3875	2.24898
0.0952025		11.2557	11.3225	11.8298	14.3619	11.7609	12.7656	11.6678	11.6049	12.8841	9.79951	11.1066	11.5251	11.8538	12.2171	11.8539	1.0358		21.5853	26.1327	27.7649	24.9772	23.374	22.408	27.9709	26.6664	25.2614	25.2564	28.0397	27.0371	25.8329	26.3825	21.1855	25.325	2.24639
0.0954025		11.1831	11.2347	11.7577	14.3135	11.741	12.7533	11.6181	11.5711	12.6764	9.77122	11.0412	11.5538	11.8445	12.1103	11.7979	1.02417		21.5979	26.0458	27.7745	25.0248	23.3291	22.3937	27.9451	26.6457	25.2035	25.2668	28.0454	26.987	25.8372	26.3298	21.1031	25.302	2.25127
0.0956025		11.2099	11.2	11.7399	14.253	11.6842	12.7036	11.5828	11.5545	12.7583	9.72527	11.064	11.4834	11.7667	12.1081	11.7738	1.02348		21.5174	26.0618	27.7072	24.9381	23.3048	22.3817	27.9238	26.5693	25.129	25.1572	27.9329	26.9535	25.7915	26.245	21.1345	25.2499	2.23559
0.0958025		11.0879	11.1425	11.7271	14.2004	11.7417	12.6172	11.5936	11.4806	12.6326	9.6991	11.0035	11.4338	11.7493	12.0014	11.7222	1.01361		21.4698	25.9745	27.6879	24.8282	23.2876	22.189	27.8262	26.54	25.1188	25.1382	27.9229	26.9634	25.7555	26.2034	21.0806	25.1991	2.25321
0.0960025		11.0117	11.0739	11.6657	14.1802	11.6343	12.612	11.4985	11.4376	12.5831	9.65315	11.0185	11.4181	11.6827	12.0155	11.6775	1.02169		21.4236	26.0111	27.5628	24.8198	23.1596	22.2547	27.7233	26.5023	25.0541	25.0829	27.8422	26.8552	25.6596	26.1987	21.0219	25.1448	2.23485
0.0962025		11.0917	11.1697	11.6778	14.1238	11.6411	12.6401	11.491	11.4582	12.5914	9.56217	10.9026	11.3243	11.6725	12.0362	11.6702	1.02879		21.3527	25.9201	27.5386	24.7082	23.2184	22.2102	27.702	26.4096	25.0762	25.0067	27.8238	26.7658	25.6236	26.1162	20.9999	25.0981	2.22827
0.0964025		11.0269	11.0089	11.6257	14.0351	11.6246	12.5003	11.4652	11.4124	12.5475	9.56217	10.8891	11.285	11.6285	11.9703	11.613	1.01008		21.3546	25.8525	27.4954	24.7414	23.1674	22.1663	27.6354	26.4056	25.0433	25.0019	27.7877	26.7923	25.5919	26.0491	20.9537	25.0692	2.22575
0.0966025		11.0422	11.0089	11.5951	14.0918	11.5315	12.4907	11.4571	11.319	12.4777	9.5716	10.8443	11.2668	11.5772	11.8924	11.5833	1.01588		21.2723	25.8546	27.4906	24.7056	23.0998	22.0745	27.629	26.3966	24.9011	24.9266	27.7013	26.6782	25.5603	26.0139	20.8736	25.0119	2.24314
0.0968025		11.065	10.9666	11.5522	14.1117	11.5308	12.4597	11.4231	11.3162	12.5545	9.49736	10.8294	11.2224	11.5782	11.8739	11.5701	1.03721		21.2764	25.7615	27.3798	24.5813	23.0731	22.0692	27.5294	26.3126	24.8098	24.9323	27.6595	26.7137	25.4905	25.9659	20.8779	24.9622	2.21845
0.0970025		10.9239	10.9403	11.4738	13.9505	11.4802	12.4545	11.3891	11.279	12.5501	9.50467	10.7953	11.272	11.4984	11.8553	11.5262	1.01424		21.196	25.7272	27.3606	24.5482	23.0117	22.0483	27.4949	26.2179	24.8611	24.8742	27.6314	26.6527	25.4481	25.8884	20.8214	24.9188	2.22312
0.0972025		10.8782	10.9554	11.4552	13.9585	11.4117	12.3762	11.2885	11.3162	12.4739	9.51197	10.796	11.1571	11.5444	11.8079	11.4951	1.00744		21.1201	25.6778	27.2933	24.474	22.9347	21.9561	27.4438	26.2029	24.8206	24.7389	27.5646	26.5328	25.3935	25.8499	20.8192	24.8548	2.2211
0.0974025		10.8439	10.898	11.4409	13.8858	11.4548	12.402	11.3306	11.2715	12.472	9.4785	10.8017	11.1676	11.4216	11.7611	11.4736	1.00303		21.1106	25.583	27.2451	24.4877	22.9141	21.916	27.3642	26.1728	24.7493	24.7656	27.4989	26.5466	25.351	25.8156	20.7385	24.8173	2.21681
0.0976025		10.8324	10.7946	11.3574	13.8416	11.335	12.3466	11.2715	11.1592	12.4669	9.43985	10.7029	11.0788	11.4226	11.6434	11.4066	1.00978		21.0637	25.5942	27.197	24.4264	22.8611	21.8645	27.4212	26.1192	24.6902	24.6731	27.4486	26.4954	25.3063	25.7764	20.7225	24.7773	2.2234
0.0978025		10.8172	10.8062	11.3753	13.8054	11.3699	12.2674	11.2463	11.2034	12.3666	9.38022	10.6808	11.0815	11.4042	11.6766	11.3915	1.00009		21.0332	25.5521	27.1392	24.4247	22.8493	21.884	27.2914	26.0932	24.6682	24.6407	27.4295	26.4463	25.2561	25.7036	20.6852	24.7398	2.2059
0.0980025		10.7905	10.7946	11.3417	13.7689	11.2932	12.2941	11.2042	11.1472	12.3329	9.40638	10.6872	11.0815	11.3887	11.6723	11.3717	0.991635		20.9783	25.5068	27.1056	24.3106	22.7574	21.7748	27.2658	26.0298	24.5471	24.5988	27.3722	26.3883	25.2137	25.7316	20.6122	24.6795	2.22293
0.0982025		10.7372	10.7759	11.3096	13.7894	11.2768	12.1676	11.2199	11.0687	12.272	9.37504	10.6666	11.011	11.3355	11.6025	11.3291	0.992969		21.0114	25.412	27.0189	24.2783	22.7402	21.771	27.2668	25.9908	24.5557	24.5616	27.3162	26.3047	25.1591	25.658	20.5939	24.6426	2.19969
0.0984025		10.7791	10.7487	11.2611	13.7087	11.1912	12.2173	11.1451	11.0733	12.2631	9.34675	10.6097	11.0449	11.3201	11.6107	11.3086	0.9879		20.902	25.3976	27.0045	24.1991	22.6814	21.7484	27.1746	25.8957	24.525	24.5616	27.2178	26.2841	25.1646	25.6276	20.5084	24.5928	2.20689
0.0986025		10.6685	10.7144	11.2119	13.7167	11.2255	12.1366	11.1192	11.0109	12.2212	9.2506	10.5408	10.9693	11.1983	11.5388	11.2516	1.00692		20.8261	25.3721	26.9323	24.1966	22.6848	21.6615	27.1812	25.8941	24.508	24.5025	27.2681	26.2664	25.0828	25.5637	20.4813	24.5614	2.2216
0.0988025		10.6457	10.6569	11.1634	13.6599	11.1912	12.1352	11.0866	10.9473	12.1291	9.27464	10.5166	10.9405	11.2863	11.6107	11.2317	0.9951		20.8181	25.3066	26.9178	24.194	22.6477	21.6125	27.0856	25.8901	24.4054	24.4063	27.2129	26.1848	25.0251	25.4948	20.4705	24.5115	2.20793
0.0990025		10.6494	10.6418	11.1305	13.6805	11.1152	12.0584	11.0261	10.9353	12.1844	9.21925	10.528	10.8831	11.1818	11.4876	11.1944	1.00551		20.8055	25.3066	26.889	24.1438	22.5646	21.5752	27.0816	25.7824	24.4147	24.3414	27.1414	26.1583	24.9563	25.4301	20.4588	24.47	2.20217
0.0992025		10.6456	10.6378	11.0842	13.535	11.1406	12.0302	11.0023	10.925	12.1399	9.2506	10.4946	10.8126	11.1716	11.4484	11.1656	0.97167		20.7167	25.1809	26.8264	24.0502	22.5241	21.5506	26.985	25.7783	24.3407	24.2958	27.1031	26.0904	24.9346	25.4045	20.3869	24.4112	2.20361
0.0994025		10.5998	10.5727	11.1213	13.5552	11.0392	12.0731	11.0261	10.7961	11.9984	9.1806	10.3972	10.8283	11.1132	11.438	11.1242	0.991124		20.6686	25.1117	26.7591	23.9939	22.5075	21.5314	26.9143	25.6873	24.3207	24.291	27.0112	26.0541	24.8724	25.3285	20.2963	24.3565	2.19446
0.0996025		10.577	10.5572	11.0513	13.511	10.979	12.0073	10.9514	10.8883	11.999	9.18154	10.4207	10.7996	11.102	11.438	11.1045	0.978326		20.6343	25.108	26.7061	23.9982	22.4332	21.4851	26.909	25.6316	24.2417	24.2462	26.9821	26.0383	24.868	25.279	20.2601	24.3214	2.20025
0.0998025		10.5007	10.5117	11.0228	13.3941	11.0139	11.9467	10.9514	10.8539	11.9984	9.17117	10.4463	10.7996	11.018	11.3536	11.0701	0.956133		20.5904	25.0898	26.6675	23.8969	22.4028	21.4292	26.8628	25.6032	24.1776	24.1652	27.0316	25.9813	24.8332	25.2661	20.2512	24.2833	2.20693
0.100002		10.4703	10.4311	11.0192	13.3697	10.9701	11.9319	10.8827	10.7726	11.966	9.0875	10.4015	10.6796	11.0262	11.286	11.021	0.972027		20.5355	25.0387	26.658	23.839	22.4238	21.3987	26.7911	25.5463	24.1611	24.1566	26.8661	25.9862	24.7546	25.2422	20.2293	24.2418	2.19201
0.100202		10.4892	10.4965	10.9329	13.4665	10.9358	11.8779	10.8922	10.7531	11.9463	9.12097	10.3062	10.7186	11.0262	11.3187	11.0201	0.981877		20.5432	24.9951	26.5616	23.8705	22.3346	21.295	26.7718	25.5082	24.078	24.1109	26.8907	25.8967	24.7917	25.1198	20.2079	24.1984	2.19105
0.100403		10.3711	10.4119	10.9286	13.3659	10.9618	11.8593	10.8922	10.7296	11.9126	9.05191	10.3339	10.6248	10.9483	11.3209	10.9795	0.979817		20.5348	24.9007	26.5425	23.822	22.3164	21.2966	26.7095	25.4752	24.0508	24.046	26.8718	25.8594	24.6925	25.1982	20.1463	24.1642	2.18839
0.100602		10.4892	10.3513	10.9093	13.3293	10.9112	11.8173	10.7835	10.697	11.9298	9.05404	10.292	10.6769	10.9566	11.2261	10.9588	0.969401		20.4284	24.9312	26.4847	23.7726	22.3313	21.277	26.6809	25.4415	23.9897	23.9936	26.8192	25.7965	24.6391	25.0607	20.081	24.1152	2.19059
0.100803		10.3253	10.3852	10.8551	13.2611	10.8509	11.7758	10.7733	10.6466	11.8498	8.97249	10.2771	10.6091	10.8807	11.2119	10.9053	0.969108		20.4169	24.8459	26.3788	23.6926	22.2549	21.2368	26.6388	25.3745	23.9327	23.9698	26.7202	25.7483	24.577	25.0758	20.0711	24.0623	2.17403
0.101002		10.3062	10.3357	10.8451	13.2444	10.8099	11.7715	10.7148	10.5635	11.8231	8.97979	10.2195	10.5386	10.8715	11.2016	10.8732	0.972713		20.3967	24.8002	26.4222	23.6671	22.16	21.2292	26.5285	25.2965	23.9667	23.8926	26.7032	25.6972	24.5376	24.9783	20.0371	24.0209	2.16932
0.101203		10.352	10.3277	10.8066	13.1522	10.7913	11.7137	10.7576	10.6156	11.7482	8.93384	10.2017	10.5308	10.8715	11.1852	10.8563	0.950654		20.3479	24.7746	26.3595	23.5998	22.1573	21.1786	26.4996	25.2871	23.8573	23.8678	26.6607	25.6952	24.4505	24.9566	20.0046	23.9798	2.1711
0.101403		10.2338	10.2479	10.7645	13.1599	10.801	11.6503	10.6972	10.5309	11.7507	8.90768	10.2017	10.4812	10.8275	11.1253	10.8128	0.962775		20.2732	24.7367	26.3018	23.5752	22.1313	21.1376	26.494	25.2424	23.8707	23.8373	26.5992	25.6039	24.4526	24.9358	19.947	23.9426	2.17435
0.101602		10.2491	10.305	10.741	13.0917	10.7838	11.6059	10.6224	10.54	11.7152	8.88576	10.115	10.5021	10.7342	11.1111	10.7859	0.949117		20.2408	24.6473	26.2393	23.5828	22.077	21.0461	26.4429	25.1831	23.7824	23.844	26.5347	25.6038	24.3655	24.78	19.9003	23.8847	2.17039
0.101803		10.2757	10.1829	10.6996	13.156	10.7161	11.5615	10.6557	10.5309	11.6466	8.85747	10.0788	10.5072	10.6902	10.994	10.7538	0.961277		20.1752	24.609	26.2055	23.5147	22.0344	21.0338	26.4127	25.1771	23.712	23.7763	26.5382	25.5251	24.3142	24.7751	19.8706	23.8449	2.17552
0.102002		10.2605	10.2399	10.6675	13.0635	10.6736	11.5372	10.5626	10.5372	11.6822	8.88576	10.1122	10.4186	10.682	11.0392	10.7401	0.941053		20.1294	24.5908	26.2104	23.467	21.9595	20.9559	26.3197	25.1087	23.669	23.7287	26.4194	25.4967	24.3709	24.7592	19.8581	23.8029	2.17296
0.102203		10.2757	10.1829	10.6496	13.0433	10.6818	11.4875	10.5632	10.4289	11.6688	8.80727	10.066	10.382	10.7148	11.0229	10.7125	0.951924		20.0962	24.5196	26.1766	23.4373	21.8737	20.9545	26.2991	25.0747	23.6402	23.6143	26.4065	25.4543	24.2837	24.7383	19.8156	23.759	2.17532
0.102402		10.1882	10.1406	10.6832	12.9584	10.6133	11.5357	10.5299	10.4157	11.6714	8.82613	10.002	10.3194	10.726	11.0125	10.6873	0.94764		20.068	24.48	26.1093	23.3861	21.8764	20.8711	26.2713	25.01	23.6243	23.6734	26.3649	25.4053	24.2171	24.6671	19.7389	23.7176	2.17557
0.102602		10.0775	10.1406	10.5868	12.9385	10.5538	11.4026	10.4871	10.3843	11.5387	8.73303	9.96503	10.2698	10.6472	10.9547	10.62	0.947058		20.0455	24.4231	26.0804	23.336	21.8676	20.8522	26.2553	24.954	23.516	23.6115	26.33	25.3747	24.1551	24.6688	19.6668	23.6758	2.17804
0.102803		10.0889	10.0568	10.5362	12.918	10.5887	11.447	10.4613	10.3934	11.5768	8.72054	9.99417	10.3611	10.597	10.8687	10.6149	0.948377		20.0406	24.4235	25.9601	23.3155	21.7855	20.836	26.1727	24.939	23.5796	23.5372	26.2934	25.3266	24.1681	24.5456	19.6109	23.6356	2.16618
0.103002		10.0699	10.0181	10.554	12.9142	10.5538	11.3582	10.4287	10.288	11.4676	8.68495	9.90035	10.3194	10.5704	10.8932	10.5729	0.950535		19.9651	24.3139	25.9313	23.2312	21.7396	20.792	26.0903	24.9113	23.4412	23.4762	26.2855	25.2135	24.1212	24.5688	19.6448	23.5817	2.15912
0.103203		10.0317	9.9762	10.4955	12.8418	10.4949	11.342	10.4708	10.2616	11.4536	8.73516	9.92024	10.275	10.5448	10.8501	10.5495	0.930066		19.9258	24.2958	25.9167	23.2474	21.7146	20.7693	26.0837	24.8272	23.4457	23.5076	26.2324	25.2204	24.1049	24.4953	19.5422	23.5553	2.16791
0.103402		9.9593	9.98735	10.4398	12.8258	10.451	11.3124	10.3519	10.2244	11.5019	8.6892	9.85912	10.2229	10.4935	10.7739	10.5066	0.943516		19.8663	24.2159	25.8302	23.1375	21.6687	20.6824	26.0485	24.7326	23.3687	23.4104	26.1065	25.1477	23.9882	24.4464	19.5422	23.4795	2.15324
0.103603		9.93274	9.87284	10.3977	12.8052	10.4524	11.3338	10.3519	10.229	11.4111	8.62957	9.87902	10.2072	10.4669	10.8278	10.4855	0.950232		19.8129	24.2085	25.8446	23.13	21.6454	20.6953	25.9456	24.7846	23.3729	23.3751	26.095	25.129	23.9849	24.3753	19.5191	23.4612	2.15329
0.103803		9.94023	9.96462	10.3435	12.7127	10.3682	11.2747	10.2934	10.2571	11.3419	8.59092	9.86267	10.1576	10.4341	10.8294	10.4551	0.928228		19.8312	24.1722	25.7724	23.0295	21.642	20.6066	25.9101	24.7249	23.284	23.2922	26.0938	25.0887	23.9533	24.3521	19.4757	23.4152	2.15123
0.104002		9.88301	9.88042	10.3806	12.7245	10.3251	11.2599	10.2764	10.174	11.4384	8.62957	9.84134	10.134	10.4065	10.7679	10.4373	0.939055		19.7443	24.0935	25.7148	23.0482	21.5563	20.6087	25.8868	24.6529	23.301	23.2217	26.0024	25.0513	23.9076	24.3561	19.4284	23.3716	2.15051
0.104203		9.87541	9.84611	10.3678	12.6967	10.334	11.1749	10.2519	10.1964	11.3431	8.55745	9.77453	10.0454	10.3491	10.7205	10.3952	0.93777		19.7256	24.0609	25.6665	22.9529	21.5201	20.5962	25.7514	24.6075	23.2548	23.2293	25.9598	25.068	23.8792	24.3177	19.3648	23.3303	2.14349
0.104402		9.87541	9.86126	10.3399	12.6198	10.2998	11.1696	10.2846	10.174	11.3781	8.53129	9.74183	10.0923	10.3359	10.7227	10.3876	0.930088		19.6512	24.0449	25.6425	22.8558	21.4732	20.5061	25.7978	24.5595	23.1978	23.1779	25.909	24.9678	23.7538	24.2153	19.3526	23.2737	2.1506
0.104603		9.78776	9.85769	10.3028	12.6563	10.2901	11.1601	10.2438	10.0394	11.2117	8.47803	9.70558	10.0064	10.3317	10.6404	10.3366	0.940935		19.6127	24.0152	25.5799	22.9342	21.4759	20.473	25.7398	24.4998	23.0931	23.1483	25.9088	24.9225	23.768	24.1729	19.2896	23.2423	2.14924
0.104803		9.7763	9.75834	10.25	12.515	10.2409	11.0794	10.1663	10.0732	11.2727	8.47166	9.75249	9.94621	10.2682	10.5952	10.2976	0.918136		19.5506	23.9468	25.5269	22.8098	21.431	20.4671	25.7687	24.4458	23.089	23.0911	25.7639	24.8941	23.6971	24.1641	19.2779	23.1949	2.14172
0.105002		9.78016	9.75033	10.1972	12.6479	10.2149	11.0699	10.1418	10.0142	11.2555	8.48533	9.71979	9.95407	10.2118	10.5276	10.2836	0.941384		19.5265	23.8933	25.5366	22.7954	21.3817	20.3936	25.6982	24.4498	23.0696	23.0473	25.7425	24.8016	23.6437	24.1145	19.1929	23.1525	2.14991
0.105203		9.74962	9.71602	10.1515	12.4628	10.1977	11.0942	10.1078	9.98156	11.2289	8.44031	9.67502	10.0061	10.258	10.5151	10.2561	0.917459		19.4922	23.8463	25.421	22.7911	21.3152	20.4055	25.6067	24.4104	22.9956	23.0073	25.7489	24.7662	23.6143	24.0386	19.2263	23.1124	2.12911
0.105402		9.65426	9.66613	10.2222	12.5836	10.1806	11.0551	10.15	9.99932	11.1431	8.4257	9.61743	9.86789	10.2098	10.5173	10.2352	0.945021		19.4594	23.8335	25.3778	22.6941	21.3341	20.3086	25.5654	24.4014	22.9771	23.0311	25.6399	24.7043	23.5903	24.0154	19.2303	23.0775	2.11993
0.105603		9.66572	9.68171	10.1116	12.4545	10.1046	10.9635	10.0575	9.94605	11.14	8.37762	9.63095	9.91995	10.1986	10.4306	10.1916	0.919043		19.464	23.8059	25.3345	22.6881	21.2459	20.2559	25.5018	24.308	22.9392	22.9358	25.6668	24.7367	23.5259	23.9826	19.1527	23.0363	2.12865
0.105802		9.75337	9.64698	10.1309	12.4788	10.1292	10.9434	10.0745	9.87789	11.1666	8.37032	9.57976	9.85218	10.1248	10.4061	10.1811	0.928653		19.4003	23.7371	25.3729	22.5919	21.1801	20.1902	25.4838	24.3247	22.8719	22.9806	25.5684	24.6178	23.5075	23.9162	19.0638	22.9871	2.14224
0.106002		9.61237	9.62825	10.0973	12.4625	10.0964	10.8585	10.0915	9.9134	11.0771	8.34416	9.48878	9.80775	10.1464	10.4203	10.1461	0.929166		19.3546	23.6641	25.2671	22.6226	21.1794	20.1819	25.4399	24.206	22.8012	22.8853	25.5259	24.6316	23.4573	23.8994	19.094	22.9474	2.1214
0.106203		9.57797	9.64698	10.0988	12.3741	10.0279	10.8747	10.0834	9.83493	11.0269	8.32955	9.53071	9.82099	10.1074	10.3958	10.1236	0.911484		19.3237	23.6423	25.2189	22.5825	21.1767	20.1637	25.357	24.1776	22.8396	22.7795	25.5139	24.5902	23.3821	23.8675	18.9962	22.9074	2.12234
0.106402		9.58183	9.50932	9.98316	12.4103	10.0361	10.8761	10.0161	9.87044	11.0784	8.27934	9.48594	9.76601	10.1044	10.3691	10.0976	0.939212		19.2741	23.6077	25.2094	22.5273	21.098	20.1695	25.3639	24.1556	22.817	22.77	25.4736	24.5539	23.357	23.8354	18.9831	22.8797	2.12591
0.106603		9.52461	9.58951	9.96747	12.2895	10.0293	10.8222	9.98958	9.8143	10.9844	8.31069	9.46318	9.75053	10.0489	10.332	10.0654	0.90191		19.2863	23.5129	25.1756	22.4974	21.047	20.0334	25.2853	24.0996	22.6801	22.7347	25.426	24.4723	23.3428	23.7475	18.9802	22.8214	2.11575
0.106802		9.58183	9.50574	9.97532	12.2811	9.95945	10.763	9.9651	9.82004	10.9978	8.30126	9.43405	9.67714	10.0019	10.2971	10.0401	0.903516		19.2085	23.4659	25.089	22.4004	21.0227	20.0704	25.2308	24.0382	22.7087	22.6785	25.3618	24.4586	23.2916	23.6995	18.9457	22.778	2.1049
0.107003		9.45229	9.40239	9.91823	12.2328	9.94374	10.7306	9.94878	9.75358	10.9749	8.24588	9.41556	9.74268	9.9783	10.2971	10.0026	0.910331		19.2623	23.4709	25.0265	22.3706	20.9771	20.0354	25.1966	24.0122	22.6497	22.6804	25.3255	24.4428	23.2621	23.6707	18.8682	22.7501	2.10091
0.107203		9.45218	9.39081	9.90326	12.152	9.94233	10.6781	9.92162	9.72381	10.9101	8.19049	9.41059	9.65897	9.91388	10.2579	9.96472	0.897872		19.1734	23.3876	24.9975	22.351	20.918	19.9027	25.1814	23.9785	22.5861	22.6499	25.3158	24.4044	23.2054	23.6299	18.8183	22.7	2.12221
0.107402		9.40268	9.40639	9.91823	12.1844	9.84171	10.7387	9.91547	9.60407	10.8898	8.09009	9.39495	9.6592	9.93329	10.1985	9.94125	0.925675		19.112	23.3889	24.9302	22.2718	20.8525	19.9455	25.1591	23.9192	22.5635	22.6261	25.2555	24.3032	23.1684	23.6003	18.794	22.6594	2.11163
0.107603		9.37975	9.42554	9.83048	12.0877	9.87525	10.6337	9.79519	9.69861	10.8733	8.19049	9.35088	9.6408	9.84625	10.1615	9.91353	0.885092		19.0388	23.4004	24.9109	22.2421	20.8377	19.8604	25.1183	23.9135	22.5343	22.5451	25.191	24.3042	23.1052	23.5516	18.7424	22.6197	2.12351
0.107802		9.35693	9.28788	9.74698	12.112	9.8328	10.6189	9.80403	9.63789	10.7857	8.14029	9.30041	9.58088	9.89226	10.143	9.87428	0.902026		19.0365	23.2744	24.8917	22.2633	20.7816	19.8695	25.0808	23.7888	22.4737	22.4622	25.1268	24.2442	23.0397	23.5467	18.7721	22.5768	2.09941
0.108003		9.37215	9.23041	9.84617	12.1399	9.79785	10.616	9.77071	9.5726	10.8447	8.09009	9.31178	9.48416	9.83804	10.1593	9.86242	0.925386		18.9923	23.2966	24.7954	22.1688	20.7634	19.8095	25.0745	23.7738	22.4424	22.5146	25.1081	24.14	23.0637	23.4539	18.7199	22.5411	2.10117
0.108202		9.31107	9.30303	9.72985	12.144	9.8321	10.5597	9.71974	9.60982	10.7324	8.09009	9.23217	9.54431	9.81443	10.0814	9.83601	0.913503		18.9435	23.1507	24.7858	22.1382	20.7046	19.841	25.0088	23.7384	22.4188	22.4279	25.005	24.1145	22.9623	23.3636	18.6677	22.4847	2.08883
0.108402		9.28439	9.21884	9.77411	12.0111	9.75752	10.5339	9.71974	9.56229	10.7774	8.10682	9.24425	9.49987	9.79602	10.04	9.80902	0.893321		18.9633	23.1763	24.6992	22.076	20.6664	19.7727	24.9416	23.6791	22.352	22.3287	25.0324	24.1695	22.9786	23.3836	18.6464	22.4577	2.09112
0.108603		9.27667	9.27988	9.70488	12.0233	9.74649	10.4991	9.6776	9.46031	10.82	8.07548	9.20872	9.51042	9.753	10.0814	9.79408	0.904988		18.9027	23.1087	24.6703	22.0582	20.6708	19.6644	24.9221	23.6641	22.3049	22.2925	24.9844	24.0752	22.9165	23.3492	18.6452	22.4153	2.09088
0.108802		9.26918	9.1921	9.72487	12.0271	9.70545	10.4705	9.66128	9.51188	10.6968	8.03258	9.20942	9.47631	9.75101	10.0051	9.76669	0.902484		18.8371	23.1363	24.6992	21.9526	20.5982	19.6915	24.8514	23.6027	22.2858	22.2716	24.9356	24.0584	22.9209	23.33	18.5782	22.3833	2.09946
0.109003		9.22343	9.25715	9.68133	11.9909	9.72116	10.4599	9.62797	9.50157	10.7514	8.03471	9.17033	9.40338	9.72639	9.9866	9.75259	0.902377		18.8138	23.0486	24.6125	21.9808	20.6199	19.647	24.782	23.5897	22.2232	22.262	24.8689	23.9847	22.8653	23.2764	18.4958	22.338	2.08764
0.109202		9.18153	9.13106	9.57788	11.9345	9.663	10.4504	9.56817	9.41735	10.6968	7.92487	9.15895	9.40854	9.70278	9.97843	9.69959	0.914087		18.7906	23.0345	24.5692	21.9287	20.5844	19.5924	24.7774	23.5447	22.1674	22.2058	24.8372	23.9119	22.7802	23.2109	18.5166	22.2968	2.07949
0.109402		9.16621	9.15379	9.59999	11.8458	9.67942	10.4275	9.65245	9.44542	10.627	7.92487	9.07935	9.29903	9.70899	9.90433	9.67958	0.893859		18.7582	22.9921	24.5211	21.8556	20.5091	19.582	24.7123	23.521	22.177	22.1601	24.7832	23.9415	22.7355	23.1748	18.4163	22.256	2.08676
0.109603		9.18914	9.16537	9.59358	11.9063	9.60343	10.3535	9.57767	9.36525	10.6079	7.93218	9.09285	9.39283	9.61474	9.93539	9.66644	0.896529		18.6827	22.9488	24.4777	21.8556	20.4503	19.5233	24.6821	23.4386	22.1212	22.0962	24.7728	23.8471	22.7421	23.1549	18.4194	22.2142	2.08745
0.109802		9.16621	9.11548	9.49367	11.89	9.55206	10.3373	9.55934	9.31367	10.5775	7.95103	9.04665	9.32237	9.63215	9.86946	9.63049	0.895555		18.656	22.8829	24.473	21.7577	20.401	19.5468	24.6715	23.4073	22.0601	22.0991	24.7225	23.8431	22.6559	23.1053	18.3712	22.1769	2.0874
0.110003		9.0671	9.03886	9.53721	11.7654	9.51853	10.3024	9.53553	9.34462	10.5559	7.82872	9.01679	9.33022	9.57172	9.87981	9.59234	0.894578		18.5946	22.8013	24.4248	21.8045	20.401	19.4476	24.5622	23.3756	22.0523	22.0028	24.6791	23.7684	22.6473	23.0453	18.3293	22.1291	2.08274
0.110202		9.10899	9.03529	9.51936	11.7487	9.5007	10.2686	9.52535	9.32399	10.4816	7.84545	9.00897	9.29118	9.54811	9.91032	9.57975	0.882113		18.5706	22.7919	24.3333	21.7219	20.3933	19.4003	24.4998	23.2623	21.9929	21.9733	24.6483	23.7831	22.5818	23.0165	18.2432	22.0808	2.08179
0.110403		9.05949	9.07717	9.46371	11.7734	9.48358	10.2055	9.49271	9.26901	10.4409	7.86736	8.99618	9.17628	9.48668	9.85748	9.5464	0.881489		18.4973	22.7284	24.3431	21.6386	20.3129	19.3436	24.5054	23.3179	22.0118	22.0133	24.5609	23.7694	22.511	23.0037	18.2635	22.0547	2.09098
0.110603		9.08617	8.9894	9.47941	11.7125	9.51782	10.2524	9.45806	9.26614	10.5089	7.82872	8.99475	9.21802	9.48469	9.77466	9.54083	0.883549		18.534	22.7028	24.3189	21.6435	20.2592	19.3365	24.4656	23.2025	21.9169	21.9123	24.5704	23.7085	22.4979	22.9277	18.2569	22.0169	2.07566
0.110802		8.97934	8.97782	9.43945	11.7007	9.44254	10.2108	9.42609	9.26614	10.4574	7.84027	8.95993	9.17628	9.41705	9.77303	9.50478	0.881784		18.455	22.6262	24.2371	21.5832	20.2947	19.3068	24.4238	23.2062	21.8599	21.9037	24.5639	23.6199	22.4444	22.8781	18.1526	21.9704	2.08075
0.111003		9.01374	8.95866	9.42161	11.7083	9.42612	10.196	9.40776	9.26784	10.4733	7.79312	8.94286	9.1424	9.45907	9.72563	9.49546	0.890809		18.4767	22.6954	24.2035	21.5993	20.2099	19.2976	24.3693	23.1579	21.8665	21.8799	24.4222	23.6092	22.3823	22.8534	18.1739	21.9465	2.05867
0.111202		9.02521	8.93193	9.41448	11.6039	9.409	10.0963	9.3996	9.17565	10.4232	7.73256	8.93149	9.18414	9.39144	9.68858	9.45767	0.871884		18.4093	22.5664	24.1408	21.5125	20.1822	19.2804	24.3282	23.1449	21.8071	21.8608	24.4663	23.5659	22.4248	22.8062	18.1526	21.9099	2.06276
0.111403		8.95653	8.89362	9.34883	11.5632	9.28095	10.1717	9.32348	9.15215	10.394	7.79737	8.89097	9.0744	9.34842	9.63301	9.41633	0.867662		18.4543	22.5496	24.165	21.5304	20.1451	19.2201	24.274	23.0965	21.8009	21.796	24.3804	23.4932	22.3834	22.7766	18.0992	21.8776	2.05362
0.111602		8.9412	8.92035	9.30103	11.5837	9.29807	10.1125	9.3493	9.18022	10.3273	7.72313	8.88884	9.06408	9.33922	9.68858	9.4084	0.873536		18.2872	22.5355	24.0446	21.4486	20.0775	19.2414	24.217	23.0145	21.7311	21.6902	24.3714	23.4892	22.2896	22.711	18.1009	21.8167	2.05466
0.111802		8.85742	8.88204	9.33313	11.503	9.30557	10.0194	9.25618	9.06623	10.3241	7.66562	8.86894	9.09281	9.31361	9.67006	9.36844	0.869103		18.2167	22.4474	24.0206	21.4589	20.0924	19.1127	24.2449	23.0278	21.6747	21.6407	24.3189	23.4302	22.2439	22.6718	18.0613	21.7775	2.06847
0.112003		8.83074	8.81342	9.29103	11.5312	9.28165	10.0194	9.30716	9.13726	10.2809	7.6708	8.7943	9.08495	9.37403	9.57144	9.35631	0.874115		18.2724	22.3954	24.035	21.3678	20.0215	19.1265	24.1678	22.9734	21.6736	21.7055	24.2644	23.3674	22.2548	22.6734	18.0328	21.7554	2.0522
0.112202		8.89931	8.79427	9.24394	11.4264	9.28845	9.98984	9.23986	9.07655	10.3775	7.64676	8.81065	9.0275	9.33101	9.57744	9.33782	0.865428		18.288	22.3802	23.881	21.3295	20.0465	19.0405	24.1237	22.9124	21.6264	21.573	24.2228	23.3083	22.1446	22.5999	17.9487	21.695	2.03894
0.112403		8.83448	8.821	9.24322	11.3983	9.22958	10.0772	9.25484	9.05879	10.2809	7.5935	8.77724	9.01179	9.25218	9.48918	9.30873	0.867755		18.1778	22.3534	23.9195	21.3482	19.9489	19.0241	24.1379	22.9157	21.5787	21.6216	24.1396	23.2602	22.2144	22.6446	17.929	21.6809	2.05826
0.112602		8.8497	8.82858	9.17829	11.4668	9.21926	9.98457	9.23103	9.02614	10.1914	7.61754	8.77724	9.01965	9.21936	9.52404	9.29526	0.864843		18.1626	22.3534	23.9147	21.2776	19.9478	18.9981	24.0573	22.8527	21.4898	21.595	24.1329	23.2858	22.1163	22.5127	17.9048	21.6401	2.05204
0.112802		8.78873	8.7368	9.11193	11.4223	9.19675	9.94544	9.15491	8.94767	10.1946	7.53387	8.72678	8.94133	9.24298	9.5284	9.24803	0.880767		18.0947	22.2747	23.8232	21.1558	19.8641	18.9537	24.0005	22.8211	21.5438	21.5101	24.1469	23.2562	22.0117	22.4879	17.8307	21.585	2.06251
0.113003		8.72777	8.66418	9.15475	11.3983	9.13577	9.91585	9.20655	8.95224	10.1572	7.60081	8.70189	8.97006	9.18555	9.47283	9.23169	0.866363		18.0298	22.2277	23.7414	21.1848	19.8891	18.9079	23.9374	22.7894	21.4591	21.4091	24.0704	23.1648	22.0934	22.4958	17.8158	21.5477	2.05086
0.113202		8.73924	8.72522	9.13619	11.3175	9.1543	9.88483	9.15424	8.91215	10.107	7.54848	8.64645	8.93617	9.15794	9.42543	9.20322	0.853062		18.0321	22.1565	23.7029	21.1448	19.8054	18.9204	23.8827	22.685	21.437	21.3882	24.0627	23.1628	21.992	22.4407	17.7702	21.5056	2.04293
0.113403		8.76206	8.71765	9.08054	11.2935	9.0762	9.87004	9.08829	8.85143	10.1641	7.53387	8.61802	8.85785	9.0811	9.46248	9.17551	0.861827		17.9677	22.1161	23.6885	21.1549	19.7827	18.9272	23.8817	22.663	21.4242	21.3891	24.0017	23.1481	21.9353	22.4135	17.7571	21.4834	2.04208
0.113602		8.70484	8.62587	9.05484	11.2771	9.08581	9.83902	9.08762	8.83655	10.1083	7.52139	8.64503	8.87872	9.06369	9.33499	9.14741	0.856132		17.9574	22.1387	23.6163	21.0767	19.7672	18.8076	23.8624	22.6403	21.3559	21.3129	23.9452	23.0351	21.9189	22.3231	17.7323	21.4327	2.03752
0.113803		8.77352	8.63345	9.06412	11.2249	9.00162	9.77172	9.03732	8.78327	10.067	7.4858	8.61944	8.84215	9.0729	9.44396	9.13009	0.848102		17.9128	22.0724	23.5826	21.0035	19.7213	18.8496	23.8087	22.648	21.3729	21.349	23.9253	23.0154	21.8438	22.2607	17.6314	21.3998	2.04146
0.114003		8.63615	8.60672	9.01489	11.2288	9.0762	9.83517	9.02032	8.80103	10.0848	7.49522	8.60096	8.90229	9.03808	9.35569	9.12116	0.856214		17.843	22.0094	23.5923	21.0239	19.704	18.7423	23.7147	22.5363	21.2312	21.2929	23.8942	22.983	21.8306	22.2359	17.6559	21.3526	2.03882
0.114202		8.64388	8.61829	9.00704	11.2128	9.00091	9.77841	9.03799	8.76552	10.067	7.45233	8.61944	8.80041	9.04529	9.33717	9.09903	0.856115		17.8769	21.9925	23.5104	20.9396	19.6392	18.6591	23.6726	22.5419	21.2441	21.2671	23.8192	22.9623	21.8121	22.2056	17.6165	21.3173	2.03323
0.114403		8.60187	8.55325	9.00704	11.1804	8.98309	9.73401	9.01965	8.67672	10.0302	7.43772	8.54907	8.74812	9.0729	9.32682	9.06577	0.858288		17.838	21.9636	23.4816	20.9805	19.6642	18.6751	23.6878	22.4916	21.2056	21.2195	23.8028	22.9495	21.7303	22.1879	17.5521	21.2953	2.03531
0.114602		8.62855	8.52252	8.99063	11.2048	9.03516	9.7703	8.96119	8.72256	9.99588	7.4085	8.52633	8.74049	8.94184	9.27343	9.05158	0.866353		17.7755	21.9163	23.4574	20.8902	19.5909	18.6629	23.6427	22.4672	21.1614	21.1566	23.8008	22.9024	21.7075	22.096	17.5484	21.2517	2.03629
0.114803		8.57145	8.56483	8.88431	11.1198	8.96597	9.6882	8.9537	8.67215	9.93684	7.4429	8.56328	8.71693	8.96025	9.21785	9.01847	0.835829		17.7301	21.8833	23.4045	20.8281	19.5656	18.6167	23.5965	22.4038	21.1152	21.0936	23.7348	22.8326	21.7009	22.104	17.5396	21.21	2.02868
0.115002		8.58666	8.47663	8.94283	11.1038	8.9078	9.69631	8.86059	8.73287	9.88921	7.42098	8.46519	8.6909	8.86501	9.2549	8.99241	0.841531		17.7324	21.8454	23.3901	20.8068	19.4707	18.6665	23.5839	22.3258	21.0717	21.0775	23.7017	22.7863	21.6562	22.0128	17.4863	21.1743	2.02146
0.115202		8.59812	8.46905	8.82794	10.9827	8.87215	9.68293	8.92788	8.67672	9.85875	7.36135	8.46235	8.72478	8.95404	9.25054	8.97495	0.824632		17.6344	21.8359	23.3419	20.8392	19.5318	18.5038	23.5311	22.3262	21.0696	20.9974	23.6499	22.751	21.5658	22.0241	17.4957	21.1398	2.02726
0.115403		8.47994	8.45747	8.86933	11.0475	8.86465	9.57366	8.87691	8.60856	9.89049	7.3656	8.44458	8.68821	8.95005	9.11107	8.94486	0.838128		17.6287	21.7597	23.265	20.7872	19.4663	18.5499	23.4863	22.2848	21.066	21.0098	23.6449	22.7254	21.6257	22.0392	17.411	21.1167	2.02539
0.115602		8.51809	8.40758	8.80368	10.9949	8.81399	9.58319	8.86875	8.69448	9.87526	7.33944	8.47799	8.68821	8.94583	9.17263	8.94172	0.830437		17.6203	21.7234	23.2505	20.7293	19.391	18.5057	23.4325	22.2328	21.0147	21.006	23.5615	22.6861	21.5352	21.9736	17.3996	21.0708	2.01526
0.115803		8.48744	8.49979	8.81938	10.9469	8.83041	9.61279	8.83477	8.60112	9.89874	7.34156	8.4588	8.61774	8.77797	9.1029	8.91645	0.826762		17.5265	21.6901	23.2457	20.6383	19.3859	18.4086	23.392	22.2068	20.9372	20.9031	23.5628	22.6094	21.5189	21.9433	17.3956	21.0243	2.02709
0.116002		8.45326	8.44232	8.7944	11.0109	8.81258	9.48487	8.75048	8.57762	9.80669	7.29348	8.43534	8.61774	8.76555	9.08219	8.88053	0.83651		17.5555	21.667	23.1831	20.6025	19.3555	18.4036	23.3565	22.1788	20.9208	20.8897	23.5332	22.5966	21.4785	21.8824	17.3243	20.9952	2.01997
0.116203		8.44554	8.34654	8.75588	10.9587	8.76263	9.48872	8.76747	8.56104	9.78254	7.33731	8.3408	8.62044	8.74415	9.06149	8.85523	0.827598		17.4884	21.5936	23.1591	20.6357	19.315	18.352	23.3286	22.1044	20.8638	20.8478	23.4241	22.5917	21.4382	21.8441	17.3132	20.9533	2.01578
0.116403		8.38458	8.31981	8.69808	10.9184	8.75442	9.47008	8.80079	8.4648	9.78066	7.28193	8.36426	8.57085	8.73695	8.99992	8.82468	0.832441		17.4483	21.5594	23.0436	20.5505	19.2569	18.393	23.2655	22.0784	20.8396	20.7763	23.4191	22.5238	21.3738	21.8273	17.3172	20.9115	1.99921
0.116602		8.44168	8.30066	8.75588	10.9305	8.75371	9.49967	8.74165	8.48713	9.71271	7.23903	8.29033	8.54998	8.71854	9.01845	8.81714	0.839139		17.4411	21.5339	22.9473	20.4799	19.2536	18.3063	23.2204	22.067	20.7919	20.7944	23.398	22.4954	21.3695	21.7465	17.2012	20.8698	2.00591
0.116803		8.36937	8.31223	8.64956	10.8296	8.64348	9.44717	8.74165	8.5404	9.74638	7.22442	8.28891	8.50554	8.66011	9.0081	8.78335	0.82576		17.3744	21.4844	23.0724	20.4927	19.2242	18.3417	23.1819	21.9967	20.7534	20.6981	23.3462	22.4855	21.328	21.7161	17.1892	20.8457	2.00989
0.117002		8.32736	8.30466	8.60889	10.8498	8.67843	9.42142	8.64921	8.44704	9.6854	7.1879	8.24484	8.51856	8.73595	8.96506	8.75889	0.83358		17.3587	21.4795	23.0099	20.422	19.1445	18.2288	23.1497	22.002	20.7201	20.7115	23.2862	22.4266	21.2899	21.7009	17.1287	20.8039	2.01812
0.117203		8.30455	8.27035	8.64956	10.7732	8.63527	9.40278	8.73416	8.45736	9.64924	7.19308	8.23346	8.43778	8.67652	8.93618	8.73954	0.817722		17.3206	21.4445	22.9569	20.4476	19.0945	18.2375	23.1218	21.9667	20.7278	20.7001	23.2655	22.4148	21.2681	21.6849	17.1732	20.7883	2.00678
0.117403		8.27015	8.28908	8.54324	10.7732	8.68523	9.40804	8.64921	8.4144	9.64985	7.21287	8.18157	8.45595	8.67652	8.92583	8.72394	0.820311		17.3137	21.3171	22.8799	20.3556	19.1644	18.2483	23.1274	21.8793	20.6252	20.6705	23.2125	22.3695	21.1929	21.6066	17.1282	20.7394	1.98703
0.117602		8.24733	8.19373	8.54324	10.7854	8.61815	9.32736	8.5391	8.36569	9.62321	7.12096	8.16096	8.44293	8.62529	8.9547	8.68201	0.83854		17.2252	21.3901	22.851	20.2671	19.0763	18.1368	23.0242	21.87	20.6518	20.5838	23.163	22.2791	21.1961	21.5665	17.0902	20.6914	1.999
0.117803		8.27775	8.17057	8.61673	10.7287	8.58462	9.30304	8.60774	8.36112	9.62254	7.10516	8.18512	8.36462	8.58948	8.89913	8.67259	0.82718		17.2531	21.2879	22.8751	20.2594	19.0209	18.1443	23.0095	21.8586	20.5297	20.5447	23.1607	22.2535	21.1613	21.5634	17.0552	20.6652	1.99867
0.118002		8.24358	8.16699	8.60104	10.6563	8.55108	9.32452	8.53095	8.39089	9.60416	7.08324	8.17163	8.37247	8.60789	8.84574	8.65361	0.817271		17.1943	21.3011	22.8029	20.2127	18.9993	18.0205	22.9718	21.8196	20.5014	20.5209	23.1142	22.2231	21.1329	21.5114	16.9391	20.6177	2.0161
0.118203		8.24733	8.19373	8.46118	10.6281	8.51613	9.25864	8.50647	8.35081	9.49494	7.05921	8.12826	8.34891	8.58228	8.81087	8.61335	0.805581		17.1486	21.217	22.7836	20.2484	18.9405	18.0718	22.9322	21.7396	20.5086	20.5047	23.0878	22.2171	21.0708	21.5178	17.0113	20.6	1.99702
0.118402		8.22065	8.17457	8.48759	10.6319	8.51754	9.26391	8.60707	8.31817	9.60416	7.04459	8.11831	8.34375	8.48803	8.87462	8.62106	0.822774		17.1078	21.2042	22.7452	20.1548	18.9621	17.9765	22.8658	21.7322	20.44	20.499	23.0044	22.1051	20.9934	21.4002	16.9759	20.5444	1.98758
0.118602		8.19772	8.03291	8.494	10.5877	8.54146	9.20472	8.5391	8.28552	9.52922	7.01113	8.1048	8.34375	8.52906	8.88497	8.59186	0.818145		17.0723	21.1935	22.7307	20.119	18.9206	17.9869	22.8367	21.6985	20.4275	20.4113	22.9725	22.1533	20.9792	21.4202	16.9519	20.5249	1.99237
0.118803		8.17104	8.07122	8.51113	10.5676	8.4901	9.20472	8.5153	8.19386	9.45495	6.97978	8.0522	8.30201	8.50644	8.81686	8.5598	0.816691		17.1177	21.1404	22.7066	20.1513	18.9179	18.0084	22.8316	21.6689	20.3788	20.4104	22.9618	22.0421	20.9901	21.3963	16.9101	20.5088	1.97748
0.119002		8.20918	8.10553	8.42051	10.5714	8.42232	9.13073	8.41335	8.27064	9.48414	7.02998	8.04012	8.23917	8.45943	8.77164	8.54058	0.806823		17.0548	21.0551	22.6248	20.0798	18.8386	17.9358	22.7371	21.6372	20.3198	20.316	22.9556	22.0118	20.8876	21.377	16.8234	20.4436	1.98698
0.119203		8.19397	8.07122	8.40553	10.5314	8.47439	9.20472	8.44666	8.2265	9.48924	6.96305	8.01595	8.26543	8.44601	8.60547	8.52425	0.814474		17.0597	21.0567	22.6393	20.0755	18.8193	17.9149	22.7898	21.6075	20.3449	20.3646	22.8039	21.9763	20.9334	21.313	16.7849	20.4323	1.98191
0.119402		8.07954	8.07122	8.34701	10.475	8.46406	9.13073	8.42151	8.19216	9.43335	6.96305	7.99889	8.22885	8.38259	8.6812	8.49065	0.803267		17.014	21.0481	22.4997	20.0194	18.8092	17.8247	22.7307	21.5385	20.2983	20.2846	22.8196	21.9753	20.8222	21.3051	16.8051	20.3863	1.97498
0.119603		8.0834	7.94871	8.31705	10.5154	8.43123	9.09445	8.44666	8.18929	9.42765	6.95574	8.01311	8.24456	8.4204	8.67521	8.48306	0.813857		16.9385	20.9838	22.4804	19.9981	18.8021	17.8317	22.66	21.4771	20.2659	20.2579	22.8097	21.9832	20.7971	21.1563	16.7196	20.3441	1.97863
0.119803		8.01846	7.93713	8.36414	10.4465	8.42302	9.0916	8.38753	8.18641	9.41558	6.90979	7.9733	8.17926	8.33957	8.64415	8.45117	0.812557		16.8977	20.9422	22.4564	19.9794	18.7183	17.8178	22.6119	21.5088	20.2336	20.2188	22.6822	21.8828	20.7612	21.1523	16.7381	20.3068	1.96444
0.120002		8.04525	7.9986	8.2671	10.4468	8.33883	9.06059	8.37054	8.13314	9.39209	6.93689	8.00387	8.13236	8.39479	8.58477	8.43612	0.802672		16.818	20.924	22.3987	19.8933	18.6542	17.7081	22.5518	21.4454	20.1766	20.1988	22.7474	21.8692	20.7317	21.1707	16.7119	20.2667	1.98517
0.120203		8.01085	7.94871	8.30706	10.3981	8.36345	9.08492	8.3787	8.13889	9.33876	6.87938	8.02377	8.15839	8.36618	8.60929	8.42903	0.800086		16.8454	20.8618	22.4371	19.896	18.7001	17.6962	22.5412	21.4491	20.1976	20.1111	22.6857	21.8091	20.6761	21.1067	16.737	20.25	1.96628
0.120402		8.03004	7.93713	8.3149	10.3462	8.28817	8.97991	8.24478	8.14058	9.29368	6.82399	7.96761	8.08277	8.31595	8.58477	8.38218	0.79388		16.8596	20.8804	22.3602	19.9002	18.637	17.6305	22.51	21.3877	20.0925	20.1235	22.613	21.7718	20.7175	21.0987	16.5927	20.2117	1.97423
0.120603		7.96896	7.84535	8.21786	10.3375	8.27034	9.01477	8.31208	8.06785	9.40035	6.88881	7.91004	8.0592	8.26174	8.56407	8.36564	0.806871		16.715	20.7926	22.3553	19.8117	18.6076	17.6713	22.4542	21.3747	20.0601	20.0854	22.6546	21.7158	20.6336	21.0467	16.6492	20.1752	1.97381
0.120802		7.9995	7.83778	8.1936	10.3863	8.32921	8.99471	8.22645	8.01745	9.31146	6.8313	7.86383	8.10364	8.23912	8.57442	8.35062	0.817524		16.794	20.8	22.2879	19.7683	18.5367	17.5954	22.4426	21.2744	20.0714	20.0492	22.5485	21.7492	20.5911	21.0204	16.5839	20.1408	1.96478
0.121002		7.90414	7.90682	8.21643	10.3417	8.27034	8.90835	8.2203	8.02777	9.30448	6.80726	7.85673	8.01747	8.23712	8.54772	8.32619	0.808967		16.6735	20.7621	22.1917	19.7044	18.5556	17.5654	22.4595	21.211	20.0022	20.0358	22.5393	21.6893	20.614	20.9812	16.5597	20.103	1.97098
0.121203		7.98043	7.84936	8.2093	10.3299	8.24431	8.92457	8.24411	7.99107	9.23082	6.79265	7.86383	8.04889	8.2033	8.54772	8.31859	0.803037		16.7291	20.6196	22.182	19.7197	18.4961	17.599	22.3675	21.2594	19.9825	20.0149	22.4975	21.6401	20.5475	20.9347	16.5229	20.0742	1.95025
0.121402		7.97657	7.86093	8.13724	10.229	8.27034	8.90977	8.21963	7.97906	9.22511	6.82399	7.83612	8.02532	8.2033	8.54554	8.30299	0.780605		16.6411	20.7205	22.1677	19.718	18.4863	17.5636	22.3868	21.2073	19.8939	19.9863	22.4091	21.6303	20.5028	20.87	16.463	20.0431	1.96263
0.121603		7.84318	7.84936	8.1615	10.2209	8.2286	8.81956	8.16933	7.89602	9.24034	6.72784	7.82261	7.93399	8.12547	8.5025	8.25294	0.800701		16.6411	20.5648	22.0906	19.6168	18.4529	17.4704	22.3138	21.1497	19.9482	19.8996	22.438	21.5919	20.4646	20.898	16.4037	19.9963	1.96455
0.121802		7.89267	7.79589	8.07159	10.2248	8.13478	8.83578	8.20331	7.95386	9.20163	6.79265	7.77498	7.96002	8.1869	8.38319	8.24372	0.787993		16.6494	20.5981	22.1002	19.5886	18.3938	17.4082	22.2487	21.0733	19.9041	19.8872	22.3765	21.5319	20.3937	20.8156	16.3971	19.9578	1.95412
0.122002		7.88507	7.78431	8.05518	10.1764	8.15941	8.84916	8.15301	7.93153	9.08987	6.70898	7.77996	7.86353	8.12547	8.5292	8.22079	0.78979		16.5621	20.5907	22.0569	19.5844	18.331	17.4085	22.2099	21.1273	19.8426	19.8595	22.3142	21.4956	20.385	20.7749	16.3954	19.9292	1.95541
0.122203		7.80878	7.71169	8.11154	10.1037	8.10945	8.78328	8.15983	7.85306	9.20861	6.69437	7.7167	7.91828	8.13467	8.42023	8.1953	0.79146		16.5381	20.4811	22.028	19.5061	18.3239	17.3784	22.2411	21.0172	19.8116	19.8433	22.3105	21.4248	20.4025	20.7452	16.3911	19.8962	1.95156
0.122402		7.8241	7.73442	8.1037	10.1482	8.10875	8.75895	8.12786	7.96705	9.1267	6.67764	7.73233	7.94184	8.09886	8.42023	8.1979	0.787571		16.49	20.4634	21.9655	19.4167	18.3084	17.3783	22.181	21.0046	19.7615	19.7185	22.2371	21.3845	20.2771	20.6573	16.3053	19.8366	1.9467
0.122603		7.80878	7.76158	8.0302	10.0998	8.09163	8.73746	8.05107	7.82786	9.1591	6.62743	7.71527	7.93915	8.06604	8.37719	8.16376	0.792832		16.5389	20.4795	21.9366	19.4116	18.2962	17.2868	22.1521	20.9949	19.7004	19.7032	22.2348	21.3629	20.2935	20.7124	16.3153	19.8279	1.94473
0.122802		7.81264	7.68096	8.0459	10.0838	8.03205	8.76848	8.06806	7.76714	9.05431	6.64629	7.70532	7.85837	8.09986	8.33797	8.14008	0.786045		16.4012	20.4613	21.9607	19.4132	18.2175	17.26	22.1189	20.9429	19.6592	19.6871	22.2144	21.3314	20.2542	20.6837	16.3125	19.7946	1.96038
0.123003		7.80117	7.62749	8.00737	10.12	8.05738	8.71455	8.05923	7.8353	9.11529	6.70167	7.72664	7.81124	7.98821	8.31127	8.13406	0.789482		16.4359	20.4143	21.8789	19.3826	18.1926	17.3451	22.093	20.8742	19.6389	19.6623	22.1492	21.3373	20.1997	20.5541	16.2098	19.7579	1.94074
0.123203		7.70206	7.60834	7.96527	9.94254	8.02455	8.66874	8.07689	7.83073	9.06384	6.67976	7.63282	7.80877	8.01182	8.34832	8.09746	0.761269		16.3596	20.3608	21.874	19.3588	18.1638	17.2725	22.014	20.8665	19.6592	19.6699	22.1315	21.2852	20.2204	20.6109	16.2241	19.7381	1.94558
0.123402		7.68299	7.59676	7.93388	10.0556	7.9821	8.69307	8.05107	7.77171	9.07148	6.59397	7.62571	7.8348	8.01482	8.32979	8.08841	0.800023		16.3471	20.3398	21.8596	19.3631	18.1493	17.195	21.9795	20.7832	19.5572	19.6175	22.0961	21.2547	20.1594	20.5429	16.1944	19.6959	1.94338
0.123603		7.70592	7.56245	7.95599	9.97874	7.97319	8.69834	8.02659	7.77915	8.94892	6.64629	7.68329	7.80608	8.00262	8.25788	8.07325	0.764371		16.3554	20.2735	21.7489	19.2728	18.1301	17.1668	21.9688	20.8068	19.5279	19.5936	22.0585	21.1997	20.0743	20.5373	16.1944	19.6606	1.92928
0.123802		7.67913	7.59676	7.93316	9.99127	7.99031	8.58137	7.96678	7.75395	8.94703	6.58666	7.58164	7.76434	7.9708	8.23336	8.04118	0.774171		16.2898	20.2796	21.7393	19.2813	18.0629	17.1013	21.926	20.7438	19.5987	19.5508	21.997	21.2105	20.0569	20.4685	16.112	19.6279	1.94351
0.124003		7.70206	7.61992	7.90818	9.90252	7.97178	8.60955	7.96678	7.6961	8.89558	6.55532	7.61718	7.7879	7.95439	8.24534	8.0309	0.757358		16.2872	20.1663	21.6767	19.2004	18.0575	17.1351	21.8852	20.7271	19.4417	19.4268	22.0005	21.179	20.0536	20.399	16.067	19.5802	1.93366
0.124202		7.66392	7.55888	7.87679	9.91436	7.96498	8.59333	7.9831	7.64858	9.00862	6.54801	7.61931	7.73562	7.88376	8.14673	8.01043	0.776504		16.2475	20.2191	21.7056	19.2243	18.0463	17.0942	21.8274	20.7194	19.4427	19.445	21.9913	21.1506	19.9805	20.3718	16.1049	19.5714	1.93132
0.124402		7.62203	7.59676	7.90034	9.90635	7.93824	8.52603	7.89949	7.70642	8.90638	6.55532	7.56529	7.7226	7.91958	8.17779	7.9959	0.761516		16.1652	20.0991	21.643	19.2064	17.9798	17.068	21.852	20.6471	19.4248	19.4221	21.898	21.0827	19.9795	20.3534	16.0308	19.5235	1.9362
0.124603		7.61056	7.64307	7.83684	9.85798	7.91291	8.57853	7.89949	7.63539	8.93751	6.49781	7.60012	7.78005	7.84174	8.17561	7.98626	0.766617		16.1976	20.1045	21.5709	19.1375	17.9261	17.0291	21.8274	20.6731	19.4012	19.3792	21.8723	21.0345	19.9435	20.3246	15.9478	19.4913	1.93774
0.124802		7.66778	7.49383	7.7455	9.89417	7.8965	8.4869	7.91648	7.65027	8.93241	6.51242	7.49279	7.70689	7.83354	8.14074	7.95502	0.776628		16.1087	20.088	21.5997	19.0804	17.9339	17.0202	21.7298	20.5614	19.4201	19.3535	21.8711	20.9952	19.9446	20.2974	15.9934	19.4665	1.92966
0.125002		7.57242	7.47425	7.81186	9.8016	7.82051	8.4492	7.84036	7.61019	8.84862	6.50511	7.46791	7.6757	7.89496	8.11404	7.92048	0.756026		16.127	20.0336	21.5179	19.0796	17.971	16.9393	21.7106	20.5671	19.2873	19.343	21.764	20.9529	19.8551	20.2358	15.9988	19.4255	1.90825
0.125202		7.61817	7.48983	7.80258	9.84998	7.8123	8.48163	7.92464	7.61019	8.79146	6.53646	7.48497	7.6573	7.80693	8.0296	7.92114	0.754191		16.0855	20.0023	21.5035	19.0115	17.9227	16.9743	21.6807	20.5707	19.2718	19.2725	21.7478	20.952	19.865	20.2046	15.9709	19.4024	1.91123
0.125403		7.57242	7.45152	7.81115	9.78942	7.82051	8.45589	7.85735	7.58499	8.82514	6.45916	7.48497	7.62342	7.79872	8.12004	7.9039	0.761666		16.0954	19.959	21.4217	19.0396	17.8197	16.9535	21.5861	20.5244	19.259	19.2648	21.6841	20.9539	19.7952	20.155	15.8879	19.36	1.90268
0.125603		7.54199	7.45152	7.72195	9.78142	7.79588	8.43582	7.84852	7.50651	8.77751	6.433	7.43165	7.50336	7.7547	8.10151	7.86324	0.769503		16.0241	19.9422	21.4072	18.9936	17.8285	16.9143	21.6143	20.4086	19.1975	19.2325	21.7195	20.8664	19.72	20.211	15.866	19.3297	1.91289
0.125803		7.51145	7.43637	7.71411	9.70868	7.83692	8.3819	7.86551	7.56723	8.78576	6.48838	7.41389	7.59739	7.73929	8.05847	7.86467	0.742062		15.9932	19.8844	21.388	18.9382	17.8154	16.8511	21.5048	20.4704	19.242	19.22	21.6226	20.8704	19.7625	20.1694	15.8429	19.305	1.90845
0.126002		7.49999	7.3749	7.71339	9.6443	7.77806	8.38332	7.83153	7.54203	8.75718	6.45916	7.36555	7.56597	7.78952	8.07264	7.84125	0.738822		15.931	19.8622	21.3446	18.9076	17.7333	16.8263	21.5134	20.418	19.1384	19.1458	21.7053	20.7819	19.7461	20.151	15.7474	19.2635	1.93241
0.126202		7.48852	7.36732	7.74621	9.73304	7.76914	8.32128	7.73841	7.42803	8.72417	6.40165	7.37763	7.51121	7.76491	7.93916	7.80791	0.761052		15.9509	19.795	21.3061	18.8208	17.6918	16.7556	21.4609	20.4237	19.0994	19.1257	21.595	20.8006	19.6786	20.0295	15.7753	19.2206	1.91427
0.126403		7.45424	7.35574	7.66559	9.66831	7.71849	8.3227	7.72209	7.48131	8.74322	6.40683	7.35915	7.55811	7.72909	8.00726	7.79944	0.75164		15.9127	19.7477	21.2484	18.9196	17.71	16.7718	21.4072	20.3363	19.0547	19.1047	21.5758	20.7602	19.6491	19.9879	15.7451	19.1954	1.89976
0.126603		7.38555	7.25997	7.66487	9.66866	7.72669	8.3375	7.71326	7.49162	8.69814	6.31798	7.31295	7.49035	7.67887	7.96367	7.76501	0.771159		15.8887	19.7403	21.2147	18.8327	17.7117	16.6726	21.4074	20.2579	19.0707	19.0972	21.5163	20.72	19.5478	19.9815	15.7035	19.1575	1.9026
0.126803		7.3742	7.32501	7.63276	9.58793	7.70957	8.30649	7.69694	7.39539	8.71847	6.3974	7.33427	7.46162	7.60103	7.99691	7.75271	0.747299		15.9001	19.704	21.1955	18.7978	17.6225	16.7118	21.3687	20.2843	19.0583	19.0742	21.4817	20.6816	19.5804	19.9695	15.7143	19.143	1.8921
0.127002		7.41609	7.22566	7.65559	9.49918	7.7281	8.30649	7.68811	7.44579	8.64481	6.30125	7.29091	7.45646	7.67066	7.90211	7.7308	0.7381		15.8033	19.7551	21.2147	18.7697	17.6003	16.625	21.3656	20.2059	19.0147	18.9876	21.4837	20.6482	19.5466	19.9199	15.6881	19.1085	1.91274
0.127202		7.38181	7.35574	7.63205	9.54338	7.69245	8.26878	7.6548	7.40571	8.65688	6.32529	7.32787	7.36759	7.55602	7.87541	7.71741	0.740911		15.8254	19.6529	21.1329	18.716	17.6165	16.6163	21.2883	20.1799	18.9177	18.9752	21.459	20.5509	19.4933	19.8743	15.6165	19.061	1.89394
0.127403		7.35127	7.26039	7.52501	9.58375	7.61717	8.21628	7.68062	7.34499	8.6283	6.36606	7.32432	7.41988	7.61844	7.84272	7.69851	0.743255		15.8181	19.6331	21.1329	18.6667	17.5726	16.6093	21.2402	20.1539	18.9679	18.9551	21.4165	20.601	19.4703	19.8991	15.6128	19.05	1.89282
0.127603		7.43516	7.22208	7.61563	9.51902	7.60005	8.26736	7.60316	7.3805	8.62133	6.31586	7.27101	7.41719	7.57442	7.81821	7.69007	0.739798		15.7076	19.5927	21.1136	18.6675	17.5206	16.5544	21.2219	20.1129	18.8408	18.9218	21.3669	20.5568	19.4137	19.8495	15.5732	19.0009	1.90502
0.127803		7.38941	7.20293	7.53501	9.5399	7.5658	8.22581	7.58751	7.37763	8.55464	6.28451	7.27528	7.41203	7.60924	7.81167	7.66938	0.742759		15.7732	19.5276	21.0414	18.6514	17.5111	16.5689	21.2787	20.1019	18.8766	18.9447	21.2601	20.4909	19.4158	19.8024	15.4925	18.9825	1.88939
0.128002		7.23695	7.19892	7.5029	9.45882	7.58222	8.22297	7.65547	7.3318	8.55276	6.25105	7.23476	7.37545	7.48118	7.80567	7.63506	0.742717		15.7259	19.5491	21.0174	18.631	17.525	16.4997	21.118	20.0085	18.8531	18.796	21.2932	20.5056	19.3363	19.7816	15.5298	18.9447	1.87971
0.128202		7.29405	7.19892	7.51788	9.43098	7.54868	8.20148	7.62965	7.34786	8.55592	6.21758	7.23618	7.37029	7.5242	7.7768	7.63218	0.737723		15.6576	19.5021	20.9692	18.5271	17.4773	16.4771	21.1887	19.9475	18.7269	18.8179	21.3062	20.4477	19.3297	19.732	15.4534	18.904	1.89931
0.128403		7.29791	7.17977	7.44653	9.45081	7.52194	8.15567	7.58684	7.34499	8.60355	6.2197	7.23618	7.35974	7.47098	7.8242	7.62134	0.747299		15.5897	19.4798	20.9596	18.539	17.4557	16.4769	21.118	20.0105	18.7642	18.7969	21.2133	20.3896	19.2664	19.6416	15.4403	18.8761	1.89021
0.128603		7.25976	7.19135	7.50931	9.43863	7.49802	8.12607	7.57868	7.27395	8.4575	6.22182	7.17647	7.32855	7.5508	7.75609	7.59764	0.732745		15.6054	19.411	20.9644	18.4938	17.3372	16.4116	21.0612	19.9808	18.731	18.6931	21.2394	20.3877	19.2403	19.6408	15.4688	18.8444	1.89293
0.128802		7.18348	7.14904	7.45366	9.41462	7.50694	8.14087	7.53654	7.31234	8.4734	6.1695	7.19495	7.28928	7.48838	7.7027	7.57255	0.742207		15.544	19.3546	20.8489	18.4624	17.3676	16.3713	21.0805	19.9288	18.6637	18.6826	21.1199	20.3621	19.2097	19.6456	15.4255	18.8045	1.88549
0.129002		7.24069	7.10715	7.39515	9.34989	7.48911	8.08168	7.54537	7.31404	8.50258	6.14758	7.10112	7.318	7.44736	7.70488	7.55319	0.737008		15.5066	19.3344	20.8249	18.3934	17.2818	16.3497	21.0247	19.8801	18.638	18.6407	21.1665	20.2864	19.2512	19.6456	15.4161	18.776	1.89066
0.129202		7.23695	7.11115	7.43725	9.31787	7.46449	8.02775	7.53721	7.26651	8.51848	6.19354	7.14448	7.23968	7.41875	7.69889	7.54379	0.724426		15.5074	19.3125	20.8249	18.4165	17.3399	16.2937	20.939	19.8264	18.6037	18.6063	21.0577	20.257	19.1552	19.616	15.3288	18.739	1.87987
0.129403		7.18734	7.07641	7.41227	9.34989	7.46378	8.04255	7.49305	7.18973	8.46703	6.19566	7.126	7.26325	7.41155	7.63297	7.52225	0.731169		15.4559	19.2853	20.8056	18.3943	17.2845	16.2916	20.9079	19.8427	18.599	18.6168	21.0766	20.252	19.1684	19.5336	15.3782	18.7262	1.87828
0.129603		7.15294	7.04611	7.38017	9.34606	7.40492	8.05066	7.50323	7.17028	8.39531	6.18623	7.10966	7.24238	7.34912	7.70869	7.50327	0.732868		15.4467	19.2887	20.7045	18.3092	17.2629	16.2689	20.9048	19.7574	18.5703	18.6054	21.0059	20.2275	19.1749	19.4617	15.3596	18.6899	1.86499
0.129802		7.11479	7.03453	7.37945	9.30569	7.40351	7.99674	7.4774	7.19091	8.36989	6.15489	7.09472	7.25023	7.36132	7.60627	7.48145	0.723803		15.4178	19.2709	20.7142	18.2598	17.2845	16.2548	20.8511	19.7854	18.5831	18.5587	20.9897	20.1635	19.1007	19.5152	15.237	18.6658	1.87761
0.130002		7.12251	6.98064	7.35591	9.28968	7.35426	7.99005	7.37546	7.17028	8.40356	6.11199	7.12387	7.14319	7.35833	7.5981	7.45556	0.735652		15.3861	19.1993	20.6612	18.23	17.2474	16.2334	20.8726	19.7424	18.5199	18.5225	20.9768	20.1576	19.0233	19.4241	15.2393	18.6291	1.87467
0.130202		7.07676	7.0038	7.30667	9.22496	7.46308	7.98194	7.35914	7.14051	8.43402	6.15277	7.08193	7.16922	7.3091	7.55288	7.44691	0.722832		15.3396	19.1452	20.6035	18.2377	17.1427	16.1808	20.8169	19.7184	18.4805	18.4758	20.9041	20.1193	18.9982	19.3601	15.1931	18.5811	1.87463
0.130403		7.08062	7.01537	7.27528	9.27368	7.36176	7.91464	7.35914	7.11988	8.3407	6.06604	7.03431	7.12232	7.35833	7.57521	7.42123	0.735054		15.3346	19.1832	20.589	18.2504	17.1626	16.1716	20.7193	19.6623	18.4886	18.4205	20.8961	20.0692	18.9318	19.3169	15.1926	18.5592	1.85836
0.130603		7.06529	6.93518	7.25815	9.24479	7.33643	7.897	7.29185	7.13189	8.29052	6.09738	7.02506	7.09629	7.26608	7.61226	7.3963	0.727036		15.2973	19.116	20.6372	18.2138	17.0934	16.1843	20.7365	19.5786	18.4615	18.4491	20.8531	20.0171	18.9721	19.3561	15.2014	18.5445	1.86015
0.130802		7.01194	6.96949	7.31524	9.15257	7.37067	7.88362	7.30068	7.07692	8.28039	6.11412	7.02009	7.06488	7.27329	7.57739	7.38652	0.706771		15.2832	19.0612	20.4928	18.1185	17.0839	16.0659	20.6818	19.5676	18.3702	18.37	20.8155	20.0338	18.9034	19.3193	15.1618	18.4886	1.85806
0.131002		7.0234	6.96191	7.25815	9.19677	7.32072	7.89173	7.30884	7.0431	8.36546	6.04718	6.99805	7.08844	7.24047	7.56105	7.37895	0.735478		15.2507	19.0249	20.4976	18.1219	17.1288	16.1011	20.6851	19.5839	18.3747	18.3491	20.7886	19.9718	18.8773	19.1954	15.1284	18.4719	1.85115
0.131202		7.01194	6.94633	7.22533	9.13239	7.27756	7.87166	7.33533	7.00588	8.27911	6.01584	7.01867	7.07273	7.23126	7.4973	7.35152	0.719581		15.2408	19.0282	20.5121	18.0367	17.0502	16.0502	20.5875	19.5676	18.324	18.3194	20.754	19.9778	18.8609	19.2033	15.0563	18.4379	1.86163
0.131403		7.03862	6.85098	7.2503	9.13239	7.26865	7.85545	7.28369	7.02534	8.3299	6.03257	6.97602	7.10931	7.24767	7.50766	7.35061	0.725028		15.1768	19.0159	20.4783	18.0725	17.0313	16.0075	20.5908	19.4872	18.2685	18.2919	20.7652	19.9443	18.8827	19.1666	15.03	18.414	1.87
0.131603		7.05769	6.86213	7.18537	9.12021	7.2255	7.82301	7.29252	7.02652	8.22008	5.94678	6.94474	7.0283	7.22206	7.53217	7.3205	0.726559		15.1512	18.9846	20.3677	18.0461	16.9654	16.0432	20.5533	19.3946	18.2628	18.2346	20.6718	19.9138	18.8216	19.1642	15.058	18.3755	1.84299
0.131802		7.00433	6.87013	7.19394	9.03564	7.21799	7.79341	7.2667	6.99557	8.26704	5.9918	6.94759	7.07273	7.11041	7.42321	7.29932	0.707835		15.1901	18.9685	20.3966	17.9687	16.9205	15.9546	20.4985	19.4279	18.2234	18.249	20.6165	19.8313	18.7006	19.0962	14.9619	18.3336	1.84726
0.132002		6.95472	6.84297	7.14327	9.04364	7.25974	7.75044	7.2402	6.95261	8.25436	5.9562	6.9355	6.90308	7.13702	7.43356	7.27195	0.721222		15.0879	18.8956	20.3243	17.9321	16.9161	15.9231	20.4922	19.4559	18.2387	18.269	20.6158	19.842	18.7584	19.0634	15.0058	18.3214	1.85155
0.132203		6.96233	6.87371	7.17039	9.06383	7.21729	7.8001	7.20823	6.89189	8.23403	5.9562	6.96465	6.96053	7.13602	7.41722	7.27546	0.722903		15.0864	18.8502	20.3099	17.9397	16.9006	15.8913	20.4846	19.3649	18.1766	18.1899	20.6272	19.8529	18.7497	19.0442	14.9388	18.2938	1.85885
0.132403		6.90136	6.77436	7.10403	9.03146	7.15772	7.72611	7.21505	6.92571	8.18197	5.95833	6.89285	6.98656	7.14323	7.44173	7.24575	0.716087		15.1062	18.8535	20.2714	17.8997	16.8496	15.8841	20.4321	19.3255	18.1438	18.1184	20.5697	19.7969	18.6952	19.0178	14.9092	18.2582	1.84553
0.132603		6.91658	6.79351	7.16896	9.09619	7.10776	7.76382	7.21639	6.91709	8.1807	5.906	6.82604	7.01528	7.11041	7.40686	7.24469	0.738075		14.9602	18.7975	20.2714	17.7993	16.8236	15.8756	20.3979	19.3572	18.1248	18.1641	20.5374	19.6681	18.6439	18.9226	14.8943	18.2159	1.85243
0.132802		6.84029	6.81267	7.09546	9.01928	7.14951	7.72611	7.23338	6.89476	8.12991	5.88927	6.90564	6.96053	7.0828	7.34312	7.2202	0.719456		15.004	18.8189	20.1751	17.8223	16.7925	15.8134	20.4192	19.3015	18.074	18.1032	20.494	19.7241	18.6407	18.937	14.924	18.2029	1.84268
0.133002		6.8899	6.70574	7.09475	9.01963	7.09885	7.6951	7.14843	6.93485	8.15467	5.90294	6.90494	6.86134	7.04998	7.34312	7.2003	0.724802		15.0265	18.7592	20.1607	17.7363	16.7527	15.9162	20.3411	19.1988	18.0329	17.9916	20.4998	19.7113	18.5698	18.8483	14.8042	18.1566	1.83303
0.133203		6.87082	6.74762	7.04695	8.97091	7.10776	7.65597	7.14843	6.94229	8.08483	5.86735	6.85233	6.96053	7.0756	7.30825	7.18855	0.708221		14.9236	18.7044	20.1704	17.7908	16.7371	15.7659	20.3249	19.2011	18.0242	18.0307	20.4049	19.6062	18.5698	18.8611	14.8191	18.1289	1.84099
0.133403		6.84029	6.73247	7.05479	8.95107	7.09064	7.6655	7.0485	6.84149	8.09436	5.88409	6.8765	6.97624	7.05098	7.34312	7.175	0.709041		14.9152	18.7007	20.1414	17.7465	16.7034	15.7766	20.2811	19.1914	18.0412	17.9726	20.395	19.5795	18.5033	18.8939	14.8048	18.1098	1.83651
0.133603		6.81372	6.68658	7.03838	8.87416	7.03107	7.64928	7.08997	6.84149	8.09181	5.8287	6.77627	6.87166	7.06739	7.28755	7.13915	0.709784		14.9327	18.659	20.0596	17.7244	16.6801	15.7114	20.2306	19.1488	17.9226	18.005	20.3604	19.5895	18.5033	18.7763	14.7746	18.0719	1.82681
0.133802		6.85936	6.72089	7.0391	8.89052	7.00574	7.613	7.09947	6.78365	8.07658	5.89139	6.77272	6.86134	6.96295	7.28973	7.13332	0.701711		14.8728	18.6463	20.0501	17.6639	16.6463	15.7376	20.1868	19.1468	17.9401	17.9507	20.3447	19.5767	18.4837	18.7843	14.7521	18.0522	1.83044
0.134002		6.80226	6.77436	7.02197	8.90653	7.07352	7.5982	7.06415	6.84149	8.05753	5.86523	6.73007	6.87436	7.00696	7.2772	7.13527	0.703467		14.8587	18.6026	19.997	17.5966	16.6784	15.6604	20.1878	19.1207	17.9246	17.903	20.3362	19.5323	18.4564	18.7387	14.7378	18.0221	1.8294
0.134203		6.73732	6.70931	7.05479	8.87034	7.04819	7.57387	7.00569	6.85637	8.10516	5.81927	6.72581	6.85618	6.97936	7.20746	7.11065	0.712006		14.789	18.5259	19.9827	17.635	16.6308	15.6476	20.1546	19.0781	17.8903	17.9116	20.2747	19.5069	18.4379	18.6899	14.7076	17.9908	1.82906
0.134403		6.81372	6.675	7.02268	8.80178	6.9715	7.53759	7.03084	6.76301	7.99339	5.79523	6.67961	6.84833	6.92913	7.23198	7.07813	0.694566		14.779	18.5569	19.9489	17.5507	16.5754	15.625	20.1161	19.0537	17.8903	17.8544	20.1861	19.4881	18.3757	18.6579	14.6708	17.9553	1.82438
0.134603		6.71064	6.65185	6.91708	8.83414	7.03928	7.62637	7.06482	6.75557	7.99849	5.80254	6.72723	6.85349	6.97936	7.2712	7.088	0.708522		14.7508	18.4641	19.9393	17.6035	16.5936	15.5984	20.0988	19.0334	17.8641	17.7944	20.2244	19.4351	18.3212	18.6915	14.6406	17.9369	1.82806
0.134802		6.72983	6.62154	6.92421	8.85015	6.97971	7.58198	6.95471	6.72293	8.01942	5.80254	6.68743	6.74375	6.95374	7.17858	7.05361	0.717542		14.7234	18.4967	19.9634	17.5311	16.5244	15.5525	20.0935	19.0314	17.7671	17.7715	20.1784	19.4007	18.3638	18.6603	14.573	17.9087	1.84533
0.135002		6.72971	6.65585	6.93349	8.7896	6.95508	7.58198	6.95606	6.74526	7.99849	5.6781	6.68173	6.73613	6.93833	7.21345	7.04238	0.720346		14.7035	18.404	19.8767	17.5226	16.4751	15.5227	20.0646	18.918	17.7851	17.7315	20.1614	19.3456	18.3016	18.5939	14.5653	17.8648	1.83059
0.135203		6.70689	6.5525	6.89995	8.75341	6.90442	7.51995	7.00502	6.7023	7.95911	5.78581	6.62132	6.72558	6.88711	7.22162	7.0175	0.70215		14.7382	18.362	19.9008	17.4732	16.4595	15.5171	19.981	18.9513	17.7409	17.7229	20.0693	19.3437	18.2613	18.6052	14.5944	17.8481	1.81158
0.135403		6.72971	6.57923	6.82717	8.74123	6.94617	7.49704	6.98054	6.69485	7.96548	5.68022	6.68173	6.72042	6.91372	7.09631	7.00384	0.708478		14.6711	18.3875	19.7324	17.4596	16.4258	15.4946	19.982	18.8843	17.7251	17.6772	20.1204	19.3486	18.2209	18.5755	14.5285	17.8156	1.82063
0.135602		6.69168	6.5565	6.81148	8.76941	6.85306	7.48366	6.91391	6.65934	7.94133	5.7785	6.63056	6.7543	6.90352	7.12301	6.99073	0.703582		14.5746	18.3076	19.7516	17.3958	16.4042	15.4748	19.9468	18.8436	17.6947	17.68	20.0148	19.2149	18.2046	18.5244	14.4895	17.7681	1.81759
0.135802		6.623	6.56007	6.85928	8.7816	6.86127	7.49035	6.93772	6.64158	7.93945	5.68022	6.60283	6.71256	6.80828	7.11702	6.97252	0.724633		14.5457	18.2709	19.7516	17.4162	16.3653	15.4203	19.9113	18.8136	17.646	17.6467	20.0282	19.2356	18.1784	18.51	14.4159	17.7437	1.83419
0.136002		6.66114	6.56407	6.77865	8.65248	6.81061	7.48508	6.94722	6.61638	7.89625	5.71157	6.62274	6.65512	6.83489	7.13118	6.95481	0.693162		14.5647	18.282	19.7227	17.2629	16.3488	15.4343	19.9318	18.8306	17.6085	17.5514	19.9575	19.204	18.0727	18.4476	14.4752	17.713	1.81566
0.136203		6.64582	6.4723	6.81076	8.72104	6.86948	7.46745	6.90374	6.64158	7.86136	5.69695	6.58222	6.65512	6.81748	7.04292	6.94201	0.706912		14.5605	18.2219	19.6169	17.3728	16.3039	15.3796	19.8598	18.7169	17.5921	17.578	19.961	19.1972	18.1479	18.4708	14.4236	17.6935	1.80973
0.136403		6.61165	6.46072	6.77794	8.65248	6.84344	7.33811	6.83712	6.61638	7.83594	5.63214	6.53957	6.66813	6.83588	7.11266	6.91158	0.699248		14.5174	18.2	19.5832	17.3047	16.2424	15.3552	19.7881	18.6946	17.5521	17.4675	19.9476	19.1421	18.0978	18.398	14.4687	17.6506	1.79903
0.136602		6.66875	6.56765	6.7444	8.67685	6.81811	7.40298	6.82896	6.5883	7.80675	5.66561	6.51611	6.65781	6.78167	7.05327	6.91266	0.695835		14.5106	18.1473	19.6168	17.2186	16.2252	15.36	19.7486	18.7002	17.5423	17.5037	19.8803	19.1333	18.0454	18.3324	14.3934	17.6239	1.80007
0.136802		6.56964	6.51418	6.70587	8.6323	6.81061	7.40156	6.8208	6.54078	7.82896	5.66561	6.56943	6.71256	6.85229	7.04292	6.90482	0.693091		14.456	18.1217	19.588	17.2332	16.2623	15.3764	19.7516	18.6665	17.5023	17.4256	19.8428	19.0861	18.0694	18.3076	14.3791	17.6046	1.79517
0.137002		6.57339	6.44914	6.75224	8.65666	6.78528	7.34095	6.78615	6.57916	7.76422	5.63214	6.52536	6.63694	6.74785	6.98735	6.87263	0.697541		14.5098	18.1254	19.4917	17.1182	16.2191	15.2913	19.7775	18.6332	17.5295	17.4741	19.8181	19.0477	18.0192	18.3156	14.3566	17.5818	1.79126
0.137203		6.56203	6.46472	6.72229	8.61212	6.70859	7.25885	6.761	6.54822	7.7934	5.64675	6.53815	6.61338	6.74064	6.95248	6.85162	0.687938		14.4252	18.0871	19.5543	17.1923	16.1853	15.2474	19.6284	18.6295	17.4469	17.479	19.7982	19.0714	18.0182	18.2829	14.2808	17.5551	1.80626
0.137403		6.55431	6.4723	6.71372	8.5192	6.82702	7.35575	6.80381	6.5379	7.78897	5.6008	6.4891	6.54292	6.73765	6.94213	6.84897	0.683799		14.3912	18.1127	19.4532	17.1455	16.1715	15.2933	19.6659	18.5885	17.4474	17.3893	19.7686	19.0045	17.9102	18.2532	14.2973	17.5262	1.79082
0.137602		6.46293	6.34621	6.65664	8.45482	6.81811	7.28176	6.79498	6.52014	7.75912	5.65406	6.47062	6.59251	6.67301	6.98953	6.8196	0.669132		14.3611	18.0636	19.4821	17.1165	16.0911	15.2084	19.6606	18.5365	17.3786	17.3531	19.7529	18.978	17.9222	18.2149	14.2583	17.4919	1.80709
0.137802		6.55431	6.38052	6.65736	8.48335	6.73321	7.28845	6.79431	6.48463	7.76992	5.61541	6.45428	6.55593	6.75605	6.91761	6.81752	0.677521		14.3863	17.9779	19.3715	17.051	16.0634	15.1982	19.652	18.5028	17.3314	17.3627	19.7083	18.9524	17.8579	18.2165	14.3264	17.4639	1.77992
0.138003		6.47814	6.36894	6.66449	8.5192	6.71679	7.28703	6.78682	6.46974	7.75785	5.51713	6.44219	6.56378	6.67401	6.89691	6.79593	0.701036		14.3279	17.987	19.381	17.0373	16.0601	15.1025	19.5374	18.4658	17.335	17.2474	19.6864	18.9229	17.8284	18.1629	14.1841	17.4177	1.79868
0.138203		6.47042	6.27717	6.63095	8.51955	6.69076	7.25216	6.73652	6.48006	7.74517	5.54117	6.4557	6.55862	6.59218	6.94431	6.77819	0.701774		14.3031	17.9268	19.357	17.0315	16.0668	15.1223	19.562	18.4264	17.2446	17.234	19.658	18.8964	17.8612	18.1261	14.1913	17.4005	1.7919
0.138403		6.482	6.34221	6.65592	8.45899	6.69147	7.25743	6.68487	6.42678	7.65373	5.5506	6.43437	6.52205	6.57777	6.96065	6.7642	0.680235		14.2799	17.9252	19.3329	16.9735	16.054	15.0797	19.4923	18.4248	17.2565	17.2616	19.61	18.8394	17.7194	18.154	14.1622	17.371	1.78665
0.138602		6.43227	6.41483	6.6074	8.56792	6.64972	7.16864	6.75284	6.42678	7.76167	5.57463	6.34552	6.51935	6.58497	6.92361	6.76644	0.707303		14.2299	17.8704	19.304	16.9651	15.9848	15.1115	19.4485	18.4138	17.239	17.1931	19.653	18.8708	17.7368	18.0621	14.0929	17.345	1.79883
0.138802		6.45146	6.33864	6.61525	8.475	6.62298	7.225	6.66855	6.40902	7.68103	5.49827	6.41873	6.49332	6.6454	6.83535	6.74129	0.692999		14.2425	17.8069	19.2992	16.9479	15.9709	15.0287	19.4077	18.4094	17.1841	17.2226	19.5462	18.7607	17.6704	18.0517	14.1111	17.3107	1.78069
0.139003		6.43999	6.35379	6.54247	8.45482	6.60515	7.16864	6.65156	6.40445	7.64548	5.53174	6.40381	6.48031	6.60959	6.89691	6.72777	0.681677		14.1602	17.8358	19.1982	16.9233	15.8689	14.9843	19.4571	18.3301	17.216	17.1597	19.5555	18.7843	17.6573	17.9973	14.1308	17.2839	1.79256
0.139203		6.38278	6.26202	6.58243	8.44681	6.64081	7.18587	6.59176	6.41934	7.66325	5.50982	6.38532	6.5299	6.48973	6.90508	6.71392	0.69302		14.1678	17.8032	19.1933	16.9216	15.9631	14.9724	19.3326	18.3297	17.1671	17.1282	19.5228	18.7676	17.6922	17.9526	14.0875	17.2668	1.77712
0.139403		6.42467	6.27359	6.56673	8.37826	6.57232	7.1429	6.69437	6.36607	7.59342	5.50252	6.35192	6.51689	6.61879	6.88057	6.70593	0.670332		14.146	17.8049	19.1019	16.873	15.8534	14.9579	19.3745	18.2554	17.0722	17.1282	19.5236	18.7175	17.6234	17.9477	14.0122	17.2261	1.78711
0.139602		6.4476	6.28475	6.55032	8.41445	6.57232	7.13621	6.61758	6.35862	7.60294	5.52443	6.36329	6.44373	6.46412	6.83535	6.68684	0.677985		14.1079	17.7431	19.1596	16.8561	15.8507	14.9511	19.3037	18.2814	17.0794	17.0892	19.4457	18.6299	17.6148	17.911	14.0561	17.2053	1.77207
0.139802		6.31795	6.25044	6.53319	8.32605	6.60586	7.09181	6.65223	6.35118	7.53881	5.47635	6.32988	6.43587	6.49794	6.77977	6.65624	0.664155		14.0839	17.7357	19.0538	16.833	15.8318	14.921	19.2855	18.2517	16.9911	17.0587	19.3473	18.6575	17.546	17.903	13.998	17.1665	1.76754
0.140003		6.33328	6.28875	6.47754	8.28569	6.56341	7.13763	6.62641	6.26239	7.52612	5.50252	6.30784	6.36811	6.49893	6.80865	6.64195	0.659839		14.0854	17.7031	19.0634	16.7829	15.7997	14.9085	19.2417	18.166	17.0323	16.9796	19.3876	18.6329	17.5047	17.8966	13.9737	17.1439	1.76814
0.140203		6.28753	6.16266	6.47682	8.37025	6.56341	7.0608	6.55845	6.35118	7.54008	5.43558	6.30003	6.38382	6.51335	6.76724	6.62651	0.685967		14.0747	17.6339	19.0057	16.742	15.8075	14.9212	19.1623	18.1904	17.0717	17.0282	19.3408	18.6388	17.5047	17.8102	13.9908	17.1282	1.74796
0.140403		6.32556	6.21213	6.4761	8.28151	6.56341	7.0756	6.56594	6.30078	7.50707	5.46905	6.27017	6.34724	6.43951	6.74708	6.61294	0.662534		14.0339	17.6248	19.0634	16.736	15.7825	14.829	19.2148	18.1343	17.0281	16.9567	19.3035	18.5533	17.4512	17.783	13.8919	17.0924	1.77227
0.140602		6.31421	6.12793	6.4283	8.3177	6.50595	7.05938	6.5836	6.29046	7.52928	5.45019	6.26235	6.28979	6.43751	6.7242	6.59435	0.681498		14.0698	17.5791	18.9912	16.6645	15.7227	14.8047	19.1945	18.0916	16.9342	16.9443	19.2594	18.4795	17.4447	17.7334	13.9233	17.0558	1.75079
0.140802		6.32181	6.13951	6.47682	8.3097	6.53808	7.02451	6.6339	6.27558	7.50707	5.45019	6.28439	6.36541	6.46512	6.73673	6.6092	0.671011		13.9352	17.5865	18.9623	16.6636	15.7254	14.8062	19.1537	18.0896	16.9362	16.93	19.249	18.5287	17.4686	17.7046	13.9002	17.0427	1.76607
0.141003		6.30274	6.1355	6.37907	8.22131	6.47921	7.02978	6.57611	6.25207	7.48547	5.36134	6.27514	6.23234	6.43651	6.70786	6.56246	0.672548		13.9683	17.5918	18.9671	16.6305	15.7166	14.8151	19.1537	18.0079	16.8793	16.8166	19.1972	18.4992	17.3728	17.7622	13.8106	17.0126	1.76545
0.141203		6.37131	6.18539	6.41974	8.26968	6.46889	7.046	6.54962	6.26983	7.50835	5.41885	6.27941	6.24805	6.43851	6.75526	6.58778	0.671802		13.9069	17.5156	18.8853	16.5692	15.6916	14.7641	19.0627	17.9816	16.9121	16.8023	19.2106	18.453	17.3629	17.7374	13.8029	16.9772	1.76141
0.141402		6.26074	6.20055	6.36337	8.22513	6.45318	7.0164	6.46533	6.2475	7.4842	5.36865	6.25311	6.31851	6.37808	6.66046	6.54966	0.669333		13.9069	17.4625	18.8468	16.5871	15.6042	14.7868	19.0508	17.9856	16.8095	16.8566	19.1852	18.4687	17.2964	17.6511	13.8557	16.9569	1.74737
0.141602		6.25699	6.13193	6.39476	8.24949	6.43606	6.97201	6.50815	6.1736	7.49184	5.41885	6.1863	6.32883	6.39449	6.67081	6.54386	0.673312		13.9028	17.4118	18.7746	16.5087	15.5914	14.6936	19.0338	17.9482	16.8516	16.7318	19.1058	18.4137	17.2735	17.6342	13.8018	16.9118	1.74455
0.141802		6.27981	6.14708	6.33055	8.22513	6.37719	6.94626	6.48232	6.17934	7.42389	5.32787	6.16639	6.28193	6.36167	6.66264	6.51372	0.675075		13.8936	17.4299	18.7698	16.5172	15.5826	14.7215	18.9339	17.9559	16.7946	16.747	19.1173	18.3783	17.2626	17.6694	13.8112	16.9057	1.73402
0.142003		6.25688	6.02457	6.36337	8.07201	6.45388	6.9262	6.54213	6.18391	7.41248	5.32787	6.17208	6.3028	6.34426	6.74272	6.50894	0.650175		13.8231	17.3788	18.7746	16.5317	15.5515	14.6812	18.9405	17.8832	16.7725	16.7537	19.0393	18.3055	17.2713	17.5623	13.6761	16.863	1.74762
0.142203		6.20363	6.10477	6.3227	8.16075	6.41143	6.94241	6.47416	6.14383	7.41436	5.32057	6.20122	6.3028	6.34526	6.5929	6.49577	0.665194		13.8471	17.317	18.6495	16.4942	15.5326	14.6157	18.8944	17.8402	16.7889	16.6794	19.0563	18.3144	17.243	17.5951	13.6678	16.8357	1.73958
0.142402		6.22259	6.11277	6.35481	8.12421	6.3929	6.91809	6.43269	6.13064	7.37947	5.30596	6.12516	6.20362	6.34426	6.61742	6.47604	0.660467		13.7765	17.2807	18.7265	16.4542	15.5117	14.5928	18.8397	17.7975	16.7084	16.6632	19.0324	18.2613	17.1732	17.4671	13.692	16.7985	1.73782
0.142602		6.15788	6.06288	6.36409	8.04382	6.3854	6.87227	6.41503	6.15414	7.33627	5.27461	6.16781	6.26892	6.36067	6.63376	6.46411	0.642859		13.7674	17.2931	18.635	16.4083	15.4694	14.6212	18.8645	17.7808	16.6935	16.6346	18.9557	18.22	17.1939	17.5559	13.6969	16.786	1.72705
0.142802		6.23792	6.05931	6.3227	8.09185	6.36007	6.90856	6.38988	6.10831	7.35089	5.29653	6.07469	6.18275	6.31765	6.59671	6.44984	0.658765		13.8246	17.2498	18.6736	16.3904	15.4114	14.6174	18.7872	17.7752	16.6622	16.6565	18.9686	18.2348	17.1536	17.4903	13.6256	16.7681	1.72771
0.143003		6.18831	5.96753	6.2492	8.06783	6.29979	6.83457	6.41436	6.10831	7.29944	5.27767	6.1081	6.19846	6.30025	6.6196	6.42382	0.654282		13.7475	17.1984	18.558	16.3538	15.4694	14.503	18.7756	17.7678	16.6022	16.567	18.9564	18.1984	17.0991	17.4319	13.6749	16.7269	1.72224
0.143203		6.17309	6.03615	6.33911	8.05983	6.3779	6.85605	6.41637	6.15127	7.26328	5.24114	6.06688	6.16188	6.23162	6.54332	6.42271	0.65108		13.6743	17.1769	18.6351	16.3759	15.4235	14.4551	18.755	17.7435	16.6067	16.5631	18.9353	18.1846	17.1296	17.4343	13.6096	16.7135	1.74666
0.143402		6.14641	6.05888	6.28131	7.99963	6.29979	6.81024	6.42319	6.13351	7.3458	5.26518	6.08891	6.21933	6.26643	6.54332	6.42014	0.641388		13.7018	17.1876	18.5677	16.2899	15.3769	14.4554	18.7251	17.6655	16.5539	16.5822	18.873	18.109	17.0849	17.4215	13.5788	16.6782	1.72898
0.143602		6.10066	6.03258	6.27418	7.99092	6.24913	6.87227	6.41503	6.09055	7.2455	5.19094	6.0292	6.20878	6.28284	6.55367	6.39545	0.650506		13.5863	17.1567	18.4714	16.2653	15.3664	14.4041	18.6823	17.6598	16.5247	16.4411	18.8163	18.1256	17.0544	17.4135	13.5344	16.6335	1.73883
0.143802		6.08159	5.96711	6.22423	8.03965	6.3005	6.85605	6.33891	6.06248	7.33882	5.24114	6.06972	6.12014	6.27463	6.55149	6.39046	0.667532		13.6412	17.0949	18.4762	16.2286	15.3371	14.4111	18.6458	17.6208	16.5647	16.5183	18.7966	18.0804	17.0337	17.3703	13.5267	16.6231	1.72202
0.144003		6.13495	5.98626	6.23422	8.01946	6.27446	6.72814	6.41503	6.02409	7.23597	5.27036	6.04342	6.15402	6.206	6.48176	6.37201	0.641661		13.5573	17.0731	18.4136	16.2823	15.2955	14.3425	18.6726	17.6411	16.4605	16.4021	18.7802	18.0686	16.9715	17.2831	13.5552	16.5866	1.72981
0.144203		6.13109	6.01342	6.21566	7.9509	6.24984	6.72145	6.30493	6.06078	7.28548	5.19612	6.03489	6.13315	6.15478	6.50246	6.35393	0.643898		13.5672	17.0492	18.4185	16.2056	15.2895	14.3757	18.5953	17.5481	16.5056	16.3687	18.7809	17.991	16.977	17.3352	13.4833	16.566	1.72253
0.144402		6.11588	5.9368	6.18427	7.87017	6.25054	6.76585	6.3056	6.07279	7.19216	5.20768	5.9901	6.128	6.17318	6.50028	6.33524	0.624457		13.5489	17.0039	18.4041	16.175	15.2756	14.406	18.5837	17.5558	16.4656	16.4059	18.7959	17.9939	16.9116	17.288	13.4591	16.5515	1.72264
0.144602		5.98237	5.88691	6.13504	7.91854	6.20668	6.73483	6.32259	5.95136	7.25818	5.18882	6.04129	6.0315	6.16199	6.45506	6.30537	0.654735		13.5481	17.0129	18.3559	16.227	15.2773	14.3863	18.5322	17.5274	16.4507	16.3639	18.6527	17.9782	16.8963	17.2296	13.3932	16.5221	1.7075
0.144803		6.04731	5.90607	6.19212	7.90671	6.27446	6.73767	6.23898	5.97943	7.24422	5.17208	5.96807	6.05753	6.1886	6.37061	6.30599	0.648104		13.5805	16.9985	18.3704	16.0967	15.2229	14.3089	18.5193	17.5147	16.423	16.3106	18.6883	17.9684	16.8342	17.16	13.4218	16.4945	1.71091
0.145003		5.9633	5.90607	6.1279	7.85381	6.13961	6.69712	6.30627	5.99719	7.17311	5.23384	5.92614	6.07055	6.16298	6.47958	6.28839	0.628077		13.5207	16.94	18.2981	16.1495	15.1831	14.2859	18.512	17.507	16.3702	16.3639	18.6534	17.9723	16.8799	17.1328	13.4069	16.4784	1.71277
0.145203		6.02437	5.86775	6.15216	7.84198	6.2156	6.63266	6.24646	5.94966	7.17311	5.14805	5.96309	6.02095	6.12817	6.4774	6.27439	0.634778		13.51	16.9511	18.2837	16.0822	15.2152	14.2558	18.4443	17.4254	16.4045	16.301	18.6373	17.9182	16.7513	17.1328	13.3471	16.444	1.70732
0.145402		5.98623	5.86775	6.16858	7.88617	6.20668	6.68375	6.2383	5.97199	7.19914	5.12613	5.89486	6.02881	6.12096	6.39731	6.26976	0.652729		13.4326	16.8345	18.25	16.0686	15.1105	14.2314	18.4466	17.3583	16.2598	16.1914	18.5743	17.874	16.8058	17.1576	13.3838	16.3986	1.7071
0.145602		6.03198	5.86418	6.09436	7.84998	6.18276	6.63793	6.22064	5.93647	7.18136	5.10209	5.9567	6.0131	6.05954	6.39131	6.2516	0.64559		13.3994	16.8926	18.2308	15.9963	15.0828	14.2416	18.4433	17.3003	16.2357	16.2172	18.5628	17.8396	16.7665	17.0808	13.3322	16.3748	1.71026
0.145803		5.98623	5.86018	6.09436	7.91854	6.12929	6.64604	6.23965	5.87863	7.09375	5.10209	5.96594	6.02095	6.10256	6.38695	6.24465	0.652927		13.3979	16.8819	18.1249	16.0312	15.0845	14.189	18.4111	17.308	16.2962	16.2134	18.5113	17.8268	16.7458	17.0544	13.3091	16.359	1.69999
0.146003		5.95955	5.81029	6.07795	7.83815	6.16423	6.61645	6.12071	5.98975	7.15279	5.14805	5.93466	5.97922	6.10256	6.36462	6.23278	0.637811		13.317	16.8036	18.1634	15.9869	15.075	14.1535	18.3297	17.308	16.2085	16.1953	18.5444	17.76	16.6859	17.0832	13.2954	16.3273	1.70989
0.146203		5.96716	5.81829	5.98804	7.76542	6.09716	6.61503	6.21315	5.84768	7.12105	5.14805	5.95527	5.96104	6.04213	6.31504	6.20389	0.627104		13.3456	16.8436	18.1634	15.9307	15.044	14.166	18.2846	17.3266	16.2136	16.1867	18.3881	17.7452	16.6826	17.0232	13.2724	16.3077	1.69159
0.146402		5.9977	5.87533	6.03871	7.80196	6.11357	6.57732	6.14586	5.858	7.06644	5.1167	5.89983	5.97922	6.04313	6.34609	6.20428	0.627398		13.3678	16.7562	18.1105	15.9324	15.0102	14.1483	18.2762	17.2356	16.1844	16.1343	18.3965	17.7265	16.6575	16.9865	13.2427	16.2777	1.68403
0.146602		5.95955	5.81429	6.06939	7.80961	6.07112	6.6284	6.188	5.87863	7.15788	5.07593	5.87637	5.88003	6.02472	6.30251	6.19546	0.653229		13.333	16.6961	18.1056	15.9069	14.9947	14.1059	18.2321	17.2239	16.168	16.139	18.4368	17.7324	16.591	16.9881	13.2048	16.2572	1.69562
0.146803		5.93287	5.80671	6.04656	7.82562	6.1389	6.55583	6.12071	5.80015	7.06644	5.0738	5.85079	5.95319	6.00931	6.29052	6.17653	0.646142		13.2541	16.7018	18.0142	15.9018	14.9626	14.032	18.2278	17.2226	16.1859	16.0952	18.4256	17.6243	16.6412	16.9161	13.184	16.2259	1.70056
0.147003		5.93662	5.77598	5.95522	7.76542	6.09645	6.55441	6.17984	5.84768	7.08804	5.04246	5.80245	5.92693	6.01752	6.30687	6.16399	0.644992		13.2373	16.6924	18.0286	15.8405	14.8849	14.067	18.2268	17.1589	16.0818	16.0409	18.3681	17.6577	16.5453	16.8665	13.1965	16.1929	1.69554
0.147202		5.89087	5.79513	6.01302	7.73723	6.03759	6.51671	6.09489	5.84598	6.98708	5.00899	5.88064	5.92962	6.01752	6.29488	6.14644	0.628539		13.2144	16.6252	17.9757	15.8294	14.9504	14.032	18.1485	17.1629	16.1033	15.9865	18.3159	17.638	16.5463	16.9097	13.1093	16.1698	1.6931
0.147402		5.84137	5.82587	5.96378	7.74941	6.03688	6.52624	6.06907	5.75719	7.02646	5.07593	5.86073	5.88788	5.98991	6.26383	6.1339	0.633515		13.1725	16.6763	17.9083	15.7885	14.942	14.0565	18.1797	17.0715	16.0535	16.0228	18.2924	17.5801	16.5485	16.8297	13.0845	16.1471	1.68723
0.147602		5.90619	5.73767	5.97235	7.71704	6.06292	6.55157	6.09556	5.78984	7.02009	5.07593	5.83942	5.83829	5.96529	6.29052	6.13305	0.63077		13.1363	16.5667	17.9083	15.8388	14.9011	13.9754	18.0811	17.0548	16.0063	15.9541	18.3151	17.5761	16.446	16.8249	13.0939	16.1119	1.68868
0.147803		5.85658	5.66505	5.97948	7.64431	6.03759	6.53962	6.10305	5.74688	7.03726	5.00169	5.75056	5.8513	5.96629	6.20607	6.09898	0.636549		13.1527	16.5597	17.8746	15.7791	14.916	13.9579	18.0725	17.0605	16.0407	15.9846	18.2621	17.5859	16.4886	16.7737	13.123	16.1088	1.67587
0.148003		5.84137	5.74525	5.93168	7.59211	5.97731	6.47231	6.07041	5.72455	6.98581	5.05189	5.76407	5.8356	5.93769	6.23931	6.08352	0.610856		13.1187	16.4814	17.9035	15.6864	14.8511	13.9241	18.0801	17.0305	15.918	15.9256	18.2153	17.5319	16.4319	16.7122	13.0708	16.0588	1.68526
0.148202		5.86805	5.73009	5.94737	7.66867	6.02047	6.48995	6.03509	5.80015	6.95535	4.99956	5.8259	5.83044	6.00011	6.21643	6.09912	0.622715		13.142	16.5086	17.8987	15.7102	14.8235	13.8997	18.0638	16.9675	15.9052	15.8588	18.1814	17.5299	16.4231	16.7049	13.0571	16.045	1.68058
0.148402		5.80709	5.66105	5.94737	7.63631	5.95198	6.38737	6.04459	5.73199	7.01184	5.05189	5.80814	5.89304	5.92948	6.19191	6.07529	0.619676		13.0772	16.5308	17.8121	15.6421	14.7741	13.8801	18.0093	16.9748	15.9467	15.8427	18.1296	17.471	16.3545	16.677	13.0614	16.0122	1.67257
0.148602		5.80709	5.66905	5.94024	7.64849	5.94307	6.40501	6.00993	5.7188	6.92234	4.90341	5.79747	5.79655	5.93148	6.17121	6.04744	0.635634		13.015	16.4303	17.7832	15.6591	14.762	13.8714	17.9974	16.8777	15.8503	15.8493	18.1169	17.469	16.3632	16.6578	13.012	15.981	1.67729
0.148803		5.83365	5.69578	5.89885	7.61612	5.9616	6.47758	6.02827	5.744	6.89692	4.99226	5.7534	5.7887	5.88646	6.16303	6.05262	0.61796		12.9941	16.4632	17.7543	15.6498	14.7232	13.8466	17.8839	16.9265	15.9196	15.8026	18.1127	17.3943	16.3457	16.7034	12.951	15.9647	1.67907
0.149003		5.76133	5.65747	5.84177	7.62413	5.94377	6.38211	6.00993	5.70392	6.88678	4.93687	5.77686	5.74696	5.94068	6.15268	6.02609	0.627681		12.9269	16.3611	17.6965	15.62	14.7454	13.8731	17.9483	16.8611	15.8534	15.8226	18.0567	17.3864	16.2781	16.6274	12.9373	15.933	1.67375
0.149202		5.84898	5.61916	5.85675	7.53956	5.95128	6.35109	6.01877	5.65809	6.85566	4.92744	5.75482	5.72339	5.92028	6.17938	6.01462	0.61119		12.9975	16.385	17.7303	15.5468	14.6921	13.8433	17.872	16.8931	15.8154	15.7998	18.0539	17.3952	16.3425	16.633	12.9433	15.9295	1.67017
0.149402		5.7384	5.64989	5.79397	7.63631	5.91844	6.38069	6.01061	5.67872	6.8417	4.92226	5.72781	5.77299	5.86285	6.13852	6.00522	0.632399		12.9144	16.3701	17.6485	15.5477	14.6357	13.7724	17.8487	16.8331	15.7558	15.694	18.0129	17.352	16.3119	16.5986	12.8852	15.8787	1.67939
0.149602		5.75747	5.62674	5.85818	7.49536	5.90953	6.37542	5.99294	5.6197	6.98708	4.86476	5.77899	5.76783	5.82603	6.11781	5.99842	0.629905		12.9086	16.352	17.7062	15.5238	14.6816	13.7515	17.857	16.8334	15.7785	15.7035	17.971	17.2743	16.3119	16.5546	12.906	15.8743	1.67207
0.149803		5.71558	5.60758	5.83392	7.48701	5.86637	6.40744	6.02693	5.62544	6.86773	4.93687	5.68374	5.69983	5.81883	6.05407	5.97367	0.613809		12.8968	16.3248	17.6484	15.5077	14.5985	13.686	17.7992	16.7624	15.7507	15.6721	17.928	17.3136	16.2433	16.573	12.8319	15.8358	1.67895
0.150003		5.72694	5.58843	5.86459	7.49536	5.93486	6.32291	5.95963	5.69648	6.85566	4.90553	5.67165	5.80171	5.79222	6.0459	5.97585	0.608588		12.9029	16.2721	17.6051	15.4668	14.608	13.7109	17.7843	16.7327	15.7743	15.6949	17.8939	17.2409	16.1942	16.5138	12.8319	15.8151	1.65877
0.150202		5.72705	5.55412	5.80894	7.45882	5.89311	6.31865	5.90933	5.64777	6.8144	4.87206	5.63327	5.71038	5.78601	6.03337	5.94052	0.609821		12.8354	16.2572	17.5907	15.4148	14.6046	13.7179	17.7584	16.7701	15.6681	15.632	17.8869	17.2183	16.132	16.4986	12.7934	15.7852	1.66777
0.150402		5.75361	5.63832	5.84248	7.45082	5.8842	6.28379	5.93448	5.63576	6.86391	4.85533	5.67023	5.6765	5.81783	6.12817	5.95967	0.610736		12.8388	16.2247	17.5666	15.4098	14.5952	13.6401	17.7265	16.7624	15.6711	15.5815	17.8719	17.2006	16.1092	16.4211	12.756	15.7584	1.66939
0.150603		5.64304	5.57685	5.76042	7.45082	5.89311	6.35778	5.87602	5.58993	6.84043	4.84802	5.61124	5.73125	5.78501	6.02737	5.92795	0.621582		12.8198	16.2061	17.5425	15.4055	14.5138	13.621	17.6641	16.649	15.5963	15.5882	17.855	17.1878	16.1462	16.4162	12.7791	15.7327	1.66111
0.150803		5.67744	5.63031	5.75258	7.33389	5.75614	6.2771	5.93381	5.58993	6.79662	4.83129	5.60839	5.71038	5.76461	6.03772	5.90716	0.592508		12.779	16.1155	17.5618	15.3578	14.4706	13.6295	17.6482	16.6453	15.6404	15.5853	17.7948	17.1141	16.1288	16.3835	12.7418	15.7064	1.66007
0.151003		5.70412	5.52338	5.74401	7.40662	5.85817	6.23797	5.91883	5.60481	6.81312	4.8459	5.59845	5.69467	5.7788	5.98433	5.90809	0.606175		12.726	16.1316	17.5137	15.3535	14.5121	13.5804	17.6525	16.636	15.5778	15.5396	17.7778	17.0944	16.0721	16.3795	12.6962	15.6829	1.66806
0.151202		5.66597	5.4815	5.73688	7.45499	5.83495	6.25277	5.84204	5.58248	6.76106	4.90341	5.57214	5.68951	5.76661	6.05407	5.89988	0.609876		12.7523	16.0862	17.3982	15.3399	14.4611	13.5855	17.5977	16.6157	15.5342	15.4881	17.7828	17.1102	16.0459	16.3994	12.7275	15.6617	1.65009
0.151402		5.70026	5.53139	5.7276	7.44699	5.78147	6.20838	5.91816	5.56185	6.77757	4.87937	5.63327	5.59032	5.71638	6.02138	5.89246	0.610737		12.7401	16.0735	17.4174	15.322	14.4706	13.6014	17.5967	16.5893	15.5572	15.4653	17.7141	17.0423	16.0263	16.3091	12.6517	15.6385	1.64629
0.151603		5.65825	5.61158	5.70406	7.42263	5.77397	6.27568	5.84137	5.53208	6.75154	4.81974	5.60839	5.57215	5.7482	5.97398	5.87812	0.613982		12.6245	16.059	17.403	15.242	14.4334	13.5415	17.5377	16.5413	15.5357	15.4786	17.678	17.0148	15.9663	16.2963	12.7056	15.6039	1.64787
0.151803		5.67358	5.44719	5.74545	7.37461	5.74864	6.22318	5.85836	5.49369	6.75851	4.83129	5.56574	5.56676	5.68256	5.95546	5.85179	0.611971		12.6112	16.0351	17.4126	15.225	14.3625	13.4866	17.4885	16.5243	15.5008	15.4433	17.6795	16.9814	15.9947	16.2283	12.6808	15.577	1.65396
0.152003		5.60876	5.53096	5.69693	7.28934	5.77327	6.15588	5.82438	5.55728	6.64869	4.8459	5.62403	5.63206	5.72359	5.96363	5.84819	0.569375		12.7126	15.9861	17.3355	15.2531	14.3625	13.4887	17.5346	16.4909	15.5038	15.4653	17.7119	16.9302	15.9467	16.2579	12.6451	15.575	1.64047
0.152202		5.58208	5.50065	5.74401	7.33806	5.72261	6.19216	5.81689	5.50401	6.70645	4.78839	5.57996	5.5616	5.68977	5.96799	5.83533	0.602987		12.6436	15.9478	17.3068	15.1986	14.3287	13.4302	17.4809	16.4442	15.3925	15.4547	17.6476	16.8939	15.9096	16.2507	12.5314	15.5241	1.65379
0.152402		5.65837	5.44319	5.70334	7.31788	5.7151	6.16256	5.77475	5.50401	6.71155	4.79264	5.47263	5.60603	5.66416	5.93475	5.81864	0.601909		12.5582	15.9206	17.3212	15.225	14.3453	13.4586	17.5111	16.4739	15.4489	15.3671	17.5774	16.9037	15.8486	16.2099	12.5924	15.5175	1.64964
0.152603		5.60115	5.46634	5.61343	7.31753	5.7144	6.17594	5.79923	5.45361	6.71471	4.75492	5.51883	5.57192	5.67336	5.86284	5.80273	0.609985		12.5971	15.8712	17.3019	15.1467	14.3038	13.4479	17.4198	16.4036	15.431	15.327	17.5754	16.8516	15.841	16.2139	12.5259	15.4838	1.64135
0.152803		5.61636	5.46592	5.68693	7.27333	5.73223	6.13824	5.81622	5.5172	6.57885	4.79051	5.50391	5.58517	5.66316	5.92658	5.80676	0.576573		12.5872	15.9606	17.2442	15.0828	14.244	13.4285	17.3085	16.4032	15.3556	15.3242	17.5202	16.8516	15.8148	16.1211	12.5852	15.4554	1.62083
0.153003		5.53258	5.38972	5.66267	7.30988	5.70549	6.14777	5.76659	5.50113	6.70645	4.73088	5.50461	5.52502	5.68877	5.92059	5.7923	0.614714		12.4983	15.9095	17.2297	15.0846	14.3098	13.3863	17.4048	16.3569	15.355	15.2956	17.4699	16.7916	15.7723	16.1196	12.555	15.4359	1.6316
0.153202		5.59729	5.46992	5.63056	7.24515	5.74794	6.15588	5.78224	5.43297	6.61696	4.74762	5.50888	5.55128	5.64575	5.88136	5.7867	0.587109		12.5597	15.8205	17.1431	15.0564	14.2362	13.3561	17.3202	16.3215	15.2971	15.2365	17.4126	16.8172	15.7516	16.1315	12.4644	15.395	1.6222
0.153402		5.51339	5.44319	5.56563	7.24515	5.67195	6.11675	5.71494	5.46562	6.62709	4.71627	5.46836	5.4963	5.59453	5.87918	5.75131	0.599017		12.5258	15.8386	17.196	15.0556	14.219	13.3229	17.2913	16.3065	15.2688	15.2451	17.438	16.7493	15.7439	16.0452	12.443	15.3793	1.62993
0.153603		5.50965	5.35899	5.61487	7.2535	5.67265	6.07378	5.80873	5.4284	6.62266	4.76648	5.4904	5.55644	5.63855	5.86502	5.76144	0.59256		12.4758	15.8168	17.0949	15.0258	14.2423	13.312	17.3245	16.2472	15.2837	15.2737	17.4027	16.7818	15.7287	16.0428	12.4495	15.3668	1.62609
0.153803		5.563	5.3933	5.58204	7.25733	5.63771	6.10053	5.72377	5.37513	6.55725	4.74031	5.48258	5.43885	5.58433	5.82797	5.73315	0.595376		12.4186	15.7731	17.0998	15.0318	14.2224	13.254	17.2581	16.3065	15.2252	15.2089	17.3623	16.7149	15.7297	15.962	12.3848	15.3301	1.63464
0.154002		5.45629	5.3973	5.5328	7.19295	5.6302	6.05898	5.70745	5.45361	6.63789	4.70166	5.42216	5.5147	5.62014	5.80944	5.72397	0.594883		12.4468	15.7657	17.1431	14.9313	14.1619	13.2874	17.2269	16.2285	15.2503	15.2213	17.3651	16.6845	15.6752	15.9892	12.4039	15.3187	1.62566
0.154202		5.52486	5.38572	5.58989	7.1042	5.62059	6.04803	5.69795	5.378	6.60931	4.7257	5.43353	5.50415	5.58732	5.81762	5.71621	0.57196		12.4377	15.7311	17.1239	14.9824	14.1731	13.3349	17.2163	16.2212	15.2032	15.2013	17.3178	16.6737	15.6524	15.9724	12.3996	15.3094	1.61295
0.154402		5.47911	5.34741	5.51783	7.15258	5.57813	6.09526	5.6823	5.33961	6.59536	4.66607	5.44917	5.44155	5.61293	5.79909	5.69689	0.597122		12.3862	15.6964	17.0661	14.9518	14.0954	13.2488	17.211	16.2171	15.1569	15.0745	17.2341	16.6324	15.6229	15.9524	12.3221	15.2579	1.62564
0.154603		5.57061	5.3131	5.56491	7.17694	5.66374	6.03323	5.64765	5.41065	6.55725	4.68799	5.42074	5.4494	5.51769	5.79909	5.70093	0.588854		12.4095	15.6948	17.0035	14.9075	14.1021	13.199	17.1927	16.1428	15.1934	15.1507	17.2398	16.5833	15.5869	15.9044	12.3249	15.2424	1.61247
0.154803		5.49818	5.30953	5.54922	7.12856	5.61238	5.96735	5.69046	5.39289	6.62139	4.64203	5.44277	5.39981	5.49208	5.72936	5.67686	0.594295		12.3961	15.6948	16.9506	14.8718	14.1265	13.2064	17.1369	16.1428	15.1354	15.1127	17.2441	16.6353	15.6207	15.8692	12.315	15.2306	1.6087
0.155002		5.50579	5.27479	5.50783	7.12822	5.58775	5.95924	5.63949	5.33961	6.51344	4.69436	5.40652	5.43885	5.54231	5.76422	5.66446	0.578276		12.3588	15.6655	16.9361	14.8411	14.0988	13.1638	17.1157	16.1691	15.1364	15.0497	17.2709	16.5459	15.5466	15.9108	12.2793	15.2059	1.61869
0.155202		5.43722	5.27879	5.50141	7.05583	5.51927	6.0089	5.65715	5.36481	6.55282	4.6755	5.43993	5.44155	5.52689	5.79528	5.6611	0.574835		12.3397	15.6128	16.9121	14.8419	14.04	13.1322	17.0855	16.1371	15.0856	15.0698	17.191	16.4977	15.5411	15.842	12.2859	15.1743	1.60702
0.155402		5.4639	5.3171	5.5328	7.15675	5.59526	5.98742	5.64899	5.29208	6.53947	4.69223	5.3653	5.37624	5.47567	5.71083	5.65386	0.593089		12.2791	15.6074	16.9217	14.847	14.0339	13.1393	17.1114	16.0518	15.0764	15.0164	17.1569	16.4819	15.515	15.8236	12.2337	15.153	1.61572
0.155603		5.45629	5.3091	5.49998	7.03147	5.53639	6.01843	5.59802	5.23881	6.53377	4.68799	5.3262	5.42584	5.50128	5.719	5.63447	0.574473		12.2833	15.6037	16.8976	14.8019	13.9431	13.0985	17.047	16.0497	15.083	15.0135	17.1139	16.4712	15.5041	15.8181	12.2135	15.1295	1.61437
0.155803		5.46004	5.24806	5.50855	7.08402	5.53568	5.95924	5.58103	5.31154	6.47218	4.64934	5.36885	5.41282	5.45826	5.71083	5.62575	0.578254		12.2707	15.5654	16.8784	14.7211	13.9613	13.1499	17.0267	16.0441	14.9681	14.9373	17.0847	16.481	15.4801	15.7805	12.187	15.1024	1.60833
0.156002		5.42961	5.27121	5.45146	7.00328	5.51927	6.02654	5.57086	5.2537	6.5325	4.63473	5.38306	5.44155	5.52689	5.67596	5.6229	0.576119		12.2184	15.5164	16.8735	14.7151	13.962	13.0033	16.9859	15.9977	14.9819	14.9125	17.0862	16.423	15.4136	15.7397	12.2212	15.07	1.61135
0.156202		5.43722	5.28279	5.46859	7.03147	5.49394	5.9039	5.53889	5.29665	6.49567	4.63473	5.3653	5.3841	5.45627	5.66125	5.60363	0.571957		12.1769	15.5036	16.8351	14.7534	13.9087	13.0228	16.9474	16.003	14.9604	14.9211	17.1039	16.4368	15.4147	15.7309	12.2249	15.0629	1.61239
0.156402		5.38	5.25163	5.51639	6.9991	5.49394	5.91201	5.63949	5.24338	6.46138	4.59395	5.33259	5.39195	5.41325	5.67378	5.59306	0.573795		12.1445	15.4855	16.7725	14.6453	13.9188	13.0016	16.9666	15.9864	14.9091	14.8801	17.0402	16.4131	15.3362	15.6669	12.1222	15.0193	1.61855
0.156603		5.36853	5.20617	5.41079	7.06383	5.52818	5.90674	5.60618	5.26114	6.41758	4.57085	5.27715	5.41552	5.43986	5.67977	5.58231	0.588013		12.1204	15.4653	16.787	14.6581	13.8921	12.9945	16.9676	15.9307	14.9306	14.8791	17.0275	16.3749	15.3809	15.6405	12.1057	15.0103	1.62034
0.156803		5.31892	5.20217	5.475	7.00746	5.49253	5.89437	5.60618	5.2537	6.48044	4.60126	5.29989	5.34236	5.38764	5.57517	5.56693	0.582535		12.1734	15.4344	16.7148	14.6257	13.8688	13.0688	16.9099	15.923	14.8906	14.8353	17.0041	16.3748	15.3329	15.6893	12.1294	14.9983	1.59327
0.157002		5.36479	5.28637	5.45146	6.98727	5.49394	5.87572	5.5817	5.27145	6.38329	4.56991	5.29492	5.32149	5.44086	5.65962	5.5702	0.565519		12.1288	15.3816	16.7291	14.6147	13.8013	12.8656	16.8465	15.8563	14.8572	14.8172	16.9637	16.2844	15.358	15.6341	12.0612	14.9467	1.61128
0.157202		5.41815	5.24406	5.37083	6.93472	5.42545	5.89194	5.5124	5.30867	6.43535	4.52489	5.27288	5.28761	5.34561	5.66779	5.54574	0.574347		12.0979	15.3849	16.6715	14.5848	13.8411	12.9259	16.8242	15.8913	14.8557	14.8048	16.9503	16.304	15.2958	15.5989	12.0914	14.9415	1.59734
0.157403		5.35332	5.17144	5.3794	7.06383	5.41725	5.83802	5.54705	5.28177	6.38457	4.55318	5.23805	5.25888	5.46547	5.65308	5.54324	0.592561		12.1113	15.2761	16.604	14.5593	13.7304	12.9028	16.8069	15.8023	14.7218	14.8105	16.9269	16.249	15.2577	15.5885	12.0689	14.8944	1.58858
0.157603		5.32278	5.20617	5.39438	7.06801	5.41584	5.87714	5.50424	5.22849	6.43663	4.53432	5.23663	5.29546	5.37222	5.59369	5.53472	0.603824		12.0823	15.3124	16.6137	14.5712	13.7087	12.8835	16.7877	15.804	14.7803	14.7676	16.9284	16.2196	15.2555	15.5582	12.0689	14.8895	1.59196
0.157803		5.37239	5.24806	5.34657	6.91071	5.39192	5.8218	5.49608	5.21074	6.4106	4.55318	5.25369	5.24833	5.35482	5.63673	5.51826	0.566847		12.0571	15.2906	16.6041	14.5363	13.7813	12.8923	16.7694	15.7463	14.7474	14.6924	16.8681	16.2194	15.2435	15.5469	12.0404	14.869	1.58439
0.158002		5.27317	5.17544	5.39509	6.9389	5.50965	5.85281	5.51307	5.24338	6.3998	4.59395	5.23805	5.26404	5.38043	5.67596	5.53241	0.569361		11.9561	15.2362	16.5463	14.4768	13.6976	12.7986	16.6891	15.7576	14.7233	14.7038	16.8696	16.2372	15.2021	15.4918	11.9723	14.8239	1.60647
0.158202		5.29224	5.11797	5.34586	6.85016	5.40083	5.81369	5.50491	5.16778	6.4106	4.51241	5.25227	5.25349	5.32721	5.57517	5.48747	0.569372		12.019	15.2469	16.5656	14.4435	13.7087	12.8713	16.7127	15.7796	14.7433	14.7381	16.8412	16.1448	15.1836	15.4254	11.958	14.8254	1.58777
0.158403		5.33039	5.18702	5.29662	6.94273	5.383	5.85281	5.48792	5.11737	6.3998	4.46951	5.26151	5.25103	5.28519	5.57517	5.48858	0.593208		11.9893	15.2304	16.5367	14.4742	13.7209	12.7686	16.6954	15.7409	14.6777	14.7105	16.8193	16.1615	15.116	15.475	11.9184	14.8023	1.59889
0.158603		5.26182	5.12555	5.3216	6.88635	5.35767	5.76403	5.42878	5.13513	6.33123	4.47894	5.17834	5.26135	5.35382	5.47438	5.45421	0.572815		11.9858	15.2378	16.5415	14.429	13.5747	12.7954	16.7073	15.6886	14.7156	14.6514	16.8094	16.1301	15.201	15.4734	11.9135	14.7903	1.60378
0.158803		5.33425	5.11039	5.28806	6.90236	5.3755	5.75977	5.47976	5.09217	6.36424	4.52702	5.19256	5.25103	5.3292	5.57517	5.47011	0.57599		11.9568	15.1867	16.4693	14.4274	13.6811	12.7669	16.629	15.6886	14.5601	14.6638	16.7648	16.1369	15.1443	15.4373	11.8887	14.7601	1.58968
0.159002		5.23889	5.15628	5.36299	6.88635	5.34947	5.77071	5.47976	5.14258	6.2887	4.47163	5.2146	5.25103	5.32621	5.59369	5.46663	0.568236		11.9004	15.2032	16.5078	14.3925	13.6007	12.7564	16.6054	15.6386	14.6499	14.5742	16.706	16.1035	15.105	15.407	11.9135	14.7376	1.5895
0.159202		5.25035	5.09524	5.32873	6.78995	5.34947	5.73301	5.43761	5.15746	6.34646	4.57722	5.17479	5.15184	5.25237	5.50925	5.43955	0.549328		11.8711	15.1703	16.3634	14.3925	13.5514	12.7512	16.5809	15.6065	14.6052	14.5809	16.6607	16.0297	15.0298	15.3534	11.9195	14.6978	1.569
0.159403		5.22754	5.10282	5.22456	6.89018	5.35697	5.74639	5.47025	5.09962	6.30648	4.49567	5.12503	5.18056	5.319	5.54847	5.43525	0.579187		11.9378	15.1414	16.3538	14.355	13.5436	12.7069	16.5261	15.5825	14.5494	14.5303	16.6699	16.0199	14.9993	15.3302	11.8899	14.6757	1.56184
0.159603		5.21221	5.06851	5.2481	6.8258	5.31593	5.76261	5.42878	5.06867	6.32869	4.46433	5.15915	5.18572	5.32	5.59969	5.42773	0.576972		11.921	15.1138	16.3442	14.3235	13.5237	12.7213	16.551	15.5305	14.6037	14.5142	16.6523	16.0485	15.0298	15.3023	11.8306	14.6673	1.57019
0.159802		5.26943	5.07966	5.27236	6.80179	5.31522	5.66287	5.37099	5.08186	6.2722	4.47682	5.15631	5.1597	5.18174	5.45803	5.39707	0.558867		11.8363	15.094	16.3201	14.298	13.6007	12.624	16.4833	15.5545	14.5139	14.538	16.6423	15.9816	15.0724	15.3262	11.7838	14.6446	1.58194
0.160002		5.23889	5.11039	5.27164	6.85434	5.23924	5.68578	5.37915	5.10419	6.24932	4.44029	5.13712	5.16486	5.16533	5.55665	5.3998	0.574004		11.8131	15.0648	16.3105	14.2571	13.5531	12.663	16.4737	15.5045	14.5196	14.5113	16.5935	15.9826	14.9535	15.2686	11.7943	14.6175	1.57077
0.160202		5.21981	5.06051	5.19958	6.82997	5.28098	5.70057	5.36898	5.04921	6.25314	4.49355	5.10442	5.16755	5.19915	5.50325	5.38791	0.568473		11.7906	15.003	16.3394	14.2784	13.522	12.5271	16.5048	15.5098	14.5134	14.4875	16.5743	15.955	14.9972	15.2359	11.7992	14.6025	1.587
0.160403		5.15125	5.01862	5.23954	6.68903	5.30772	5.66287	5.33634	5.04634	6.22457	4.47163	5.11793	5.13883	5.17354	5.4248	5.35736	0.541892		11.7708	14.9646	16.3008	14.2332	13.4822	12.5994	16.4285	15.4411	14.4939	14.4856	16.5758	15.9285	14.9164	15.2038	11.7493	14.5716	1.57526
0.160603		5.15885	4.99189	5.26451	6.79343	5.23853	5.65476	5.36898	4.99307	6.20108	4.44335	5.0902	5.05781	5.25958	5.49508	5.35794	0.569496		11.7525	14.97	16.2576	14.2035	13.4572	12.5289	16.4481	15.4074	14.42	14.3703	16.5114	15.8843	14.9121	15.2135	11.7097	14.5364	1.58042
0.160802		5.14353	4.99946	5.1903	6.81779	5.31593	5.68578	5.35333	5.04634	6.18774	4.43298	5.02694	5.15184	5.20015	5.4722	5.35888	0.573397		11.7666	14.9593	16.2479	14.1703	13.4112	12.5728	16.3963	15.4281	14.3836	14.3798	16.5163	15.8439	14.85	15.1383	11.7114	14.5184	1.56762
0.161002		5.14739	4.96873	5.17461	6.74924	5.23032	5.61847	5.31868	5.00338	6.21759	4.3545	5.07599	5.13367	5.13673	5.42099	5.32502	0.574455		11.7433	14.8938	16.2142	14.1882	13.3957	12.499	16.3773	15.4058	14.3523	14.3655	16.4753	15.8371	14.839	15.1878	11.741	14.501	1.56498
0.161202		5.15499	4.98431	5.14322	6.72522	5.2064	5.64665	5.32751	5.03146	6.21504	4.412	5.08665	5.08923	5.21656	5.41063	5.33213	0.561513		11.7292	14.9189	16.2479	14.1686	13.3697	12.467	16.3601	15.3908	14.4492	14.3074	16.4979	15.8164	14.8325	15.1327	11.6361	14.4883	1.58468
0.161403		5.14739	4.99589	5.1903	6.66885	5.25636	5.62516	5.31052	4.96042	6.21061	4.42143	5.09305	5.05265	5.13872	5.38176	5.31808	0.551769		11.6735	14.9193	16.1613	14.1677	13.4035	12.4883	16.3289	15.3054	14.3123	14.3226	16.4526	15.7653	14.7911	15.107	11.6586	14.4572	1.56427
0.161603		5.12831	4.96873	5.13537	6.72905	5.23032	5.54306	5.32818	5.03603	6.13568	4.412	5.06319	5.09439	5.18274	5.42099	5.31486	0.551464		11.6636	14.8789	16.1421	14.0767	13.3275	12.4459	16.3216	15.253	14.3723	14.3169	16.4533	15.8155	14.7736	15.0975	11.6872	14.4417	1.56827
0.161802		5.15885	4.97673	5.16676	6.71722	5.22282	5.61847	5.26838	4.96042	6.11219	4.4047	5.04898	5.02663	5.16334	5.41881	5.30459	0.555106		11.6079	14.8299	16.0602	14.0579	13.2988	12.4459	16.314	15.3201	14.3738	14.2521	16.4123	15.7741	14.7791	15.0087	11.6356	14.4114	1.57002
0.162002		5.1131	4.92684	5.15178	6.75724	5.22141	5.61178	5.25955	5.00338	6.18203	4.32528	5.06177	5.08923	5.13052	5.34689	5.29863	0.579976		11.632	14.8134	16.0602	14.0562	13.337	12.3966	16.2476	15.2514	14.2512	14.2121	16.3988	15.7476	14.7387	15.0495	11.6509	14.3895	1.55725
0.162202		5.14353	4.94957	5.1425	6.70121	5.18717	5.57124	5.29353	4.93809	6.16553	4.40682	5.04258	5.07868	5.11111	5.42316	5.29677	0.559234		11.598	14.8044	16.0554	14.0553	13.3126	12.3487	16.2197	15.251	14.3225	14.2025	16.3343	15.7083	14.7507	15.0295	11.5916	14.3723	1.56279
0.162403		5.08642	4.95358	5.11039	6.61247	5.14542	5.53495	5.29353	4.91746	6.04933	4.30642	5.03831	5.08138	5.07829	5.33654	5.25318	0.543097		11.6129	14.7516	15.9928	14.0503	13.2799	12.3614	16.1692	15.2367	14.2404	14.2092	16.3266	15.7093	14.7039	14.9487	11.6065	14.3466	1.54537
0.162603		5.0787	4.89611	5.15819	6.56827	5.13651	5.51347	5.30303	4.97074	6.15473	4.38796	4.99993	5.08138	5.0773	5.36541	5.2637	0.537593		11.5465	14.7096	15.9592	13.9889	13.2323	12.2764	16.1855	15.212	14.2106	14.1349	16.3032	15.6827	14.7104	14.9919	11.5395	14.3122	1.56858
0.162802		5.0711	4.96158	5.11039	6.62813	5.14542	5.53495	5.18409	4.92491	6.07664	4.31372	4.99424	5.06836	5.0875	5.32019	5.24437	0.549499		11.5938	14.7133	15.9592	13.9694	13.2167	12.3701	16.1168	15.1547	14.2121	14.2178	16.2679	15.6778	14.6472	14.9279	11.5229	14.3045	1.54221
0.163002		5.10924	4.96473	5.10111	6.5721	5.1283	5.49725	5.20108	4.89226	6.11917	4.33989	4.99851	4.94561	5.03528	5.37359	5.23415	0.545975		11.6179	14.6968	15.9591	13.9609	13.2373	12.3471	16.135	15.171	14.1906	14.1892	16.231	15.6228	14.6592	14.9071	11.495	14.2947	1.53892
0.163203		5.10549	4.92684	5.10111	6.64831	5.14542	5.50394	5.18409	4.9633	6.04236	4.32315	5.00348	5.03448	5.07209	5.33654	5.24219	0.54752		11.5465	14.7079	15.8821	13.92	13.2012	12.2923	16.1201	15.1117	14.2157	14.0834	16.2176	15.6179	14.6166	14.8912	11.5158	14.2627	1.54119
0.163403		5.07496	4.88853	5.11752	6.66084	5.16325	5.48387	5.20992	4.94841	6.07791	4.29393	4.94164	5.00576	5.04448	5.28532	5.22831	0.562635		11.5057	14.6515	15.887	13.9319	13.209	12.2996	16.0846	15.082	14.0618	14.1606	16.1815	15.5884	14.6101	14.8471	11.4499	14.2367	1.54245
0.163603		5.05202	4.90769	5.12537	6.55192	5.07764	5.51874	5.25955	4.87163	6.16425	4.32315	4.96083	4.94561	5.06188	5.32836	5.2249	0.555806		11.4443	14.6441	15.8725	13.8825	13.163	12.2164	16.058	15.147	14.1059	14.052	16.185	15.5923	14.5589	14.8392	11.479	14.216	1.55596
0.163802		5.03306	4.92684	5.04474	6.54391	5.15434	5.47434	5.20176	4.88195	6.10965	4.30854	4.94164	4.96132	5.01787	5.24828	5.20345	0.547189		11.4684	14.6296	15.8822	13.8434	13.1148	12.2079	16.0182	15.065	14.1018	13.9766	16.0881	15.5107	14.5534	14.9423	11.4499	14.1902	1.54419
0.164002		5.0787	4.86938	5.07828	6.5032	5.11118	5.44333	5.20176	4.8241	6.12172	4.30642	4.92458	4.951	5.03627	5.27497	5.19463	0.545153		11.4585	14.5658	15.8436	13.8825	13.1033	12.1918	16.0354	15.0596	14.0746	14.0348	16.1631	15.4802	14.5589	14.8184	11.4268	14.1798	1.5475
0.164203		5.06349	4.80033	5.07757	6.48719	5.07835	5.45286	5.15212	4.85675	6.02203	4.2845	4.95444	4.97703	5.07829	5.30167	5.18476	0.533122		11.4394	14.5678	15.8629	13.7889	13.0871	12.2307	15.9787	15.0129	14.0505	13.9662	16.0951	15.4881	14.4793	14.7816	11.4115	14.1494	1.53793
0.164403		4.98345	4.85422	5.0369	6.55192	5.12009	5.45144	5.15078	4.91459	6.0068	4.24373	4.90539	4.92474	4.98405	5.28314	5.17223	0.550868		11.4501	14.5402	15.7907	13.8281	13.0705	12.2554	15.9292	14.9963	14.091	13.9519	16.1008	15.4979	14.4705	14.7712	11.3829	14.1418	1.52792
0.164603		4.98731	4.85022	5.02905	6.50355	5.07905	5.40562	5.13312	4.8493	6.03156	4.2343	4.90255	4.89872	4.93083	5.28314	5.15131	0.549817		11.4295	14.5386	15.8003	13.8	13.0827	12.1565	15.8973	14.9869	14.0012	14.0157	16.0625	15.4409	14.4248	14.732	11.3889	14.1172	1.52716
0.164802		4.98345	4.79676	4.95555	6.43499	5.03519	5.44617	5.10931	4.8745	6.01633	4.25103	4.8926	4.9326	4.97585	5.2668	5.14079	0.536006		11.3711	14.504	15.7859	13.7591	13.0273	12.2202	15.8638	14.9759	13.9843	13.93	16.0555	15.437	14.4302	14.7216	11.3747	14.096	1.52848
0.165002		4.98345	4.80834	4.97981	6.49937	5.05302	5.44333	5.11747	4.85675	5.996	4.20814	4.89615	4.92474	5.00966	5.22757	5.14313	0.54911		11.3837	14.4475	15.7137	13.7506	13.0239	12.16	15.9176	14.9683	13.9643	13.9347	15.9776	15.4242	14.4313	14.7112	11.3137	14.0748	1.52985
0.165203		5.0216	4.76602	4.93842	6.50737	5.00165	5.42184	5.13379	4.8493	5.98332	4.24161	4.90681	4.86999	5.00246	5.22975	5.13385	0.54908		11.3387	14.4438	15.6607	13.737	12.9858	12.0544	15.8339	14.8996	13.9407	13.9681	16.0279	15.376	14.3877	14.6928	11.2994	14.0431	1.53528
0.165403		4.90716	4.75845	5.00407	6.48301	5.01948	5.36792	5.12496	4.86419	5.9852	4.21969	4.88548	4.86214	4.94924	5.19488	5.11613	0.547685		11.3555	14.4348	15.6319	13.6952	12.9962	11.9978	15.8499	14.9496	13.9479	13.8052	16.0513	15.3426	14.3746	14.5897	11.2988	14.0214	1.53779
0.165603		4.88435	4.79676	4.99622	6.41063	5.03519	5.38555	5.10115	4.79603	5.97252	4.22912	4.87696	4.88301	4.99226	5.16601	5.10898	0.531797		11.3231	14.4001	15.6896	13.6706	12.9763	12.026	15.7655	14.9199	13.9514	13.8623	15.9407	15.3239	14.3703	14.5401	11.2775	14.0025	1.52547
0.165802		4.95291	4.78918	4.96412	6.44682	5.00095	5.34501	5.12496	4.79603	5.92744	4.18622	4.84426	4.88301	4.95744	5.22158	5.10285	0.539274		11.3105	14.3841	15.6126	13.6433	12.8993	12.0509	15.8027	14.8996	13.876	13.8194	15.9026	15.2856	14.343	14.5793	11.3065	13.981	1.51662
0.166002		4.94531	4.72414	4.93986	6.4148	4.99415	5.38555	5.11747	4.8241	5.87665	4.15063	4.86132	4.88031	4.92362	5.18453	5.08732	0.535971		11.2949	14.3763	15.5645	13.6502	12.9513	12.0294	15.7386	14.8009	13.8745	13.807	15.9054	15.2738	14.3583	14.5729	11.2407	13.9626	1.51262
0.166203		4.91102	4.72014	4.90775	6.41063	5.01807	5.34501	5.10864	4.81091	5.95917	4.1841	4.8535	4.85698	4.98405	5.12079	5.08505	0.540137		11.2548	14.333	15.5789	13.6067	12.9365	12.0033	15.7064	14.8232	13.8262	13.8032	15.8297	15.2365	14.2198	14.552	11.2176	13.9285	1.51105
0.166403		4.91102	4.77003	4.93914	6.42281	4.96741	5.33163	5.04068	4.74275	5.8849	4.17679	4.86772	4.84127	4.91342	5.13713	5.06762	0.5359		11.2342	14.2963	15.5405	13.6008	12.9159	11.973	15.7556	14.7858	13.8447	13.7889	15.8474	15.2561	14.2765	14.5113	11.2104	13.9225	1.51991
0.166602		4.81566	4.74329	4.92273	6.39044	4.99204	5.33021	5.02369	4.78859	5.88235	4.17679	4.85208	4.82825	4.89801	5.16601	5.05787	0.532932		11.2583	14.3219	15.5452	13.6067	12.8777	12.0067	15.6862	14.7748	13.7683	13.7994	15.8324	15.2168	14.2394	14.4777	11.1862	13.9065	1.50816
0.166802		4.8957	4.75087	4.90703	6.34207	4.94208	5.28582	5.03319	4.72787	5.87792	4.17892	4.82222	4.84643	4.89801	5.16819	5.04831	0.5225		11.1744	14.3111	15.5501	13.5403	12.8605	11.9555	15.6666	14.7618	13.8077	13.7365	15.7894	15.1352	14.2143	14.4697	11.1956	13.8779	1.5127
0.167002		4.80045	4.71656	4.84923	6.31388	4.98524	5.33305	5.0067	4.72212	5.89758	4.16218	4.77318	4.88031	4.89701	5.08592	5.03024	0.528869		11.137	14.2345	15.526	13.4944	12.8034	11.9501	15.6862	14.7302	13.7606	13.6974	15.8013	15.1735	14.2329	14.4345	11.1654	13.8552	1.52551
0.167203		4.86527	4.71656	4.88919	6.44717	4.90854	5.30588	5.03319	4.71755	5.89443	4.1841	4.77318	4.79167	4.85599	5.11262	5.03538	0.55222		11.19	14.2308	15.4778	13.4799	12.8189	11.9415	15.6132	14.5904	13.7108	13.6536	15.7702	15.148	14.1773	14.4137	11.1115	13.8218	1.50503
0.167403		4.88049	4.73572	4.85851	6.33824	4.89142	5.27771	5.05767	4.69692	5.8633	4.18622	4.80943	4.85428	4.8724	5.14748	5.03356	0.523779		11.1355	14.2436	15.4923	13.5208	12.7973	11.9094	15.5843	14.6611	13.7543	13.6565	15.7433	15.1529	14.162	14.3625	11.1215	13.8198	1.51159
0.167602		4.89195	4.71256	4.87277	6.28569	4.92496	5.32879	4.98222	4.74275	5.81761	4.17161	4.78597	4.80738	4.82118	5.12079	5.01902	0.513124		11.1378	14.1925	15.4009	13.4535	12.799	11.8463	15.6035	14.6335	13.6851	13.6765	15.7057	15.1165	14.1478	14.3929	11.0363	13.7885	1.51641
0.167802		4.87288	4.71613	4.84995	6.32189	4.88251	5.31541	4.98154	4.62706	5.82077	4.16736	4.80445	4.80469	4.85399	5.11861	5.0098	0.525995		11.0623	14.1764	15.4346	13.3854	12.717	11.8478	15.582	14.6444	13.6866	13.6212	15.6676	15.0791	14.0999	14.3993	11.0847	13.7659	1.51956
0.168002		4.86141	4.63994	4.84067	6.26168	4.89963	5.20899	4.99172	4.69235	5.8576	4.11716	4.69783	4.75779	4.80377	5.06522	4.97827	0.527369		11.0664	14.1323	15.3912	13.445	12.7652	11.8532	15.5029	14.5661	13.6353	13.5821	15.6201	15.0398	14.0879	14.3625	11.0588	13.7406	1.49698
0.168203		4.83859	4.59805	4.80143	6.37443	4.85718	5.25622	4.99105	4.73531	5.85632	4.10986	4.75256	4.74994	4.84579	5.1148	4.99154	0.551757		11.0207	14.129	15.4201	13.4169	12.6815	11.848	15.5348	14.5888	13.6559	13.6193	15.6173	15.0566	14.0748	14.3601	11.032	13.737	1.51715
0.168403		4.77377	4.65509	4.84138	6.28987	4.90713	5.22378	4.99854	4.65227	5.84935	4.14545	4.8144	4.73423	4.78736	5.08592	4.98275	0.52943		11.0798	14.1434	15.3287	13.4229	12.7237	11.7718	15.4996	14.5514	13.6276	13.5507	15.6108	15.0064	14.0388	14.2738	11.0896	13.7146	1.48965
0.168602		4.83099	4.68583	4.82425	6.20113	4.86539	5.25764	4.94007	4.57092	5.83029	4.12871	4.68503	4.76811	4.77616	5.10444	4.96207	0.520018		11.0771	14.0779	15.3094	13.399	12.6572	11.7493	15.4492	14.5384	13.5968	13.4744	15.5621	15.0143	14.0399	14.3001	11.016	13.6841	1.495
0.168802		4.75844	4.58247	4.82497	6.24532	4.86539	5.2023	4.92174	4.67747	5.76998	4.04929	4.75469	4.74994	4.84479	5.0674	4.95101	0.526074		10.9917	14.0598	15.3046	13.319	12.6849	11.7577	15.4631	14.488	13.5599	13.524	15.5812	14.9838	14.0083	14.2426	10.9484	13.6611	1.50931
0.169002		4.74709	4.64752	4.76789	6.20495	4.88251	5.17939	4.90676	4.64652	5.89315	4.07333	4.7291	4.7708	4.76796	5.0407	4.94698	0.53148		11.0066	14.087	15.319	13.3735	12.6244	11.788	15.4236	14.4917	13.4844	13.4906	15.5394	14.968	13.9451	14.2921	10.9995	13.6555	1.49518
0.169203		4.79273	4.6092	4.80143	6.12839	4.85718	5.23331	4.95639	4.59612	5.83982	4.09525	4.68503	4.6586	4.80377	5.09191	4.93922	0.517621		10.9368	14.0252	15.2709	13.319	12.6339	11.6944	15.3752	14.4303	13.5491	13.4954	15.5175	14.9789	13.9058	14.2282	10.9941	13.6236	1.49791
0.169403		4.73937	4.60163	4.76789	6.28952	4.84006	5.16601	4.9659	4.67459	5.76998	4.0566	4.7291	4.76295	4.79457	5.05704	4.94394	0.534752		10.9501	13.9906	15.2614	13.2262	12.6339	11.7173	15.3818	14.5031	13.5101	13.4182	15.5309	14.912	13.9734	14.245	10.9852	13.6159	1.49814
0.169602		4.80806	4.62078	4.75291	6.21714	4.82294	5.16601	4.88161	4.60931	5.83982	4.0639	4.74972	4.72121	4.71873	5.03035	4.92875	0.53202		10.8952	13.9704	15.218	13.279	12.5552	11.6893	15.3389	14.393	13.5014	13.4229	15.4757	14.8806	13.9003	14.1682	10.8749	13.5709	1.50225
0.169802		4.7623	4.61321	4.77717	6.18477	4.82294	5.14311	4.96455	4.61388	5.78648	4.00639	4.64096	4.65591	4.79556	4.9933	4.91147	0.529648		10.8571	13.9963	15.2036	13.2722	12.5741	11.6413	15.3366	14.397	13.4439	13.3954	15.4545	14.8924	13.8731	14.125	10.9176	13.5587	1.50226
0.170003		4.72791	4.61321	4.73506	6.15658	4.81473	5.15121	4.86395	4.57379	5.70712	4.03256	4.68788	4.65075	4.73314	4.9933	4.88866	0.514552		10.9036	13.9156	15.1073	13.2041	12.5397	11.6399	15.3389	14.3913	13.4659	13.3524	15.4169	14.8736	13.86	14.1538	10.8974	13.5374	1.48894
0.170203		4.7547	4.5789	4.7843	6.21296	4.7894	5.15932	4.92241	4.63908	5.7357	4.05447	4.60471	4.62472	4.72593	5.03035	4.90121	0.528647		10.843	13.958	15.1169	13.1573	12.4965	11.599	15.2616	14.3597	13.3875	13.3658	15.3908	14.7931	13.8273	14.0754	10.8578	13.4993	1.49192
0.170403		4.73937	4.56732	4.72722	6.20113	4.78049	5.14979	4.84696	4.56635	5.70839	4.00427	4.65802	4.68463	4.73414	4.93773	4.87899	0.528685		10.867	13.8921	15.1362	13.1522	12.5197	11.6186	15.2692	14.289	13.4125	13.3496	15.3908	14.7518	13.7946	14.1394	10.8375	13.4947	1.4855
0.170602		4.72041	4.60163	4.72793	6.18094	4.73804	5.09445	4.86395	4.62706	5.68109	4.03256	4.66797	4.66646	4.77816	4.94808	4.88062	0.512488		10.8296	13.9016	15.0928	13.2092	12.5231	11.5199	15.2264	14.3076	13.3526	13.2991	15.3228	14.7597	13.8077	14.125	10.8281	13.4737	1.48821
0.170802		4.69748	4.5789	4.69439	6.16076	4.77228	5.09729	4.89726	4.60643	5.6868	4.03043	4.61395	4.61687	4.67271	4.94209	4.86197	0.517962		10.8247	13.8558	15.0929	13.1062	12.487	11.5532	15.1919	14.2853	13.3284	13.3258	15.3589	14.7685	13.7597	14.0858	10.7985	13.4548	1.48983
0.171003		4.68602	4.50985	4.68654	6.11239	4.83936	5.10256	4.88977	4.56347	5.68236	3.99178	4.64878	4.70034	4.68291	4.97477	4.86221	0.514719		10.8472	13.8101	15.0736	13.1462	12.4627	11.5693	15.2211	14.317	13.3463	13.2209	15.327	14.739	13.7717	14.065	10.7765	13.4462	1.48588
0.171203		4.69362	4.54016	4.70224	6.18477	4.78049	5.16743	4.83746	4.55603	5.72363	3.9635	4.62177	4.57243	4.67371	4.95026	4.85482	0.543147		10.7831	13.834	14.9677	13.1079	12.4816	11.5407	15.163	14.2686	13.3084	13.3001	15.2817	14.6427	13.7161	14.0074	10.8435	13.4164	1.4601
0.171403		4.70509	4.51743	4.69439	6.10821	4.74625	5.1054	4.86395	4.52508	5.66586	4.00852	4.62675	4.60901	4.68391	4.95026	4.84358	0.51436		10.8098	13.7355	14.9918	13.1216	12.4239	11.5129	15.1374	14.2219	13.3335	13.2705	15.2506	14.7606	13.7259	13.9787	10.77	13.403	1.47107
0.171602		4.69748	4.53659	4.69511	6.04383	4.73874	5.07438	4.779	4.5589	5.67029	4.02101	4.58552	4.67431	4.62149	4.87834	4.82679	0.498429		10.7358	13.7866	15.0158	13.073	12.3813	11.4526	15.1009	14.2276	13.2864	13.2533	15.264	14.682	13.7194	13.9762	10.7078	13.3775	1.49284
0.171802		4.68227	4.45281	4.66228	6.11621	4.72912	5.0758	4.90609	4.52796	5.67539	3.95101	4.56846	4.59061	4.61528	4.93173	4.82036	0.53222		10.7366	13.7631	14.9292	13.0756	12.4134	11.532	15.0774	14.1829	13.2586	13.2171	15.2287	14.7046	13.6769	13.9643	10.7332	13.3662	1.46745
0.172003		4.68602	4.4947	4.663	6.03548	4.72983	5.06769	4.82248	4.49244	5.60998	4.01582	4.61395	4.58814	4.6573	4.85764	4.80961	0.495824		10.716	13.719	14.9436	13.004	12.333	11.4511	15.0956	14.1532	13.3022	13.2457	15.1819	14.6643	13.703	13.9202	10.6853	13.3412	1.48111
0.172203		4.6288	4.4907	4.69367	6.06784	4.71271	5.0758	4.77967	4.52339	5.62205	3.9635	4.57486	4.58029	4.63069	4.84129	4.79895	0.512095		10.6893	13.7104	14.9726	12.9844	12.3779	11.4261	15.088	14.1606	13.1981	13.2009	15.1734	14.5906	13.6246	13.8339	10.681	13.3141	1.47896
0.172402		4.67841	4.48712	4.64659	6.08002	4.70521	5.04337	4.78034	4.47756	5.60045	3.91542	4.59192	4.62988	4.59588	4.87398	4.7933	0.518073		10.6935	13.7009	14.9148	12.9274	12.2915	11.4741	14.9917	14.0972	13.2401	13.1647	15.1727	14.5876	13.6202	13.9019	10.6562	13.2956	1.46848
0.172602		4.64026	4.48712	4.6052	6.11656	4.65173	5.03384	4.76201	4.48787	5.62333	3.94158	4.61395	4.58029	4.68291	4.88433	4.79364	0.525365		10.6893	13.6721	14.8667	12.9385	12.307	11.3679	14.998	14.1252	13.2032	13.1132	15.1373	14.569	13.6158	13.8419	10.6936	13.2759	1.46461
0.172802		4.56023	4.47154	4.57238	6.08002	4.64493	4.98276	4.76201	4.47756	5.64681	3.88832	4.49738	4.53855	4.59488	4.83312	4.75361	0.536349		10.6851	13.6354	14.857	12.9309	12.3252	11.4652	15.0077	14.1289	13.1945	13.1295	15.1054	14.562	13.5918	13.8363	10.6573	13.2742	1.45576
0.173003		4.64026	4.46039	4.58879	6.01564	4.66135	4.9856	4.82114	4.47011	5.53571	3.89869	4.54927	4.58814	4.56306	4.88433	4.76161	0.506131		10.618	13.6519	14.8474	12.8772	12.2439	11.3627	15.0003	14.0935	13.1406	13.0951	15.092	14.5099	13.5482	13.8275	10.6414	13.2366	1.47285
0.173203		4.61359	4.47554	4.59807	5.9871	4.68667	5.04337	4.77218	4.40652	5.70585	3.87465	4.53363	4.47594	4.61328	4.80425	4.75647	0.531966		10.6295	13.6173	14.8185	12.8934	12.2577	11.3026	14.938	14.0749	13.0877	13.0332	15.0693	14.505	13.5166	13.7843	10.6283	13.2104	1.46534
0.173402		4.59837	4.50228	4.59664	6.05601	4.66205	5.01519	4.71237	4.44948	5.55349	3.89138	4.51941	4.58029	4.62249	4.83094	4.75646	0.516672		10.6047	13.5554	14.8137	12.901	12.2482	11.3241	14.9724	14.0005	13.0857	13.0599	15.0594	14.4755	13.5002	13.7843	10.5815	13.1978	1.46793
0.173602		4.56023	4.43323	4.58879	6.00729	4.66276	5.01519	4.73753	4.46267	5.59918	3.9708	4.4661	4.4811	4.55386	4.84729	4.74186	0.513804		10.6012	13.5571	14.7752	12.8116	12.2206	11.3449	14.923	14.0228	13.0928	13.0561	15.0198	14.452	13.5657	13.7531	10.62	13.1877	1.4532
0.173802		4.59077	4.46797	4.53242	5.97527	4.63672	4.96127	4.72937	4.40652	5.56174	3.9133	4.4988	4.52284	4.59688	4.78354	4.72696	0.505374		10.5364	13.5336	14.7463	12.7716	12.1851	11.3771	14.8715	13.9985	13.0934	12.9389	15.0425	14.4283	13.5319	13.7188	10.6035	13.1585	1.45513
0.174003		4.63266	4.38377	4.54883	6.07202	4.69559	4.91545	4.72937	4.4346	5.61823	3.86734	4.51017	4.5464	4.55286	4.78354	4.73506	0.536017		10.6138	13.5007	14.7704	12.8406	12.1807	11.2762	14.8416	13.9875	13.0708	12.9865	14.9334	14.4018	13.4283	13.6867	10.5963	13.141	1.43816
0.174203		4.58691	4.36461	4.53955	5.99128	4.67096	4.93167	4.72869	4.44948	5.61507	3.88195	4.51941	4.47841	4.58967	4.81623	4.72599	0.521906		10.5082	13.5118	14.6982	12.8185	12.1419	11.2587	14.8373	13.9485	13.0344	12.9179	14.9929	14.3881	13.5035	13.698	10.5672	13.1217	1.45835
0.174402		4.52208	4.44123	4.54883	5.9791	4.5422	4.99897	4.70354	4.31316	5.56617	3.87465	4.46752	4.53069	4.57847	4.74486	4.70082	0.522748		10.4975	13.4751	14.6837	12.7418	12.1513	11.2781	14.8171	13.8758	13.0159	12.9417	14.9376	14.3763	13.4457	13.6955	10.5293	13.0975	1.45012
0.174602		4.54876	4.36819	4.53242	5.90254	4.68808	4.91403	4.69471	4.4094	5.58777	3.80465	4.5052	4.52284	4.49343	4.78953	4.69725	0.514952		10.4849	13.4537	14.6357	12.7725	12.1324	11.2232	14.7912	13.8981	13.023	12.9369	14.9207	14.3458	13.4196	13.6108	10.531	13.0786	1.44519
0.174802		4.54116	4.36861	4.57309	5.94708	4.60998	4.93167	4.66073	4.45235	5.51284	3.84848	4.52439	4.48896	4.55386	4.73233	4.69611	0.504927		10.4849	13.3968	14.626	12.7529	12.1358	11.1865	14.846	13.8498	12.9646	12.957	14.8796	14.389	13.4	13.5724	10.4475	13.0593	1.4582
0.175003		4.5373	4.36461	4.54027	5.96309	4.63743	4.96127	4.72053	4.37101	5.4811	3.86004	4.46894	4.49142	4.53545	4.72416	4.68976	0.509861		10.4327	13.3989	14.6404	12.7061	12.102	11.1792	14.7719	13.8348	12.9753	12.8893	14.9292	14.3074	13.3716	13.6291	10.5068	13.045	1.45527
0.175203		4.52969	4.38377	4.55668	5.90671	4.62781	4.90877	4.7117	4.37388	5.46332	3.76906	4.46752	4.46539	4.49243	4.73015	4.67049	0.507725		10.406	13.4261	14.5924	12.6678	12.0831	11.2482	14.7719	13.8721	12.9753	12.9274	14.8577	14.2858	13.3661	13.5884	10.4914	13.0373	1.44492
0.175402		4.4878	4.37219	4.49816	5.95091	4.52579	4.94647	4.63625	4.39908	5.46332	3.80465	4.48316	4.45238	4.4524	4.74268	4.65823	0.517023		10.4319	13.3367	14.5538	12.6857	12.0666	11.1722	14.7334	13.8534	12.9112	12.8798	14.8343	14.216	13.2887	13.6108	10.47	13.003	1.4365
0.175602		4.48008	4.30715	4.45036	5.95091	4.56003	4.87775	4.69471	4.30285	5.49761	3.8433	4.4597	4.38977	4.54465	4.71381	4.64805	0.522522		10.3961	13.3626	14.5202	12.6797	12	11.1245	14.7527	13.7978	12.8665	12.794	14.8159	14.2937	13.3542	13.5196	10.3876	12.9777	1.45884
0.175803		4.46112	4.31873	4.57309	5.87435	4.56824	4.83336	4.67839	4.38419	5.50713	3.85061	4.43909	4.45507	4.49343	4.78572	4.65875	0.500782		10.4136	13.3259	14.5538	12.6363	12.0017	11.1405	14.6637	13.8181	12.8748	12.854	14.8293	14.2504	13.2887	13.4892	10.3959	12.9691	1.44594
0.176003		4.48394	4.34146	4.49103	5.86634	4.52579	4.90877	4.64508	4.29828	5.47158	3.84118	4.40142	4.34803	4.52625	4.73233	4.63439	0.506459		10.3587	13.2786	14.5057	12.6193	11.994	11.1597	14.7002	13.7324	12.8963	12.8035	14.8124	14.2209	13.2713	13.5196	10.3953	12.9512	1.44442
0.176203		4.52969	4.4105	4.51601	5.83015	4.50046	4.84815	4.57712	4.28796	5.44427	3.77637	4.41848	4.35073	4.52625	4.73233	4.62489	0.498544		10.3488	13.2439	14.4383	12.5988	11.9784	11.0559	14.5973	13.7957	12.8891	12.7035	14.7798	14.2032	13.2233	13.4748	10.4107	12.9161	1.43715
0.176402		4.49541	4.36061	4.4996	5.85834	4.54291	4.81714	4.65324	4.33092	5.44555	3.82444	4.45331	4.3689	4.4146	4.73233	4.62838	0.497638		10.3679	13.2439	14.4816	12.5844	12.0078	11.1157	14.6873	13.7604	12.7659	12.8016	14.7303	14.1737	13.2081	13.4212	10.3355	12.9124	1.43892
0.176602		4.49927	4.28799	4.48318	5.89871	4.53399	4.85626	4.58595	4.26563	5.46205	3.84848	4.43909	4.38977	4.51084	4.66859	4.62356	0.509351		10.3213	13.2678	14.4335	12.5035	12	11.0505	14.6113	13.7064	12.8301	12.7244	14.6991	14.1728	13.2201	13.4868	10.2756	12.8869	1.44734
0.176803		4.4534	4.23453	4.4418	5.85416	4.51828	4.84815	4.58595	4.31316	5.44809	3.84118	4.41848	4.42365	4.45762	4.66859	4.60765	0.502841		10.3057	13.2201	14.419	12.5418	11.9464	11.1158	14.5897	13.7437	12.7773	12.7225	14.6849	14.1551	13.1797	13.3861	10.3129	12.8734	1.43261
0.177003		4.44965	4.32988	4.4839	5.83816	4.48334	4.79565	4.59478	4.38132	5.46903	3.87677	4.39217	4.47594	4.52004	4.75085	4.63153	0.487845		10.2798	13.246	14.4239	12.4771	11.9768	10.9622	14.5684	13.684	12.8137	12.6625	14.6581	14.097	13.1895	13.4084	10.2679	12.8477	1.44689
0.177203		4.37722	4.26126	4.44251	5.78561	4.45801	4.78085	4.61859	4.35325	5.43032	3.80983	4.36019	4.34803	4.45961	4.69746	4.58448	0.493774		10.3007	13.213	14.3613	12.4754	11.8815	11.0348	14.4954	13.671	12.7182	12.651	14.6715	14.0784	13.1688	13.4188	10.2838	12.8283	1.42819
0.177402		4.45726	4.26884	4.45821	5.77378	4.50116	4.84673	4.61043	4.28052	5.38141	3.74502	4.40781	4.3689	4.37158	4.63971	4.57938	0.494622		10.2657	13.1566	14.3661	12.4805	11.8781	11.0292	14.5459	13.643	12.7018	12.6234	14.5993	14.0961	13.135	13.3141	10.2679	12.8068	1.42915
0.177602		4.43444	4.25368	4.44251	5.80962	4.49225	4.84957	4.60294	4.28509	5.45507	3.75445	4.38222	4.37406	4.38998	4.61519	4.58151	0.510846		10.2333	13.1623	14.3709	12.4933	11.8417	10.996	14.517	13.5946	12.7054	12.673	14.5866	14.0361	13.0969	13.3301	10.2685	12.7937	1.42818
0.177803		4.38108	4.2381	4.48318	5.80962	4.49225	4.79565	4.53498	4.2954	5.40617	3.72616	4.35592	4.36374	4.45762	4.66041	4.57145	0.50718		10.255	13.1146	14.3565	12.46	11.8609	11.001	14.4954	13.6097	12.6448	12.611	14.5582	14.047	13.1176	13.3077	10.2608	12.78	1.42099
0.178003		4.41526	4.2461	4.36902	5.78561	4.48334	4.79423	4.5608	4.24957	5.39349	3.73559	4.36019	4.34018	4.36437	4.63154	4.55209	0.505378		10.2142	13.0878	14.318	12.3715	11.8045	10.9376	14.4751	13.589	12.7033	12.5414	14.5816	13.9889	13.0489	13.3285	10.2305	12.7481	1.43209
0.178203		4.43058	4.2461	4.38615	5.74524	4.48263	4.78754	4.57712	4.26276	5.34713	3.79098	4.34028	4.322	4.45961	4.5885	4.55476	0.48223		10.231	13.0837	14.2891	12.4056	11.7735	10.8583	14.428	13.576	12.6684	12.6463	14.5943	14.0135	13.086	13.2973	10.2234	12.7449	1.43392
0.178402		4.43819	4.28442	4.41754	5.70104	4.44088	4.77943	4.53498	4.23756	5.35095	3.79098	4.35379	4.3689	4.38998	4.60702	4.54969	0.472771		10.1395	13.0783	14.2795	12.38	11.764	10.9569	14.4044	13.4813	12.6577	12.5538	14.5279	14.0224	13.0522	13.3221	10.2003	12.7213	1.42909
0.178602		4.46112	4.16191	4.38543	5.78561	4.48334	4.74173	4.55264	4.19917	5.3376	3.74502	4.34455	4.30629	4.29574	4.59449	4.52819	0.504327		10.157	13.0202	14.1929	12.3835	11.7336	10.9184	14.428	13.5053	12.6335	12.5615	14.4945	13.9359	13.0031	13.2373	10.1635	12.6912	1.41989
0.178803		4.40004	4.25368	4.39328	5.72123	4.44159	4.74842	4.56896	4.19342	5.3262	3.70849	4.29408	4.3036	4.32235	4.5885	4.51885	0.493168		10.1669	13.0107	14.2554	12.3222	11.7147	10.8686	14.3776	13.4553	12.5786	12.4919	14.4726	13.9093	12.9464	13.2229	10.1339	12.6618	1.42288
0.179003		4.39244	4.20422	4.40184	5.7696	4.44088	4.79038	4.51799	4.27764	5.34458	3.66866	4.28484	4.29844	4.36537	4.55962	4.52261	0.508698		10.1768	13.0148	14.2169	12.3145	11.7397	10.8654	14.3669	13.4829	12.5637	12.5376	14.4918	13.8975	12.9693	13.2373	10.1564	12.6688	1.41675
0.179202		4.33522	4.13918	4.35189	5.76577	4.4498	4.74984	4.55197	4.26276	5.3262	3.72829	4.34597	4.21496	4.27833	4.54927	4.50353	0.506867		10.1196	13.0219	14.2217	12.3128	11.6887	10.8229	14.3401	13.4403	12.5381	12.4424	14.4138	13.8798	12.9399	13.1461	10.1724	12.6334	1.41452
0.179402		4.3619	4.17706	4.36117	5.61613	4.34707	4.70544	4.52682	4.15621	5.38839	3.72829	4.27347	4.31415	4.32956	4.5618	4.4891	0.486331		10.0929	12.9143	14.1303	12.3401	11.6765	10.8475	14.2491	13.4533	12.5345	12.5195	14.4146	13.8621	12.9213	13.1574	10.0729	12.6124	1.41066
0.179602		4.38097	4.16948	4.32834	5.6203	4.41556	4.75653	4.49284	4.17684	5.34968	3.70425	4.34313	4.28542	4.34597	4.55145	4.49434	0.483348		10.1471	13	14.1495	12.2847	11.6438	10.8425	14.2866	13.3789	12.4975	12.4595	14.423	13.8768	12.9257	13.1629	10.0823	12.6107	1.41108
0.179803		4.37711	4.19622	4.35332	5.65267	4.39023	4.71213	4.53498	4.17684	5.3211	3.73559	4.27987	4.26186	4.34796	4.59885	4.49562	0.481709		10.0647	12.9399	14.1495	12.1664	11.6549	10.7663	14.2351	13.3566	12.5509	12.3956	14.3593	13.8238	12.881	13.1341	10.0438	12.5681	1.4181
0.180003		4.29707	4.2461	4.32121	5.67668	4.41556	4.72024	4.484	4.24957	5.23603	3.67078	4.29124	4.26971	4.27833	4.52475	4.47724	0.481124		10.0514	12.9456	14.087	12.2277	11.6161	10.8461	14.263	13.4086	12.4498	12.4166	14.3742	13.8375	12.8886	13.1301	10.09	12.5755	1.40965
0.180202		4.2553	4.20779	4.37686	5.6725	4.39023	4.72835	4.47517	4.09837	5.25126	3.70425	4.21945	4.22012	4.33976	4.53674	4.46258	0.490165		9.99416	12.9069	14.0773	12.1144	11.6039	10.7558	14.2275	13.3472	12.479	12.3814	14.3678	13.7815	12.9235	13.0885	10.0663	12.541	1.41918
0.180402		4.33533	4.16148	4.28839	5.66067	4.36419	4.65963	4.44186	4.15908	5.31285	3.64886	4.26778	4.29058	4.27013	4.56997	4.45934	0.497278		10.0048	12.8673	14.0533	12.2226	11.6394	10.733	14.2265	13.3472	12.4811	12.3661	14.3147	13.7677	12.8919	13.1078	9.98335	12.5338	1.4185
0.180602		4.27051	4.16948	4.29624	5.72123	4.42447	4.65963	4.39156	4.10124	5.2938	3.70943	4.25925	4.27487	4.31315	4.5144	4.45709	0.501526		9.98424	12.8233	14.087	12.1349	11.5729	10.733	14.2179	13.2558	12.4149	12.3461	14.2921	13.7255	12.8319	13.0493	10.029	12.4998	1.41046
0.180803		4.32001	4.18464	4.28767	5.6043	4.38952	4.63672	4.45069	4.12644	5.22778	3.63001	4.23935	4.21496	4.25372	4.5885	4.43959	0.482176		10.0323	12.8999	13.9763	12.1332	11.5148	10.6993	14.2029	13.3045	12.3579	12.3165	14.2913	13.7412	12.8287	13.0702	10.0064	12.4917	1.40857
0.181003		4.30093	4.16548	4.26341	5.63248	4.34707	4.65963	4.46769	4.15164	5.22396	3.63001	4.18035	4.22797	4.24252	4.50623	4.42853	0.48937		9.98501	12.8434	13.9426	12.0889	11.5573	10.6908	14.1751	13.2875	12.3508	12.2984	14.251	13.6989	12.7981	13.0334	9.99931	12.4667	1.40045
0.181202		4.3124	4.15033	4.31265	5.66868	4.33065	4.69064	4.45885	4.14877	5.24428	3.68021	4.24859	4.27487	4.25993	4.45665	4.44554	0.488825		9.94422	12.7833	13.9088	12.0438	11.5641	10.6728	14.1365	13.2355	12.321	12.2889	14.2694	13.7068	12.772	13.0142	9.90152	12.4375	1.41257
0.181402		4.34669	4.10044	4.31265	5.67285	4.26287	4.59233	4.44253	4.10581	5.25254	3.62788	4.2294	4.23313	4.31115	4.47735	4.42626	0.499898		9.92438	12.8072	13.933	12.0744	11.4726	10.6396	14.0914	13.2225	12.3708	12.2336	14.2425	13.6773	12.773	13.0374	9.90922	12.4273	1.41523
0.181603		4.27426	4.08929	4.25628	5.57193	4.2875	4.59375	4.42554	4.12069	5.26079	3.63001	4.24504	4.21227	4.23431	4.56779	4.4121	0.486901		9.91942	12.7141	13.9281	12.077	11.4776	10.6923	14.1173	13.1945	12.3395	12.246	14.1922	13.6517	12.6946	12.9774	9.9614	12.4122	1.39411
0.181803		4.2704	4.15033	4.247	5.60847	4.33886	4.56131	4.4337	4.09092	5.25126	3.63944	4.20594	4.20441	4.27013	4.50623	4.41274	0.487874		9.93353	12.7487	13.9233	12.0038	11.5175	10.6747	14.0668	13.2505	12.3708	12.2041	14.2107	13.6419	12.6695	12.9006	9.90152	12.4012	1.3981
0.182003		4.3048	4.06613	4.26341	5.59212	4.25396	4.58564	4.41738	4.05253	5.27857	3.58405	4.17893	4.22012	4.19329	4.41361	4.38604	0.503543		9.89197	12.7124	13.856	12.0455	11.4327	10.5954	14.0422	13.1014	12.3195	12.2336	14.1293	13.6085	12.6466	12.9198	9.92461	12.364	1.38715
0.182202		4.2209	4.08929	4.29624	5.63666	4.27929	4.63672	4.36641	4.1442	5.23476	3.57462	4.21873	4.18354	4.24252	4.46918	4.3995	0.503316		9.92934	12.7013	13.8896	11.9893	11.4449	10.5564	14.0422	13.1705	12.264	12.206	14.1235	13.5996	12.6433	12.9438	9.90979	12.3609	1.39343
0.182402		4.23611	4.07371	4.30409	5.49119	4.32174	4.59233	4.38407	4.06572	5.09253	3.61845	4.19457	4.12609	4.28033	4.50405	4.3775	0.456916		9.85802	12.7033	13.8512	11.9825	11.4128	10.6431	13.9692	13.1555	12.2846	12.2031	14.1392	13.5259	12.6477	12.9278	9.85761	12.3441	1.3895
0.182603		4.21704	4.13875	4.22274	5.50337	4.2882	4.61381	4.36708	4.04796	5.14842	3.58923	4.16045	4.13395	4.23431	4.45066	4.36543	0.471718		9.82715	12.6757	13.8223	11.957	11.4128	10.5511	14.0273	13.1165	12.2476	12.1364	14.0917	13.5701	12.6063	12.903	9.89439	12.3226	1.39582
0.182803		4.24372	4.03582	4.22346	5.62448	4.29641	4.5532	4.40788	4.04796	5.19095	3.59654	4.20736	4.10006	4.18409	4.41579	4.36627	0.501913		9.78901	12.6032	13.803	11.8931	11.3757	10.5514	13.9885	13.0551	12.2384	12.065	14.1166	13.5594	12.5812	12.8862	9.90979	12.2944	1.39477
0.183003		4.19036	4.08528	4.22202	5.59629	4.32104	4.5532	4.36708	4.06285	5.22523	3.6154	4.21091	4.12879	4.25993	4.40544	4.37456	0.493555		9.7932	12.623	13.7934	11.934	11.322	10.5353	13.948	13.0921	12.1927	12.0811	14.0655	13.5436	12.6117	12.8207	9.82682	12.2789	1.39815
0.183202		4.18661	4.05098	4.17422	5.5681	4.26287	4.57753	4.34059	4.0302	5.20873	3.53173	4.14268	4.10792	4.2015	4.42178	4.34325	0.505937		9.86528	12.6086	13.7549	11.928	11.3568	10.5054	13.9211	13.0884	12.2327	12.1641	14.0832	13.4885	12.5299	12.8054	9.8137	12.2764	1.3819
0.183402		4.24372	4.00109	4.16494	5.51138	4.24505	4.53698	4.36574	4.04796	5.17445	3.59654	4.13983	4.17053	4.21591	4.47354	4.34912	0.481229		9.8115	12.5867	13.7838	11.9135	11.3385	10.4525	13.86	13.0754	12.1265	12.0668	14.0528	13.4955	12.5463	12.7959	9.78891	12.2463	1.39267
0.183603		4.21704	4.00109	4.15781	5.57193	4.21972	4.568	4.33377	3.98725	5.20618	3.49826	4.17396	4.12609	4.19229	4.34169	4.32822	0.513192		9.82715	12.5575	13.7645	11.888	11.3385	10.4876	13.9148	12.9861	12.1486	12.0983	14.0152	13.5318	12.507	12.7815	9.76039	12.2405	1.38814
0.183803		4.17129	4.05855	4.23915	5.52773	4.26287	4.55462	4.34126	4.06285	5.17445	3.56519	4.15405	4.09221	4.1975	4.3624	4.3403	0.486019		9.77071	12.534	13.6779	11.9016	11.3264	10.4508	13.8846	13.0328	12.1629	12.0135	13.9622	13.4266	12.5158	12.7726	9.83395	12.2178	1.37081
0.184003		4.18275	4.00509	4.18279	5.56393	4.22793	4.52361	4.35009	4.01989	5.1719	3.51712	4.14126	4.07134	4.19429	4.43431	4.32759	0.50515		9.76079	12.5793	13.6779	11.8744	11.2831	10.4788	13.8504	12.9694	12.145	12.0602	13.9983	13.4443	12.5038	12.7711	9.73787	12.209	1.38323
0.184202		4.19036	4.06255	4.17351	5.47519	4.26287	4.51165	4.32494	4.06572	5.12239	3.52442	4.12419	4.06349	4.17289	4.37874	4.31806	0.476334		9.70589	12.5356	13.6827	11.7952	11.2953	10.3944	13.785	12.96	12.071	12.0211	13.9749	13.4187	12.4591	12.7478	9.79717	12.1763	1.38049
0.184402		4.25518	3.97078	4.14283	5.41881	4.23684	4.52361	4.31611	4.01245	5.15539	3.52442	4.15689	4.08705	4.12366	4.39726	4.30866	0.477358		9.72342	12.5233	13.6539	11.8046	11.2649	10.3607	13.7518	12.9247	12.1393	11.9954	13.9664	13.4266	12.4525	12.7439	9.72903	12.164	1.38396
0.184603		4.17889	4.03182	4.13283	5.49537	4.21081	4.49928	4.30795	3.92822	5.09636	3.56519	4.08581	4.08705	4.16469	4.32317	4.29339	0.481422		9.6975	12.5101	13.596	11.7782	11.2858	10.3748	13.7989	12.9174	12.0567	11.9944	13.9338	13.3725	12.4067	12.6759	9.672	12.1381	1.3828
0.184803		4.11793	4.02824	4.19135	5.38644	4.21972	4.54367	4.32427	3.95173	5.17062	3.49826	4.08154	4.13664	4.13286	4.40544	4.2992	0.480472		9.64449	12.5179	13.6538	11.8276	11.2078	10.412	13.7667	12.906	12.0433	12.0182	13.8815	13.3401	12.4471	12.6839	9.74443	12.1397	1.37514
0.185002		4.18275	3.98593	4.14068	5.43099	4.13552	4.50881	4.26581	3.96204	5.09636	3.52442	4.09079	4.11577	4.14007	4.34986	4.2807	0.475492		9.64449	12.4627	13.6105	11.8106	11.2244	10.3888	13.7936	12.867	12.0367	11.9316	13.8659	13.3322	12.4613	12.6655	9.67144	12.1178	1.38075
0.185202		4.19036	3.97836	4.14996	5.45918	4.15264	4.45488	4.33377	3.99469	5.09126	3.54846	4.05951	4.10006	4.06423	4.39726	4.2839	0.478127		9.70512	12.4701	13.5239	11.7263	11.2061	10.3256	13.6993	12.893	11.9643	11.9477	13.8036	13.3155	12.3958	12.6551	9.70708	12.0892	1.35528
0.185402		4.15233	3.84427	4.10073	5.47136	4.22863	4.4334	4.21416	3.97406	5.0881	3.50769	4.07017	4.10792	4.09705	4.31282	4.25733	0.490857		9.64449	12.4083	13.5721	11.7416	11.1501	10.253	13.695	12.882	12.0013	11.8934	13.8128	13.2969	12.361	12.6159	9.64778	12.065	1.37937
0.185603		4.137	3.97035	4.1257	5.40663	4.19509	4.47921	4.24066	3.95173	5.04873	3.50038	4.05951	4.02175	4.18209	4.29865	4.25839	0.470931		9.63114	12.3263	13.5094	11.6828	11.1552	10.3678	13.7229	12.8	11.9962	11.8677	13.8156	13.2988	12.3184	12.5831	9.678	12.0502	1.35959
0.185803		4.10646	3.9552	4.08503	5.35443	4.18548	4.46157	4.19036	3.9815	5.13064	3.48365	4.0652	4.04262	4.04483	4.37874	4.24755	0.47859		9.61208	12.3791	13.4902	11.6778	11.169	10.2655	13.6306	12.7926	11.9992	11.8105	13.8001	13.2576	12.2814	12.5703	9.62525	12.0241	1.36407
0.186002		4.10272	3.96278	4.06862	5.42264	4.18689	4.46441	4.29096	3.93684	5.05953	3.50038	4.06591	4.01659	4.02842	4.25125	4.23985	0.481596		9.54725	12.3482	13.4998	11.6514	11.1241	10.2778	13.6575	12.7813	11.9464	11.7962	13.8171	13.2241	12.2868	12.5623	9.62696	12.0098	1.37509
0.186202		4.17889	3.92089	4.06862	5.42681	4.11699	4.47252	4.25765	3.93684	5.08683	3.51499	4.04174	4.01659	4.07865	4.34986	4.24771	0.486283		9.62961	12.3008	13.4854	11.6667	11.1568	10.2568	13.6071	12.7926	11.9479	11.8629	13.7852	13.2251	12.3097	12.5767	9.55768	12.0107	1.36508
0.186402		4.08353	3.97836	4.09288	5.42681	4.17727	4.43482	4.19036	3.91621	5.03095	3.46904	4.00762	4.00873	4.00281	4.34387	4.22595	0.485486		9.56975	12.3284	13.4709	11.6403	11.118	10.2406	13.5825	12.7403	11.8617	11.8525	13.7137	13.2281	12.241	12.5703	9.60386	11.9841	1.35856
0.186603		4.1294	3.9552	4.06005	5.4028	4.16015	4.40907	4.29029	3.92653	5.04302	3.48152	3.98345	3.96183	4.02842	4.30464	4.22403	0.482165		9.53734	12.2823	13.3988	11.6122	11.0626	10.3133	13.5921	12.7723	11.893	11.8019	13.703	13.2034	12.2127	12.4735	9.57964	11.9625	1.35257
0.186803		4.08739	3.94004	4.14996	5.39062	4.13482	4.39569	4.27397	3.92653	4.98841	3.48883	4.0389	3.97485	4.02742	4.2616	4.21993	0.468645		9.52399	12.3358	13.3699	11.5654	11.0809	10.2336	13.5728	12.7143	11.8632	11.7257	13.7187	13.1985	12.2465	12.5127	9.54399	11.9471	1.36423
0.187002		4.06457	3.94004	4.08503	5.36626	4.16836	4.4334	4.18968	3.91621	5.02652	3.45018	4.01828	3.95128	4.03662	4.30682	4.21095	0.478144		9.50835	12.2843	13.4661	11.5654	11.0626	10.2638	13.5493	12.7459	11.8873	11.7276	13.7038	13.1494	12.2552	12.4775	9.5132	11.944	1.36849
0.187202		4.02643	3.86342	4.04436	5.36626	4.13552	4.4334	4.223	3.93684	5.04047	3.49308	4.0325	3.99572	4.02021	4.20603	4.20123	0.477531		9.48586	12.2756	13.3458	11.5764	10.99	10.1578	13.5118	12.6752	11.836	11.7495	13.6542	13.17	12.2301	12.4839	9.55882	11.9134	1.3594
0.187402		3.99214	3.89016	4.12499	5.41881	4.1177	4.38089	4.23115	3.87613	4.95413	3.50038	4.01046	4.00873	4.01201	4.30682	4.20175	0.476614		9.48166	12.2773	13.3747	11.5509	10.99	10.2072	13.5396	12.6659	11.8432	11.7743	13.7045	13.0993	12.1843	12.4696	9.51377	11.9118	1.36452
0.187603		4.0035	3.85985	4.08431	5.32206	4.14373	4.42671	4.19036	3.86868	4.99794	3.42826	4.0389	4.01659	3.9752	4.25125	4.18624	0.475034		9.50835	12.2406	13.3554	11.5049	10.9839	10.2021	13.5407	12.6326	11.8124	11.6695	13.6804	13.114	12.1756	12.3848	9.52147	11.8884	1.35571
0.187803		4.08353	3.85942	4.05292	5.26951	4.10128	4.34177	4.18901	3.92366	4.96366	3.46691	3.99482	4.01659	4.00281	4.17116	4.17408	0.449616		9.38939	12.1825	13.341	11.493	11.0083	10.1331	13.4636	12.6399	11.7677	11.7	13.5835	13.0521	12.1614	12.3744	9.51377	11.8536	1.35512
0.188002		4.08739	3.82154	4.05149	5.26569	4.10878	4.38758	4.20668	3.91621	5.02397	3.47422	3.96	3.99572	3.96079	4.2142	4.17673	0.463482		9.51331	12.2044	13.3025	11.5169	10.9441	10.1104	13.4324	12.5822	11.8268	11.6418	13.594	13.0639	12.1462	12.4136	9.46873	11.8507	1.34505
0.188202		4.08751	3.83669	3.99584	5.32171	4.07525	4.4038	4.1462	3.9311	4.98016	3.45961	4.02183	3.86781	3.96799	4.22455	4.16572	0.473431		9.48166	12.1442	13.288	11.4666	10.9867	10.1366	13.4218	12.5936	11.7606	11.6752	13.6012	13.053	12.1211	12.3416	9.46929	11.8361	1.34025
0.188403		4.06071	3.78723	3.98727	5.30188	3.99926	4.39427	4.12239	3.85549	4.97064	3.42614	4.00549	3.86781	3.96799	4.26978	4.14403	0.480998		9.44849	12.159	13.2255	11.4743	10.9519	10.0943	13.4314	12.6212	11.7621	11.6152	13.5494	13.0216	12.1407	12.3208	9.48298	11.8199	1.33896
0.188603		3.98442	3.875	4.02795	5.30988	4.1184	4.33508	4.11289	3.86581	4.99921	3.40941	3.9145	3.9174	3.95979	4.20821	4.14557	0.480317		9.42103	12.1042	13.2303	11.4641	10.933	10.0855	13.4132	12.5432	11.7591	11.639	13.5551	12.9744	12.0928	12.2672	9.43251	11.7943	1.34037
0.188803		4.01496	3.90931	4.07647	5.30605	4.05062	4.33224	4.13055	3.88814	4.96366	3.41884	3.95218	3.88082	4.01822	4.18969	4.15227	0.46881		9.39358	12.1318	13.2063	11.4564	10.913	10.0678	13.3853	12.4648	11.6887	11.6037	13.5056	12.9754	12.1211	12.3024	9.35554	11.7714	1.34693
0.189002		3.96921	3.80996	4.01153	5.33807	4.0328	4.31886	4.08774	3.83029	4.99667	3.43557	3.97279	4.01389	3.89936	4.13193	4.13205	0.485415		9.37794	12.0494	13.2977	11.3985	10.8577	10.0521	13.3189	12.5152	11.7164	11.5742	13.473	12.9528	12.0502	12.2816	9.37264	11.7526	1.34783
0.189202		3.95014	3.81353	3.96158	5.24968	4.1184	4.37947	4.17202	3.79021	4.97064	3.38324	3.97563	3.90439	3.9854	4.12594	4.12716	0.476687		9.40769	12.077	13.1966	11.4556	10.8837	10.043	13.2814	12.5022	11.6231	11.5789	13.4737	12.9488	12.0524	12.2776	9.40942	11.7474	1.32691
0.189403		3.94639	3.82911	4.02651	5.27752	4.09987	4.34988	4.09523	3.86294	4.89952	3.42614	3.93654	3.8521	3.90856	4.17334	4.12026	0.466193		9.31731	12.0313	13.1677	11.3935	10.9363	10.0345	13.2847	12.5095	11.6666	11.5446	13.4737	12.9567	12.0186	12.1864	9.38034	11.7268	1.33678
0.189603		3.99589	3.86342	3.93804	5.22532	4.04992	4.26494	4.1557	3.85093	4.97318	3.44075	3.94436	3.9174	3.9854	4.15645	4.12584	0.457067		9.30892	12.0787	13.1677	11.3806	10.8465	9.98669	13.3156	12.4445	11.678	11.5255	13.4814	12.9095	11.9783	12.2216	9.34185	11.711	1.35016
0.189803		3.89678	3.7868	3.9623	5.24933	4.00817	4.32839	4.1462	3.81998	5.0227	3.41671	3.95857	3.89384	3.91677	4.12594	4.10946	0.483115		9.33637	12.035	13.1581	11.3585	10.8793	10.0114	13.2953	12.4632	11.641	11.5237	13.4376	12.9233	11.9445	12.1993	9.30337	11.7007	1.34157
0.190002		3.88157	3.80238	3.97799	5.2455	4.00817	4.26636	4.14687	3.78446	4.89255	3.40941	3.97421	3.9201	3.96079	4.14229	4.1009	0.46207		9.34133	12.0259	13.0955	11.2972	10.8188	10.0062	13.2342	12.3941	11.6261	11.4836	13.4043	12.9223	11.987	12.2256	9.33529	11.6798	1.32707
0.190202		3.88918	3.79838	3.98656	5.27752	3.94789	4.25825	4.1054	3.79478	4.9173	3.38324	3.93938	3.87566	3.94238	4.17933	4.09252	0.477526		9.2624	11.9967	13.0763	11.3296	10.7884	10.006	13.2449	12.4258	11.6266	11.517	13.3888	12.8407	11.9728	12.1785	9.31876	11.6649	1.33156
0.190403		3.93481	3.77922	3.9623	5.16511	4.01567	4.29069	4.09657	3.83774	4.91985	3.40728	3.9145	3.81821	3.93517	4.04967	4.08049	0.454556		9.27993	11.9934	13.0907	11.2921	10.7834	9.93045	13.201	12.3701	11.6153	11.4913	13.3689	12.823	11.9009	12.168	9.33529	11.6429	1.32602
0.190603		3.97682	3.71818	3.91378	5.18077	4.01567	4.28927	4.06192	3.73406	4.91603	3.3519	3.90171	3.78949	3.94138	4.17933	4.06931	0.474062		9.27232	11.9674	13.0667	11.3032	10.7651	9.9249	13.2362	12.3868	11.542	11.4198	13.3336	12.8014	11.939	12.1616	9.26659	11.6258	1.33474
0.190803		3.97693	3.74892	3.95445	5.18077	4.00676	4.26778	4.11356	3.77989	4.91032	3.38537	3.90953	3.82607	3.89116	4.11559	4.07622	0.46258		9.23418	11.9114	13.0811	11.2572	10.7712	9.92333	13.1775	12.3031	11.6153	11.3864	13.347	12.7709	11.8584	12.168	9.27485	11.6053	1.32962
0.191002		3.91585	3.76407	3.95517	5.2375	4.01638	4.25683	4.10473	3.76501	4.82969	3.34247	3.89673	3.8521	3.92497	4.16898	4.07361	0.467413		9.23914	11.9073	13.0522	11.2683	10.728	9.91621	13.1688	12.3458	11.505	11.3921	13.3144	12.8053	11.8791	12.1433	9.22211	11.5925	1.33553
0.191202		3.93118	3.72576	3.9466	5.15676	3.97393	4.25156	4.07142	3.77245	4.9281	3.38324	3.9145	3.89114	3.90036	4.12594	4.0695	0.460837		9.2624	11.8933	12.9896	11.2036	10.7141	9.93021	13.1313	12.2657	11.5271	11.4407	13.2437	12.7424	11.8475	12.1185	9.20728	11.5678	1.3114
0.191403		3.8701	3.75649	3.8888	5.18912	3.95822	4.19764	4.05443	3.75182	4.88302	3.36133	3.89531	3.88868	3.84814	4.05185	4.0425	0.465697		9.18689	11.8966	13.0186	11.1849	10.6753	9.8969	13.0938	12.3161	11.4865	11.396	13.2698	12.7542	11.8213	12.0937	9.2298	11.5547	1.32693
0.191603		3.93481	3.73334	3.94589	5.09203	3.96502	4.22196	4.01296	3.83486	4.78017	3.33517	3.86261	3.75561	3.86455	4.08072	4.02998	0.437678		9.19339	11.8603	12.9319	11.2087	10.7003	9.84018	13.1034	12.2787	11.5106	11.3445	13.2479	12.767	11.8126	12.0625	9.24406	11.5404	1.31804
0.191802		3.83957	3.71418	3.88095	5.2375	3.98214	4.23392	4.07958	3.73406	4.87349	3.36863	3.83702	3.81036	3.84814	4.10742	4.03907	0.48218		9.23761	11.8492	12.9079	11.1968	10.7263	9.85104	13.0918	12.2117	11.4608	11.3607	13.2337	12.7296	11.8333	12.0009	9.1705	11.5241	1.30906
0.192002		3.8701	3.67587	3.90521	5.12022	3.93969	4.20575	4.08774	3.69854	4.8062	3.33517	3.79011	3.75561	3.89016	4.11559	4.014	0.459832		9.18843	11.8385	12.903	11.1763	10.6631	9.7732	13.0852	12.2287	11.4957	11.273	13.1884	12.7228	11.7755	12.0337	9.20728	11.5035	1.3167
0.192202		3.80528	3.68345	3.92876	5.25351	3.95681	4.19095	4.08774	3.65558	4.89	3.28496	3.84342	3.77378	3.86455	4.13629	4.02536	0.50277		9.12703	11.7655	12.903	11.1883	10.6864	9.82618	13.0885	12.2527	11.3582	11.2864	13.1757	12.6942	11.7363	12.0153	9.18533	11.4859	1.31737
0.192403		3.92346	3.66829	3.841	5.11256	3.93969	4.20575	4.05376	3.71917	4.83223	3.26823	3.87043	3.79465	3.83073	4.01698	4.0055	0.465937		9.13541	11.8001	12.8309	11.1423	10.6432	9.85273	12.9727	12.1731	11.3875	11.3092	13.1466	12.6638	11.7384	11.9657	9.19246	11.4636	1.29126
0.192603		3.85864	3.67987	3.82315	5.15676	3.90544	4.17757	4.02928	3.70142	4.81318	3.27766	3.84982	3.75561	3.82973	4.12594	3.99886	0.474947		9.14191	11.8183	12.879	11.1244	10.6216	9.76258	13.0231	12.1634	11.3618	11.3083	13.1346	12.7149	11.7504	11.9985	9.11006	11.4609	1.32175
0.192802		3.84717	3.67987	3.88952	5.02347	3.97322	4.17757	4.03744	3.64357	4.82526	3.29439	3.83418	3.78949	3.85534	4.07037	3.99578	0.449153		9.15372	11.7474	12.7779	11.1049	10.5983	9.8228	12.9374	12.1804	11.3746	11.2378	13.1346	12.6126	11.7156	11.9905	9.13914	11.4352	1.29015
0.193002		3.82435	3.69145	3.82459	5.09238	3.88832	4.19237	4.08841	3.62751	4.82969	3.3017	3.85906	3.693	3.84913	4.04367	3.98612	0.468898		9.09043	11.7144	12.8356	11.0784	10.5939	9.76077	12.9361	12.0947	11.4244	11.2692	13.1466	12.6333	11.6589	11.9121	9.08754	11.4158	1.31037
0.193202		3.82049	3.65314	3.88095	5.10003	3.89794	4.15466	4.03811	3.65101	4.81318	3.28496	3.84839	3.6903	3.86455	4.01916	3.97978	0.467299		9.05648	11.7293	12.8405	11.1125	10.6061	9.74339	12.976	12.1243	11.3233	11.2463	13.0809	12.6254	11.6839	11.9801	9.08041	11.4139	1.31726
0.193403		3.81289	3.64556	3.86526	5.10839	3.85549	4.1504	3.98714	3.63326	4.77763	3.25574	3.842	3.75561	3.86554	4.03332	3.97059	0.467059		9.03818	11.6926	12.7683	11.0538	10.5629	9.77501	12.8687	12.1003	11.2864	11.1892	13.0709	12.5468	11.6708	11.9449	9.12545	11.3796	1.29137
0.193603		3.80528	3.68387	3.90521	5.11639	3.86229	4.13845	4.02112	3.69397	4.84049	3.27035	3.7631	3.6903	3.81232	4.02515	3.97345	0.475736		9.07632	11.6856	12.7442	11.0835	10.5291	9.74327	12.9331	12.0573	11.292	11.1777	13.049	12.5989	11.6414	11.8809	9.06445	11.3705	1.29898
0.193802		3.8281	3.66472	3.85598	5.07219	3.84658	4.08594	3.96199	3.65846	4.7954	3.26305	3.79295	3.69816	3.82252	4.03332	3.95567	0.462116		9.06144	11.6399	12.7779	11.0368	10.5862	9.72396	12.887	12.0947	11.2935	11.1615	13.0709	12.5517	11.6621	11.8913	9.05788	11.3665	1.30075
0.194002		3.79007	3.64914	3.88167	5.01129	3.92327	4.09263	3.95383	3.62581	4.75287	3.30382	3.82138	3.73474	3.79492	3.99845	3.95242	0.440683		9.01149	11.6909	12.7009	11.0061	10.5108	9.69198	12.8355	12.0593	11.2843	11.09	13.0263	12.5507	11.636	11.8953	9.02766	11.3345	1.3034
0.194203		3.80903	3.64556	3.80818	5.10839	3.84658	4.12223	3.96947	3.71173	4.7624	3.31843	3.82636	3.71903	3.7621	4.02297	3.95946	0.459005		9.0664	11.6308	12.7538	11.0019	10.5274	9.69934	12.8763	12.0553	11.2515	11.1225	12.9626	12.5173	11.6131	11.8601	9.03423	11.3315	1.29079
0.194403		3.75578	3.63041	3.87311	5.04401	3.88903	4.14513	3.93751	3.65846	4.71859	3.28921	3.77234	3.65642	3.79591	4.00063	3.94047	0.450617		9.03818	11.6217	12.7586	11.024	10.4781	9.69379	12.8033	12.052	11.2515	11.1377	13.0122	12.5596	11.5815	11.809	9.01997	11.3227	1.2978
0.194603		3.80914	3.64914	3.79176	5.06001	3.88973	4.10885	4.02861	3.6659	4.78715	3.24631	3.77874	3.6746	3.7529	4.05185	3.94962	0.466879		8.98327	11.6127	12.6672	10.9695	10.4565	9.65155	12.8485	11.9939	11.2222	11.0281	12.9584	12.4436	11.5498	11.8185	8.99745	11.2801	1.29606
0.194802		3.771	3.67987	3.75037	5.00364	3.80342	4.12365	3.96131	3.60806	4.82143	3.25574	3.7567	3.71903	3.77851	3.97176	3.92889	0.46239		8.91196	11.6362	12.6817	10.972	10.4305	9.64274	12.7937	12.0167	11.2515	11.0834	13.0029	12.4396	11.5673	11.805	8.98975	11.2817	1.30893
0.195002		3.81289	3.65672	3.84813	4.97545	3.7863	4.10743	3.91984	3.6407	4.69954	3.2515	3.724	3.72419	3.72828	3.99845	3.91953	0.438983		8.98251	11.536	12.6191	10.9865	10.4504	9.59145	12.7562	11.9346	11.2679	11.1262	12.9138	12.4298	11.576	11.7714	8.9601	11.2601	1.28426
0.195203		3.7786	3.57652	3.84028	5.01164	3.8712	4.10216	3.95383	3.61837	4.69826	3.27035	3.75528	3.6903	3.72629	3.97993	3.9195	0.448282		8.95925	11.5525	12.6479	10.927	10.4599	9.61812	12.8239	11.9549	11.156	11.0205	12.8777	12.418	11.528	11.8026	8.99858	11.2497	1.2869
0.195403		3.79767	3.63756	3.75966	4.97127	3.83016	4.10216	3.92867	3.54446	4.7516	3.26823	3.70978	3.71117	3.72008	4.00445	3.90978	0.452155		8.94514	11.5669	12.5998	10.9031	10.421	9.58614	12.7187	11.9049	11.1668	11.0023	12.8536	12.4043	11.527	11.7242	8.97492	11.2199	1.27707
0.195603		3.74806	3.56136	3.7354	4.9309	3.80342	4.06303	3.91101	3.57254	4.70779	3.22746	3.75812	3.69816	3.78671	4.00881	3.89377	0.443822		8.92607	11.5562	12.5998	10.915	10.3933	9.6075	12.7027	11.9419	11.1247	11.0271	12.8551	12.4357	11.4735	11.7322	9.00514	11.2197	1.2763
0.195802		3.7786	3.60725	3.79105	4.91072	3.82054	4.08736	3.88653	3.60806	4.72557	3.21497	3.74603	3.68245	3.72728	3.96141	3.89627	0.439927		8.91769	11.5014	12.5998	10.8333	10.3467	9.56683	12.7562	11.9456	11.134	11.0491	12.8678	12.3747	11.4899	11.7202	8.96779	11.2047	1.28986
0.196002		3.79381	3.60725	3.75822	5.06384	3.80483	4.08452	3.93549	3.62294	4.70906	3.2317	3.70481	3.6277	3.7519	3.93253	3.90204	0.466502		8.8704	11.4961	12.5228	10.892	10.4089	9.55983	12.7037	11.8676	11.1006	10.9766	12.8727	12.3443	11.4506	11.6786	8.93158	11.1784	1.28118
0.196203		3.72524	3.67987	3.79248	5.03983	3.78771	4.05493	3.89402	3.56222	4.72557	3.22015	3.73182	3.70601	3.71187	3.99028	3.90157	0.463572		8.89938	11.578	12.5421	10.8656	10.287	9.56514	12.6738	11.8786	11.0991	11.0033	12.8501	12.3354	11.4702	11.6786	8.94584	11.1782	1.27964
0.196403		3.7366	3.59567	3.72611	4.90271	3.81304	4.06303	3.88519	3.63326	4.68303	3.19824	3.70481	3.63802	3.69247	3.94288	3.8725	0.439158		8.90777	11.4268	12.5421	10.8197	10.3423	9.5509	12.7187	11.8509	11.1211	10.9328	12.8232	12.2341	11.4615	11.7594	8.9541	11.163	1.27121
0.196603		3.82435	3.52663	3.77607	4.96327	3.76989	4.10216	3.8274	3.56053	4.67351	3.22015	3.7567	3.6746	3.7631	3.96359	3.88585	0.449031		8.83798	11.4326	12.4843	10.7771	10.344	9.57926	12.6888	11.8339	11.0806	10.9557	12.8182	12.2882	11.4648	11.629	8.89253	11.1405	1.27731
0.196802		3.74046	3.52305	3.69401	4.93508	3.7788	4.01053	3.86004	3.59774	4.66398	3.21072	3.68135	3.61984	3.69147	3.92436	3.85225	0.44708		8.80138	11.405	12.5132	10.8018	10.364	9.52797	12.5912	11.7875	11.0549	10.8918	12.7318	12.2508	11.407	11.6314	8.85631	11.1077	1.27096
0.197002		3.74046	3.61483	3.7097	4.94691	3.77739	4.01722	3.85121	3.5651	4.66398	3.22958	3.66358	3.71387	3.7631	3.87314	3.86643	0.439378		8.8887	11.4141	12.4121	10.7771	10.2886	9.5334	12.6051	11.7932	11.0051	10.8956	12.7495	12.2243	11.3765	11.5858	8.8854	11.0956	1.25144
0.197203		3.69471	3.59167	3.71827	4.95109	3.75347	4.02391	3.89402	3.58455	4.62842	3.18456	3.71903	3.70332	3.66586	3.93689	3.8607	0.443746		8.82464	11.3869	12.4218	10.7856	10.2775	9.48042	12.5892	11.7912	11.02	10.929	12.6823	12.2371	11.3133	11.561	8.85574	11.077	1.2598
0.197403		3.64509	3.60325	3.72683	4.94273	3.78771	4.001	3.86071	3.54734	4.68176	3.15746	3.6778	3.60683	3.64025	3.93689	3.84398	0.459244		8.83722	11.356	12.3977	10.7507	10.2792	9.4698	12.5418	11.8099	11.0344	10.9061	12.6907	12.1899	11.3645	11.6146	8.84918	11.0728	1.25515
0.197602		3.7366	3.51948	3.70185	4.93891	3.74456	4.0158	3.89536	3.50438	4.6462	3.20554	3.73182	3.61468	3.70988	3.91836	3.84882	0.450024		8.83456	11.356	12.4314	10.7133	10.2775	9.4523	12.5185	11.7502	11.0108	10.8499	12.6292	12.2185	11.359	11.5739	8.8854	11.0574	1.24714
0.197802		3.72524	3.56494	3.6776	4.93891	3.74526	4.00384	3.83556	3.52214	4.65573	3.16264	3.66216	3.62254	3.65865	3.92654	3.83584	0.455982		8.73998	11.3613	12.4169	10.7422	10.2238	9.43794	12.5537	11.6982	10.9959	10.8175	12.7092	12.1811	11.3155	11.5115	8.83436	11.0359	1.2716
0.198002		3.6871	3.46559	3.68544	4.85017	3.78701	3.98762	3.83489	3.55478	4.58589	3.16477	3.72542	3.66158	3.69147	3.81539	3.82122	0.428669		8.7907	11.3086	12.3784	10.6724	10.2559	9.39232	12.5441	11.7485	10.9795	10.8432	12.6554	12.2017	11.2849	11.5115	8.72773	11.0197	1.27548
0.198203		3.72899	3.53463	3.74253	4.9309	3.73494	3.97952	3.84439	3.54734	4.60494	3.22227	3.68562	3.63555	3.61563	3.86279	3.83357	0.438876		8.76401	11.3432	12.4025	10.7277	10.2265	9.40801	12.4853	11.7055	10.9353	10.8384	12.6377	12.1594	11.2413	11.4603	8.77448	11.0073	1.26134
0.198403		3.6871	3.54578	3.65405	4.9149	3.69319	3.95661	3.79275	3.58742	4.61762	3.15321	3.69059	3.53637	3.65765	3.87097	3.8113	0.448473		8.78574	11.3049	12.3544	10.6622	10.2022	9.33403	12.5278	11.6982	10.904	10.7431	12.6604	12.1162	11.2849	11.4659	8.74256	10.9858	1.27187
0.198602		3.64895	3.57652	3.67688	4.83416	3.7863	3.94992	3.83556	3.52214	4.62145	3.14073	3.64013	3.58326	3.66686	3.86061	3.81025	0.435043		8.76897	11.2777	12.3592	10.6264	10.2144	9.39932	12.4939	11.7205	10.8599	10.8689	12.632	12.1241	11.213	11.4827	8.75139	10.9862	1.26116
0.198802		3.6871	3.51148	3.74253	4.81397	3.76097	3.96472	3.81108	3.39039	4.65318	3.19824	3.68775	3.59112	3.65865	3.89766	3.81206	0.438332		8.78727	11.2867	12.3784	10.6562	10.1651	9.3216	12.4551	11.6478	10.8748	10.7774	12.6009	12.1172	11.2446	11.4643	8.66244	10.9627	1.27174
0.199002		3.70606	3.48874	3.66047	4.84599	3.76097	3.97283	3.83489	3.53702	4.56939	3.17207	3.6842	3.56509	3.66686	3.85462	3.80851	0.429272		8.73502	11.2793	12.3255	10.589	10.1296	9.3782	12.4455	11.6945	10.8984	10.7374	12.5882	12.1231	11.2588	11.4619	8.72004	10.9576	1.26514
0.199203		3.62228	3.49232	3.6776	4.83033	3.72673	3.9633	3.90285	3.48087	4.58589	3.15534	3.61951	3.61199	3.64124	3.87097	3.79866	0.43665		8.68927	11.1973	12.2774	10.5754	10.159	9.28093	12.4199	11.6291	10.8769	10.7508	12.5959	12.0651	11.2053	11.3899	8.71461	10.9218	1.26346
0.199403		3.61081	3.52305	3.6619	4.87418	3.76097	4.01722	3.82606	3.49694	4.59542	3.15746	3.63231	3.59897	3.64945	3.87314	3.80556	0.44448		8.65609	11.2084	12.2485	10.566	10.133	9.33234	12.3983	11.5698	10.8306	10.6974	12.5421	12.0778	11.1901	11.4123	8.68982	10.9035	1.25814
0.199602		3.63374	3.51548	3.62979	4.86269	3.68569	3.94992	3.78526	3.50151	4.55859	3.17207	3.60387	3.59897	3.65045	3.81321	3.78295	0.434904		8.58708	11.2047	12.2292	10.5813	10.1235	9.3251	12.4242	11.6124	10.8969	10.7489	12.4891	11.9825	11.2043	11.4227	8.68439	10.9011	1.2598
0.199802		3.62988	3.47717	3.62123	4.81397	3.65004	3.87451	3.79342	3.46886	4.63097	3.14803	3.64652	3.54422	3.59822	3.87097	3.76914	0.444451		8.72092	11.1611	12.2822	10.606	10.1097	9.33403	12.3618	11.5791	10.8655	10.6678	12.5463	12.0434	11.1247	11.3859	8.70464	10.8995	1.24406
0.200002		3.61842	3.48474	3.60482	4.77395	3.65965	3.97141	3.7173	3.48375	4.54906	3.1313	3.63373	3.56239	3.60643	3.7887	3.75612	0.427692		8.63779	11.1063	12.1955	10.5319	10.0864	9.29167	12.3588	11.5474	10.7958	10.645	12.5379	12.0248	11.0952	11.3979	8.66301	10.861	1.2553
0.200203		3.64895	3.47717	3.64405	4.78996	3.63362	3.94992	3.79208	3.50438	4.55986	3.07592	3.60245	3.52851	3.63304	3.80722	3.76051	0.437607		8.61453	11.1302	12.1955	10.5175	10.1158	9.30036	12.2977	11.5251	10.7495	10.6583	12.438	11.9658	11.1247	11.3795	8.66073	10.8449	1.23782
0.200403		3.61467	3.46559	3.60482	4.75342	3.71031	3.87309	3.80158	3.44823	4.55859	3.13648	3.58966	3.55723	3.58082	3.84427	3.75277	0.426801		8.6519	11.1409	12.2293	10.4826	10.0448	9.28467	12.3296	11.5604	10.7537	10.6554	12.506	11.9392	11.1475	11.3235	8.59487	10.843	1.25697
0.200602		3.58027	3.41212	3.65334	4.73358	3.66106	3.90553	3.74245	3.49406	4.51478	3.10726	3.60103	3.49463	3.62483	3.77017	3.73537	0.422073		8.60957	11.1227	12.1523	10.4919	10.0631	9.27743	12.3063	11.5324	10.7716	10.5869	12.3977	11.9343	11.0734	11.3547	8.60856	10.8189	1.2409
0.200802		3.54224	3.49232	3.65334	4.7134	3.70211	3.90411	3.78459	3.41271	4.55288	3.07897	3.58966	3.49979	3.55421	3.84427	3.73747	0.431124		8.58554	11.1446	12.1426	10.5021	10.0155	9.2335	12.2536	11.5157	10.748	10.6507	12.4649	11.9186	11.0396	11.2739	8.60256	10.8061	1.24691
0.201003		3.64895	3.4277	3.59553	4.74159	3.71102	3.88931	3.71797	3.42303	4.59414	3.20554	3.57544	3.47892	3.5552	3.80722	3.74083	0.429943		8.5356	11.0955	12.1715	10.4843	10.0094	9.22457	12.304	11.5157	10.7146	10.5954	12.38	11.9304	11.056	11.3003	8.57891	10.7931	1.2578
0.201203		3.62614	3.46559	3.59553	4.7736	3.66645	3.92417	3.7268	3.37263	4.53256	3.11457	3.61027	3.51819	3.58902	3.762	3.73411	0.435013		8.55313	11.0844	12.1378	10.4996	10.0077	9.19464	12.2751	11.4711	10.726	10.5535	12.4062	11.9176	11.0363	11.2268	8.57891	10.7779	1.2507
0.201403		3.6527	3.38182	3.62051	4.74959	3.64324	3.88789	3.76078	3.39783	4.5078	3.0811	3.58041	3.47892	3.50498	3.81539	3.71878	0.437663		8.52987	11.0519	12.0993	10.4545	10.0465	9.11885	12.1968	11.417	10.7316	10.583	12.3574	11.8232	11.0047	11.2531	8.55809	10.7484	1.23947
0.201602		3.64895	3.48474	3.5884	4.7736	3.609	3.92701	3.70914	3.4007	4.49827	3.05918	3.57544	3.53637	3.5378	3.71678	3.71896	0.436352		8.52568	11.0445	12.1186	10.4221	9.99554	9.13985	12.2313	11.4544	10.6926	10.543	12.3658	11.8881	10.9818	11.2739	8.54812	10.7484	1.25345
0.201802		3.53077	3.40455	3.57199	4.73358	3.64324	3.88931	3.75061	3.42303	4.49827	3.05918	3.61667	3.52851	3.58082	3.75165	3.71301	0.431249		8.56228	11.0428	12.0897	10.4366	9.96616	9.16652	12.2032	11.4357	10.7024	10.5802	12.3163	11.893	10.9709	11.206	8.54326	10.741	1.2359
0.202003		3.55359	3.43085	3.57271	4.69704	3.66716	3.88931	3.71662	3.4511	4.55161	3.0811	3.52355	3.49979	3.59002	3.75165	3.71258	0.429253		8.5722	11.0337	12.0752	10.383	9.98777	9.13104	12.1745	11.406	10.6669	10.5249	12.3213	11.8439	10.996	11.1931	8.56294	10.7248	1.22852
0.202203		3.52691	3.44643	3.5406	4.78578	3.67678	3.87593	3.68331	3.44823	4.46272	3.03302	3.55198	3.47892	3.51119	3.73312	3.69678	0.440955		8.53979	10.988	12.003	10.3642	9.92462	9.11004	12.1507	11.378	10.6777	10.5325	12.3113	11.8576	11.0025	11.142	8.49052	10.6982	1.23598
0.202403		3.53838	3.45801	3.59697	4.73741	3.54942	3.8368	3.70981	3.39783	4.49955	3.0884	3.5598	3.48677	3.50298	3.7887	3.69649	0.432281		8.44598	10.981	11.9694	10.3481	9.94623	9.10111	12.1068	11.3427	10.6084	10.5163	12.2406	11.8105	10.9731	11.0964	8.51134	10.6665	1.22665
0.202602		3.56506	3.41212	3.53917	4.67338	3.60829	3.8516	3.69214	3.43335	4.49573	3.03514	3.53919	3.4659	3.5562	3.74348	3.68648	0.425429		8.50661	10.9971	11.9838	10.3378	9.91517	9.12935	12.153	11.391	10.593	10.4696	12.2165	11.7879	10.9284	11.1708	8.50478	10.6723	1.22413
0.202802		3.57653	3.37781	3.52347	4.71305	3.609	3.8516	3.70165	3.42303	4.51605	3.11457	3.52213	3.54938	3.547	3.75383	3.69851	0.427312		8.45094	10.9625	11.9934	10.4205	9.89187	9.11535	12.1357	11.3853	10.5587	10.4296	12.2717	11.7937	10.887	11.1564	8.45317	10.6604	1.24215
0.203003		3.55745	3.39297	3.49778	4.59229	3.57616	3.84349	3.7173	3.3503	4.42844	3.02147	3.57686	3.55207	3.5378	3.71678	3.66865	0.406778		8.45017	10.9991	11.9934	10.3642	9.91854	9.07456	12.078	11.3577	10.5628	10.3982	12.2038	11.8007	10.9448	11.1044	8.48881	10.6493	1.22992
0.203203		3.51931	3.40455	3.51491	4.69287	3.64253	3.8139	3.68398	3.35774	4.46527	3.05188	3.59463	3.4659	3.50398	3.75165	3.67594	0.427717		8.47916	10.946	11.8923	10.3191	9.91517	9.11185	12.0833	11.3407	10.6151	10.4868	12.2299	11.7623	10.9132	11.0924	8.44547	10.6422	1.21818
0.203403		3.5117	3.32435	3.53845	4.67686	3.57475	3.8139	3.70914	3.36231	4.46017	3.09783	3.52497	3.45019	3.5378	3.7827	3.66894	0.425427		8.42272	10.8809	11.9646	10.2902	9.87363	9.04632	12.0693	11.326	10.5351	10.4897	12.2222	11.7446	10.8652	11.0364	8.46686	10.6156	1.22971
0.203602		3.47742	3.46159	3.5306	4.71723	3.57475	3.76808	3.70914	3.36519	4.46399	3.02359	3.54914	3.48677	3.45276	3.72495	3.66466	0.434656		8.40442	10.8714	11.9212	10.3012	9.85371	9.06768	12.0726	11.274	10.5402	10.3953	12.1938	11.7239	10.9077	11.1212	8.4449	10.6062	1.22812
0.203802		3.57653	3.3435	3.54773	4.64067	3.57475	3.76139	3.70846	3.28958	4.42716	3.02359	3.51858	3.50248	3.43236	3.67156	3.64417	0.422935		8.37201	10.8953	11.9116	10.2697	9.82872	9.02882	12.0232	11.272	10.5509	10.4468	12.1988	11.6935	10.8139	11.0548	8.43664	10.5864	1.22849
0.204003		3.53452	3.37024	3.57984	4.64449	3.54872	3.83012	3.60037	3.31191	4.45574	3.03302	3.55838	3.41361	3.47837	3.6879	3.64623	0.426962		8.41853	10.8714	11.8779	10.2723	9.78279	8.9511	12.0072	11.2496	10.5023	10.3762	12.1669	11.6719	10.7845	11.0388	8.44547	10.5611	1.22099
0.204203		3.49638	3.3355	3.55558	4.63684	3.54051	3.80721	3.62485	3.32967	4.43541	3.0382	3.49654	3.40845	3.51219	3.67973	3.6355	0.423831		8.43264	10.7787	11.8587	10.2553	9.83818	9.02182	11.9943	11.2143	10.5581	10.3772	12.135	11.6591	10.7878	11.0076	8.39273	10.5541	1.20701
0.204402		3.53077	3.29762	3.45711	4.6525	3.54872	3.77477	3.64184	3.35317	4.41321	2.97763	3.48587	3.40845	3.48558	3.68191	3.62208	0.432486		8.32968	10.8298	11.8346	10.2442	9.83818	8.98984	11.9515	11.231	10.4596	10.3677	12.1089	11.6905	10.8336	10.9868	8.40699	10.5402	1.21758
0.204602		3.53452	3.32035	3.48208	4.67303	3.57475	3.78288	3.63301	3.32223	4.43669	2.98282	3.50933	3.45289	3.50298	3.72495	3.63804	0.436394		8.36132	10.8133	11.8586	10.1753	9.78887	8.99008	11.9687	11.2253	10.4796	10.2924	12.0855	11.6325	10.8281	11.018	8.41525	10.5289	1.21425
0.204802		3.52691	3.38139	3.43285	4.68521	3.55013	3.79241	3.62619	3.33998	4.46272	3.05918	3.49227	3.44234	3.47116	3.66938	3.63801	0.433321		8.36209	10.8405	11.8298	10.1599	9.74396	8.97753	11.99	11.1899	10.5053	10.2542	12.0728	11.6414	10.7649	10.9516	8.39159	10.5117	1.21627
0.205003		3.50024	3.33193	3.4985	4.70122	3.51589	3.75329	3.64184	3.32223	4.35605	3.03302	3.50933	3.44503	3.41694	3.64486	3.61931	0.426966		8.34875	10.7622	11.8346	10.1872	9.78887	8.93179	11.9687	11.2143	10.4083	10.2838	12.0452	11.6119	10.7627	10.95	8.31803	10.4944	1.22238
0.205203		3.49263	3.35466	3.51491	4.61665	3.51518	3.80721	3.65749	3.31191	4.40241	2.98706	3.47308	3.38243	3.51219	3.62416	3.618	0.423877		8.31634	10.733	11.8202	10.1514	9.71964	8.98658	11.9568	11.1603	10.3964	10.3105	12.0536	11.6493	10.7365	10.9476	8.3092	10.4832	1.22409
0.205402		3.47742	3.3395	3.50634	4.63684	3.49947	3.77092	3.60853	3.3251	4.37638	2.92531	3.50933	3.37457	3.41595	3.59964	3.59752	0.432564		8.24998	10.7408	11.7769	10.1463	9.73788	8.87869	11.9548	11.1659	10.4191	10.3276	12.0728	11.6168	10.7136	10.9396	8.32516	10.4711	1.23516
0.205602		3.51931	3.40455	3.42572	4.70922	3.47344	3.73565	3.61535	3.28671	4.38718	2.98494	3.42404	3.42932	3.46196	3.62416	3.60582	0.439884		8.29727	10.7803	11.7816	10.0944	9.6825	8.93722	11.913	11.1286	10.3678	10.2409	12.0402	11.5205	10.6798	10.9357	8.32516	10.4483	1.2145
0.205802		3.50784	3.28961	3.50706	4.5561	3.47344	3.76808	3.56572	3.23631	4.34209	3.03302	3.47948	3.4006	3.49378	3.60564	3.58991	0.405886		8.26981	10.7424	11.7287	10.114	9.71796	8.85757	11.8871	11.1416	10.378	10.2581	12.0091	11.5558	10.7311	10.9084	8.24333	10.4362	1.2263
0.206003		3.50024	3.35466	3.44998	4.53592	3.5248	3.72227	3.59221	3.26151	4.32304	3.04032	3.42901	3.30927	3.47937	3.64268	3.58323	0.398658		8.23587	10.7058	11.7383	10.1089	9.68689	8.88955	11.898	11.0579	10.3236	10.2228	12.0083	11.5558	10.6788	10.9045	8.31803	10.4222	1.21711
0.206203		3.42781	3.31277	3.49778	4.64867	3.42207	3.7318	3.60786	3.23918	4.40938	3.02784	3.50009	3.34315	3.40774	3.65304	3.5878	0.438328		8.36782	10.653	11.7527	10.0595	9.61767	8.91586	11.8904	11.0542	10.3436	10.1933	11.9822	11.5028	10.6602	10.8732	8.27298	10.4093	1.2007
0.206402		3.46209	3.27846	3.39289	4.58847	3.54872	3.717	3.56572	3.23343	4.33955	3.00898	3.42404	3.30927	3.39133	3.64268	3.56447	0.423687		8.22176	10.6258	11.7191	10.1148	9.67913	8.877	11.8851	11.0636	10.3216	10.2257	11.9956	11.5077	10.6504	10.8469	8.27355	10.4005	1.21584
0.206602		3.43167	3.28604	3.44998	4.59229	3.43028	3.73849	3.58204	3.31191	4.36558	2.97763	3.4418	3.39544	3.39854	3.63669	3.57417	0.424107		8.19507	10.6658	11.7672	10.1319	9.67473	8.86662	11.7875	11.0262	10.3272	10.1751	11.9914	11.5156	10.6079	10.8261	8.19828	10.3838	1.22385
0.206803		3.48877	3.28204	3.45854	4.53209	3.4474	3.7547	3.55756	3.21111	4.38335	2.95878	3.4418	3.38243	3.41694	3.62035	3.56685	0.422287		8.25417	10.6386	11.6325	10.0544	9.65481	8.83283	11.8389	11.0412	10.3174	10.1828	11.8866	11.4949	10.597	10.8381	8.19059	10.3636	1.20559
0.207003		3.44688	3.221	3.36935	4.59647	3.43028	3.74518	3.61669	3.27352	4.28051	2.96608	3.42119	3.35101	3.36572	3.57077	3.54676	0.424713		8.26905	10.6621	11.618	10.0076	9.65144	8.79964	11.7769	11.0262	10.2446	10.1485	11.9369	11.4998	10.6362	10.8117	8.2268	10.3544	1.20215
0.207203		3.47742	3.26688	3.38576	4.45518	3.41316	3.6874	3.64184	3.20823	4.32304	2.92531	3.39276	3.33014	3.39233	3.65086	3.53931	0.410339		8.16685	10.5858	11.6613	10.0229	9.58997	8.83295	11.826	11.0522	10.2333	10.1037	11.8731	11.4517	10.5741	10.8037	8.25929	10.3358	1.20804
0.207402		3.34777	3.30119	3.41074	4.6083	3.4474	3.71416	3.57455	3.26895	4.32304	2.94935	3.47166	3.4033	3.32991	3.53372	3.54886	0.42913		8.14283	10.5875	11.5795	9.98457	9.58221	8.75185	11.8101	10.9462	10.2055	10.1389	11.8731	11.4566	10.5338	10.7909	8.16863	10.3035	1.21796
0.207602		3.45448	3.28961	3.41787	4.49555	3.46452	3.7022	3.54873	3.23631	4.26843	2.918	3.42404	3.33014	3.38313	3.57513	3.5363	0.404108		8.14855	10.5529	11.5891	9.98202	9.5606	8.79952	11.7254	10.9445	10.2723	10.1313	11.8463	11.4202	10.5741	10.7909	8.19116	10.3019	1.19938
0.207803		3.40113	3.3395	3.42572	4.49137	3.49056	3.67645	3.56572	3.24088	4.33257	2.92013	3.39773	3.4006	3.41694	3.58112	3.5486	0.407311		8.12452	10.5549	11.6469	9.97948	9.56397	8.77647	11.7071	10.9405	10.2476	10.077	11.8102	11.3789	10.5763	10.7413	8.25103	10.2917	1.19323
0.208003		3.45448	3.32792	3.3772	4.51991	3.38783	3.68598	3.53174	3.19335	4.32049	2.918	3.40697	3.27538	3.42615	3.48033	3.52184	0.420566		8.19011	10.5055	11.541	9.98114	9.56499	8.75197	11.7201	10.9165	10.2133	10.1056	11.8102	11.4182	10.5141	10.7205	8.15324	10.2738	1.19122
0.208203		3.38592	3.24373	3.45069	4.46318	3.40425	3.64828	3.5494	3.21111	4.35162	2.87205	3.37072	3.2884	3.39233	3.57077	3.51446	0.422505		8.13368	10.5331	11.4929	9.87562	9.53899	8.77466	11.6739	10.9628	10.2297	10.0589	11.8059	11.3229	10.5447	10.6901	8.16037	10.2532	1.18676
0.208402		3.36298	3.22857	3.41002	4.47954	3.35359	3.64159	3.51475	3.25119	4.26843	2.97551	3.32523	3.34315	3.36672	3.5626	3.50599	0.402449		8.15274	10.5529	11.5025	9.8722	9.52514	8.7784	11.7158	10.8681	10.2091	10.0436	11.7825	11.3317	10.489	10.7349	8.19116	10.25	1.18072
0.208602		3.32484	3.33193	3.36935	4.43499	3.38783	3.66977	3.54057	3.18016	4.33384	2.88666	3.38636	3.33799	3.37392	3.55442	3.50805	0.413628		8.11957	10.5438	11.4929	9.87816	9.54844	8.7218	11.6461	10.8828	10.1384	10.0065	11.8102	11.3131	10.4542	10.7413	8.15437	10.2301	1.18893
0.208803		3.35538	3.23615	3.38576	4.42316	3.42066	3.62679	3.46445	3.20079	4.29446	2.88666	3.37072	3.31196	3.35752	3.56042	3.49249	0.406823		8.13863	10.5187	11.4977	9.92413	9.53122	8.74654	11.6686	10.8811	10.0675	10.0112	11.7464	11.3189	10.4454	10.6525	8.16037	10.2206	1.17737
0.209003		3.38978	3.19026	3.34437	4.51956	3.44811	3.63206	3.52358	3.23343	4.28876	2.93474	3.38636	3.30927	3.30529	3.54625	3.5037	0.420107		8.12033	10.4528	11.4496	9.8586	9.54236	8.71311	11.6268	10.8328	10.145	9.99409	11.7691	11.3356	10.4084	10.6525	8.11702	10.2012	1.18111
0.209203		3.33244	3.17111	3.31155	4.47154	3.43849	3.62537	3.55756	3.23056	4.27796	2.9609	3.37854	3.30411	3.27968	3.57894	3.4942	0.412714		8.13291	10.4565	11.4929	9.84921	9.48968	8.70056	11.6225	10.8495	10.1399	10.0151	11.7599	11.2659	10.4476	10.6525	8.08567	10.1973	1.18547
0.209402		3.37445	3.21699	3.28657	4.41098	3.32896	3.64686	3.48077	3.25407	4.30526	2.94204	3.36433	3.29356	3.28888	3.57513	3.48349	0.40669		8.05474	10.4437	11.3967	9.79816	9.46807	8.67788	11.5989	10.8755	10.1814	10.0208	11.7287	11.3012	10.4084	10.6461	8.10163	10.1801	1.18752
0.209602		3.35538	3.16753	3.39361	4.46353	3.37892	3.62679	3.50659	3.18303	4.20685	2.92319	3.36148	3.25182	3.34931	3.57077	3.48134	0.405575		8.04979	10.4746	11.464	9.82877	9.48968	8.68294	11.6086	10.8308	10.0737	9.97599	11.7556	11.3003	10.428	10.5925	8.04889	10.1736	1.19946
0.209803		3.35152	3.19426	3.33581	4.51991	3.38783	3.64828	3.48144	3.1624	4.26273	2.89397	3.36575	3.29356	3.30529	3.55224	3.4825	0.42766		8.01661	10.4219	11.4207	9.8807	9.4343	8.69018	11.5571	10.8401	10.088	9.96835	11.6842	11.2659	10.428	10.5702	8.09393	10.1573	1.18104
0.210003		3.31723	3.19026	3.36863	4.46318	3.39604	3.64828	3.48077	3.20366	4.28748	2.86993	3.37854	3.24666	3.27148	3.60782	3.48071	0.425169		8.04559	10.4107	11.4015	9.85606	9.4154	8.69187	11.5614	10.8214	10.0531	9.91881	11.6877	11.2236	10.38	10.6029	8.07911	10.1433	1.17666
0.210202		3.38966	3.15195	3.35079	4.47919	3.32826	3.61057	3.50726	3.18303	4.27098	2.90339	3.32168	3.28324	3.26327	3.51738	3.46862	0.423204		7.97009	10.4165	11.4304	9.8543	9.45862	8.6547	11.5936	10.8141	10.0665	9.93691	11.6565	11.2059	10.3997	10.5806	8.03406	10.1382	1.19369
0.210402		3.31723	3.21342	3.27088	4.443	3.37962	3.66166	3.50659	3.16815	4.20812	2.82915	3.34229	3.30927	3.3217	3.4618	3.45949	0.414271		7.98915	10.3654	11.387	9.77606	9.35731	8.61789	11.4854	10.7117	10.0126	9.95501	11.6197	11.2019	10.3517	10.5702	8.01924	10.0947	1.18005
0.210602		3.31723	3.16353	3.29442	4.37862	3.41316	3.61057	3.4991	3.15496	4.23797	2.85837	3.37996	3.27023	3.28068	3.47433	3.45237	0.405743		7.94187	10.3617	11.2908	9.82026	9.40661	8.65639	11.4864	10.7284	10.0367	9.92833	11.5801	11.198	10.3593	10.5494	8.0275	10.0914	1.16794
0.210803		3.35152	3.18268	3.33653	4.41098	3.38783	3.59436	3.44745	3.20079	4.28621	2.84376	3.31883	3.23611	3.36572	3.53808	3.46435	0.415659		7.96017	10.3617	11.3485	9.80667	9.34617	8.57915	11.4907	10.7321	10.0147	9.83971	11.5751	11.2138	10.3146	10.4606	7.98901	10.0688	1.18371
0.211003		3.32098	3.1671	3.36007	4.43117	3.32826	3.59436	3.41414	3.14752	4.27353	2.81242	3.29537	3.24666	3.26948	3.5092	3.44073	0.427942		7.90945	10.2834	11.2523	9.76325	9.39884	8.60003	11.5229	10.7824	10.0418	9.87973	11.6297	11.1843	10.2339	10.5206	8.04233	10.0697	1.17981
0.211202		3.30202	3.2513	3.31227	4.35843	3.33717	3.63348	3.4991	3.18591	4.22463	2.85107	3.30604	3.22579	3.30529	3.49068	3.4488	0.399662		7.9617	10.309	11.3245	9.74193	9.34009	8.60015	11.4724	10.7247	9.9526	9.86639	11.5659	11.1115	10.3091	10.5078	7.97305	10.0507	1.17383
0.211402		3.38592	3.221	3.29585	4.42316	3.30222	3.60388	3.43248	3.12231	4.27923	2.85319	3.27476	3.30411	3.24487	3.48632	3.44495	0.422393		8.02157	10.3143	11.2956	9.70623	9.31071	8.57372	11.4661	10.7024	9.93355	9.83971	11.5921	11.1715	10.3168	10.4646	7.94454	10.0436	1.17655
0.211602		3.36673	3.15953	3.27801	4.36644	3.30293	3.55665	3.43113	3.09711	4.24495	2.7905	3.25415	3.23365	3.29609	3.45581	3.41669	0.418686		7.89611	10.3254	11.2475	9.7164	9.3124	8.55767	11.42	10.628	9.94128	9.81873	11.5214	11.142	10.2884	10.4438	7.92801	10.0125	1.17591
0.211803		3.40873	3.15953	3.29442	4.38279	3.32076	3.59436	3.40531	3.09711	4.18209	2.88454	3.2904	3.19707	3.26327	3.4885	3.42635	0.403649		7.91441	10.2562	11.2427	9.73772	9.32793	8.5456	11.419	10.6874	9.9228	9.79493	11.5298	11.1027	10.2427	10.4358	7.98132	10.0094	1.16521
0.212003		3.27148	3.19784	3.25518	4.30623	3.29472	3.57287	3.44745	3.08967	4.21765	2.8407	3.25699	3.29356	3.24487	3.49885	3.41343	0.400345		7.93767	10.2743	11.2089	9.70535	9.23979	8.53656	11.4286	10.6727	9.92997	9.76537	11.4788	11.1076	10.2852	10.4502	8.00441	10.0017	1.15973
0.212202		3.27909	3.15195	3.28657	4.35461	3.35429	3.54854	3.43113	3.14295	4.19289	2.76434	3.22429	3.18921	3.30629	3.44764	3.40527	0.412328		7.89115	10.1907	11.2042	9.63044	9.29686	8.53849	11.3921	10.6504	9.95618	9.76061	11.5087	11.0329	10.1794	10.4686	7.92971	9.97535	1.16473
0.212402		3.29055	3.12522	3.27944	4.39463	3.29543	3.53516	3.44813	3.10743	4.17511	2.86474	3.29324	3.20492	3.23467	3.41876	3.40482	0.4088		7.95674	10.2397	11.1993	9.63044	9.26141	8.52425	11.4093	10.6447	9.94072	9.71295	11.5022	11.0201	10.2427	10.407	7.96706	9.97724	1.15466
0.212602		3.30963	3.12922	3.31011	4.36679	3.25227	3.60246	3.44813	3.11775	4.16559	2.87935	3.29537	3.21278	3.29809	3.50103	3.42061	0.400661		7.82137	10.2546	11.1704	9.61596	9.28133	8.55598	11.3513	10.6203	9.88432	9.82255	11.4711	11.0387	10.1914	10.4358	7.87754	9.95951	1.16912
0.212803		3.27909	3.15953	3.24733	4.35043	3.32076	3.56334	3.38083	3.09999	4.15734	2.79568	3.284	3.16834	3.21005	3.43293	3.38926	0.407981		7.84882	10.187	11.1656	9.61939	9.24148	8.48382	11.3622	10.5797	9.9228	9.75585	11.4887	11.0496	10.1543	10.3654	7.91488	9.94264	1.16714
0.213003		3.26001	3.12922	3.26303	4.3386	3.28581	3.51084	3.43113	3.01864	4.13828	2.73818	3.284	3.13177	3.28068	3.40841	3.37276	0.4148		7.87704	10.1651	11.1897	9.57851	9.22764	8.49588	11.3041	10.5423	9.88375	9.73105	11.4753	11.0299	10.1543	10.351	7.90605	9.92745	1.15749
0.213202		3.27148	3.09448	3.25518	4.33442	3.32896	3.57956	3.35501	3.06447	4.18337	2.83646	3.22714	3.20492	3.18544	3.45145	3.38374	0.411379		7.8206	10.147	11.1993	9.63983	9.25533	8.56141	11.3021	10.5703	9.86225	9.74251	11.4223	10.9592	10.1805	10.3734	7.89236	9.92856	1.15109
0.213402		3.26001	3.16353	3.27872	4.26551	3.2769	3.54996	3.38016	3.05703	4.14781	2.78838	3.2179	3.20492	3.22746	3.45363	3.37657	0.394625		7.77828	10.1433	11.1849	9.62193	9.18273	8.45714	11.3675	10.546	9.79755	9.65577	11.4342	11.0122	10.1511	10.3014	7.90605	9.90267	1.17465
0.213603		3.30191	3.10649	3.20523	4.30171	3.25227	3.54996	3.4223	3.10743	4.13828	2.81242	3.17667	3.15779	3.27048	3.41658	3.37282	0.400265		7.84959	10.1289	11.132	9.55895	9.14288	8.42203	11.3031	10.52	9.80679	9.65007	11.4131	10.9532	10.1576	10.3158	7.85501	9.8806	1.16149
0.213803		3.30202	3.11006	3.16456	4.26169	3.34538	3.50415	3.43997	3.09424	4.14653	2.76222	3.26979	3.16834	3.19264	3.45363	3.37252	0.399087		7.86217	10.0869	11.0838	9.53851	9.24925	8.41141	11.2603	10.5033	9.75039	9.66911	11.4392	10.9896	10.1227	10.2846	7.86927	9.8747	1.15008
0.214003		3.27909	3.11764	3.2302	4.35878	3.26118	3.49077	3.38016	3.08967	4.12305	2.77895	3.23353	3.1266	3.16703	3.41658	3.36095	0.412386		7.76912	10.1231	11.0838	9.53254	9.16888	8.39017	11.2078	10.5163	9.74983	9.65483	11.4073	10.9099	10.0911	10.2935	7.84675	9.84967	1.15805
0.214202		3.22959	3.11364	3.22236	4.2335	3.23585	3.50557	3.37133	3.0616	4.12051	2.77165	3.2449	3.19707	3.20284	3.37735	3.34913	0.389584		7.78819	10.1215	11.1079	9.57596	9.18441	8.43265	11.241	10.52	9.75549	9.66529	11.3946	10.9562	10.1086	10.3014	7.8171	9.86468	1.16099
0.214402		3.2448	3.15595	3.22092	4.27387	3.26939	3.49604	3.37267	2.98312	4.12876	2.76952	3.23353	3.10304	3.18444	3.36918	3.34323	0.40449		7.80726	10.1305	11.0357	9.5564	9.17496	8.346	11.2314	10.4659	9.7519	9.65483	11.3486	10.9346	10.029	10.2454	7.80227	9.83432	1.15253
0.214603		3.29055	3.06775	3.26303	4.35426	3.26048	3.52037	3.372	3.09254	4.09447	2.7403	3.21292	3.18921	3.17524	3.37953	3.35805	0.411771		7.784	10.0959	11.0309	9.50359	9.12126	8.36736	11.18	10.4456	9.78831	9.62909	11.3366	10.8746	10.0628	10.2479	7.81766	9.81903	1.14418
0.214803		3.22187	3.07175	3.2302	4.31389	3.20982	3.48266	3.32986	3.02895	4.16686	2.80511	3.19586	3.13177	3.15883	3.42475	3.34087	0.416442		7.79315	10.0522	11.1175	9.46105	9.1395	8.36374	11.1746	10.5033	9.81245	9.62909	11.3344	10.9001	10.0224	10.2271	7.75665	9.81916	1.15946
0.215003		3.23334	3.0486	3.22949	4.24568	3.20232	3.49746	3.38083	3.04214	4.08622	2.7832	3.1724	3.09003	3.20185	3.36319	3.32691	0.3959		7.70926	10.0049	11.026	9.53254	9.08412	8.35312	11.1896	10.4213	9.71852	9.61957	11.2848	10.8746	10.0606	10.1759	7.79571	9.79003	1.1506
0.215202		3.31723	3.08333	3.16527	4.26169	3.23374	3.44353	3.38966	3.03183	4.104	2.76952	3.25415	3.10574	3.16082	3.38171	3.33587	0.399122		7.70354	9.99785	10.9828	9.46702	9.11789	8.36024	11.1843	10.4119	9.78472	9.59859	11.2771	10.8304	10.0421	10.1775	7.81653	9.78349	1.13982
0.215402		3.2448	3.12522	3.18169	4.26586	3.18379	3.45833	3.36317	3.04671	4.0767	2.74761	3.22714	3.08487	3.20284	3.32614	3.32392	0.397038		7.7226	10.0193	10.9875	9.42956	9.10573	8.2684	11.1521	10.4196	9.69135	9.53189	11.2714	10.7969	10.0115	10.2623	7.72814	9.75989	1.15636
0.215603		3.21426	3.0526	3.16527	4.22932	3.21873	3.48124	3.31354	3.05415	4.02591	2.77165	3.22287	3.19707	3.0974	3.29127	3.30966	0.383595		7.65359	9.9995	10.9875	9.51298	9.0176	8.29507	11.1285	10.3786	9.67796	9.55475	11.2191	10.8903	9.95157	10.231	7.77205	9.75135	1.15511
0.215803		3.26001	3.09091	3.18882	4.29405	3.20161	3.42874	3.32986	3.01864	4.08495	2.76222	3.2051	3.20492	3.16803	3.32614	3.326	0.4004		7.69515	9.96119	10.9972	9.41166	9.01928	8.30014	11.1232	10.4046	9.67645	9.55763	11.2345	10.8127	9.9919	10.1591	7.7347	9.73862	1.15103
0.216002		3.26001	3.08691	3.13245	4.27804	3.15775	3.46502	3.38083	3.05415	4.01638	2.77377	3.18804	3.10574	3.16703	3.35284	3.31564	0.392579		7.71499	9.96119	11.0068	9.47719	9.0365	8.32681	11.1199	10.4009	9.70418	9.54141	11.2184	10.7713	9.95377	10.1671	7.73527	9.74238	1.13997
0.216202		3.21426	3.01029	3.16599	4.18095	3.26869	3.51084	3.31354	2.99344	4.06845	2.69222	3.16743	3.11875	3.14242	3.31579	3.29736	0.398094		7.61545	9.96119	10.9491	9.40403	9.0669	8.30726	11.1092	10.3282	9.62666	9.51473	11.2218	10.8087	9.96029	10.1367	7.68965	9.71333	1.15464
0.216402		3.17998	3.07575	3.13245	4.26169	3.20982	3.45833	3.36317	3.03927	4.0767	2.72569	3.2449	3.11359	3.07179	3.33867	3.30656	0.406356		7.65855	9.94841	10.9394	9.3742	9.03042	8.21904	11.0867	10.3189	9.63439	9.54999	11.1857	10.8048	9.90358	10.0927	7.66057	9.69382	1.15351
0.216603		3.19519	3.00271	3.18169	4.25368	3.21803	3.37623	3.36384	3.04214	4.01384	2.75491	3.15961	3.11875	3.17723	3.30762	3.29753	0.390292		7.686	9.95582	10.9683	9.38614	9.03313	8.28445	11.015	10.3729	9.59949	9.49757	11.2091	10.796	9.93413	10.0663	7.71931	9.70158	1.13707
0.216803		3.19905	3.02587	3.17312	4.17712	3.15025	3.43016	3.34551	3.0112	4.06845	2.73818	3.19586	3.08217	3.10561	3.33649	3.2885	0.391972		7.67189	9.87919	10.8624	9.3657	9.02874	8.22073	11.0492	10.3059	9.61232	9.43563	11.1765	10.7311	9.90578	10.0639	7.71987	9.66859	1.12872
0.217002		3.1533	3.0486	3.12388	4.21331	3.18449	3.42874	3.35568	3.02895	4.06845	2.74548	3.19728	3.12145	3.11681	3.34685	3.29523	0.39538		7.59638	9.90474	10.8384	9.33675	8.98383	8.25271	11.001	10.3095	9.60308	9.45279	11.1638	10.7281	9.88835	10.0951	7.72757	9.65881	1.13054
0.217202		3.14183	3.01829	3.09962	4.16494	3.15095	3.43827	3.3217	3.02895	4.09447	2.66606	3.19728	3.09788	3.17424	3.32614	3.28005	0.402236		7.59638	9.90308	10.8383	9.38614	9.00544	8.20492	11.0203	10.3022	9.62307	9.45661	11.1999	10.7311	9.84908	10.0311	7.65344	9.65341	1.14487
0.217402		3.18758	3.02587	3.13245	4.13258	3.15025	3.37623	3.32919	3.02438	4.03544	2.76646	3.13757	3.13446	3.08299	3.31797	3.27382	0.375318		7.59296	9.90103	10.8143	9.33333	9.00207	8.18911	11.0246	10.2518	9.56818	9.36605	11.1128	10.7104	9.86	10.0599	7.68252	9.63127	1.13344
0.217603		3.21426	2.99913	3.15671	4.20949	3.15025	3.3815	3.20344	2.9224	3.9821	2.72144	3.09492	3.06916	3.05538	3.35502	3.25109	0.397226		7.60553	9.87754	10.8239	9.32912	8.93621	8.28083	10.9731	10.2518	9.56969	9.46043	11.1193	10.675	9.8371	10.0703	7.60839	9.62789	1.12866
0.217803		3.21426	2.99113	3.14101	4.18513	3.11671	3.40583	3.28772	2.96824	4.01384	2.71626	3.15818	3.1266	3.1076	3.30762	3.26715	0.391147		7.52737	9.83922	10.7662	9.25841	8.96222	8.16437	10.9486	10.2072	9.56252	9.39561	11.0802	10.7134	9.88615	10.0455	7.64461	9.6001	1.13586
0.218002		3.17998	3.02186	3.11675	4.10856	3.1927	3.40583	3.33869	2.91783	3.95607	2.70683	3.16103	3.03527	3.11481	3.25205	3.25059	0.374522		7.55978	9.83922	10.848	9.33763	8.96998	8.21566	10.9539	10.2648	9.52197	9.33749	11.0598	10.6583	9.85674	10.0143	7.57817	9.60105	1.13659
0.218202		3.19519	2.9724	3.10891	4.12457	3.20091	3.37765	3.27822	2.96824	4.02464	2.69435	3.11411	3.13177	3.09119	3.25423	3.2526	0.385321		7.48504	9.81368	10.7902	9.30183	8.99936	8.14313	10.9313	10.2185	9.48349	9.34319	11.0137	10.7065	9.8349	10.0063	7.62379	9.57967	1.13655
0.218402		3.14183	2.9684	3.03469	4.16877	3.15846	3.42732	3.23608	2.98025	4.05067	2.6472	3.1326	3.064	3.15883	3.24605	3.24394	0.407138		7.49496	9.80997	10.7517	9.23885	8.95445	8.18742	10.9582	10.1661	9.47632	9.36893	11.0229	10.6239	9.82838	9.98554	7.58473	9.5635	1.13053
0.218603		3.19133	2.9684	3.07608	4.17295	3.13313	3.40583	3.22859	2.97855	4.02464	2.73087	3.12833	3.08487	3.0994	3.25423	3.24837	0.393328		7.47016	9.73909	10.7469	9.25929	8.90852	8.23316	10.9121	10.1551	9.46708	9.30699	11.0548	10.6406	9.78586	10.0023	7.59414	9.55175	1.12919
0.218803		3.13423	2.99513	3.13245	4.22549	3.17628	3.4111	3.27073	2.92071	4.01766	2.67124	3.12478	3.11875	3.0902	3.25423	3.25307	0.408243		7.47589	9.75928	10.7036	9.22438	8.90346	8.12913	10.8553	10.1495	9.43577	9.35271	11.0809	10.5934	9.79457	9.99993	7.55565	9.53423	1.13399
0.219002		3.09983	3.0486	3.09962	4.1893	3.12492	3.39245	3.26257	2.91209	3.91924	2.6974	3.0935	3.06916	3.05638	3.25423	3.22995	0.388352		7.55901	9.79184	10.7373	9.26526	8.84368	8.13625	10.8842	10.1068	9.49632	9.32891	10.9784	10.6269	9.79783	9.92156	7.57104	9.53635	1.11693
0.219202		3.13797	2.93767	3.10034	4.16494	3.14204	3.36002	3.21227	2.98599	3.97258	2.69953	3.13118	3.05614	3.0892	3.2624	3.2323	0.388584		7.48504	9.77	10.7373	9.19797	8.85416	8.14494	10.8413	10.1421	9.45935	9.32221	11.0279	10.5325	9.75751	9.93837	7.57048	9.51875	1.12218
0.219403		3.1113	3.00271	3.12388	4.21331	3.17558	3.36286	3.20344	2.96079	3.9821	2.70683	3.15037	3.04313	3.1076	3.27493	3.2442	0.395407		7.43852	9.77	10.7277	9.21675	8.8609	8.14156	10.8543	10.0975	9.44143	9.25839	10.9415	10.5551	9.7259	9.94792	7.55565	9.5022	1.12249
0.219603		3.12276	2.91494	3.08393	4.0842	3.15025	3.35333	3.22926	2.93102	4.00558	2.65663	3.17667	3.08487	3.05538	3.22753	3.21974	0.387888		7.48504	9.70819	10.6796	9.21245	8.82647	8.12901	10.7942	10.1328	9.48858	9.25457	10.9189	10.5462	9.74879	9.89278	7.43591	9.48356	1.12208
0.219803		3.08462	2.97598	3.05039	4.13258	3.12421	3.3815	3.25374	2.95792	4.02591	2.6901	3.06507	3.05345	3.0902	3.21936	3.22179	0.396461		7.49	9.71725	10.6506	9.22526	8.82207	8.19623	10.8457	10.0714	9.41936	9.28125	10.9365	10.5325	9.77168	9.85601	7.50348	9.48796	1.10686
0.220002		3.10755	2.98756	3.14958	4.10856	3.10709	3.31562	3.28772	2.94016	3.93829	2.62741	3.10132	3.02226	3.07279	3.23352	3.21425	0.38307		7.47093	9.74075	10.6747	9.18438	8.80654	8.0321	10.7706	10.0804	9.3988	9.27743	10.9146	10.5679	9.72044	9.96474	7.5106	9.47433	1.12299
0.220202		3.13037	2.95682	3.09178	4.08838	3.12562	3.32089	3.18644	2.97568	3.92749	2.64202	3.04303	2.98838	3.02977	3.21936	3.19472	0.379731		7.42937	9.6608	10.6892	9.18096	8.84031	8.07615	10.7557	10.0341	9.36598	9.25075	10.9189	10.5197	9.66593	9.85359	7.51773	9.4506	1.11266
0.220403		3.07701	2.97998	3.10034	4.08838	3.12351	3.30751	3.22926	2.96079	3.96178	2.67336	3.08568	2.9987	3.0902	3.2357	3.20801	0.378443		7.42441	9.70448	10.6459	9.10692	8.82815	7.96681	10.7803	10.0377	9.36239	9.32127	10.9146	10.5335	9.68337	9.87197	7.44303	9.44165	1.13452
0.220603		3.15705	2.91894	3.06752	4.04801	3.07356	3.33853	3.16197	2.88976	3.95607	2.67124	3.09492	3.03258	3.08199	3.20683	3.19278	0.377638		7.38704	9.60435	10.6507	9.11797	8.78324	8.05141	10.7235	10.0304	9.42294	9.24599	10.8643	10.5246	9.62667	9.86157	7.48865	9.42556	1.11569
0.220803		3.14183	2.89178	3.05111	4.0842	3.07426	3.33995	3.1443	2.95048	3.97955	2.61068	3.06507	3.03011	3.03797	3.26676	3.19058	0.395617		7.392	9.72466	10.6218	9.12736	8.76061	8.05684	10.7106	10.0434	9.31467	9.26027	10.882	10.4637	9.62561	9.80001	7.52486	9.42056	1.10597
0.221002		3.08087	2.92251	3.019	4.08003	3.1085	3.3142	3.23742	2.92815	3.93829	2.6472	3.01745	3.0144	3.04817	3.32015	3.19117	0.387293		7.43356	9.64803	10.617	9.14946	8.78156	8.01617	10.7052	9.96339	9.33467	9.23741	10.8658	10.4558	9.59831	9.8288	7.48152	9.40778	1.10155
0.221202		3.05794	3.00271	3.03469	4.0842	3.1078	3.30751	3.10216	2.92528	3.90972	2.63472	3.05725	3.0613	3.04718	3.20083	3.18095	0.377694		7.36378	9.62083	10.5255	9.07885	8.67248	8.00917	10.6763	9.95973	9.2977	9.17071	10.8367	10.443	9.58854	9.80001	7.45843	9.36679	1.1063
0.221403		3.02365	2.95282	3.06823	4.16111	3.12492	3.28603	3.22792	2.86913	3.9713	2.65451	3.03024	2.99354	2.99495	3.20901	3.18338	0.407503		7.38208	9.58993	10.5159	9.06262	8.7927	7.99505	10.6913	9.99306	9.34391	9.19833	10.8198	10.4165	9.5896	9.77522	7.39856	9.37097	1.10492
0.221603		3.10755	2.93409	3.07608	4.1284	3.07426	3.3142	3.18577	2.97111	3.92052	2.6901	3.10629	2.96212	2.99595	3.23788	3.19317	0.384799		7.32641	9.59899	10.6025	9.04648	8.78493	7.95619	10.685	9.9654	9.34749	9.08209	10.8106	10.4214	9.60377	9.78719	7.4496	9.36453	1.11668
0.221803		3.08848	2.92251	3.05182	4.016	3.1078	3.2994	3.22926	2.85424	3.89194	2.6399	3.10274	2.97783	3.03077	3.20901	3.17298	0.370638		7.32564	9.60065	10.5207	9.05245	8.7157	7.9545	10.6999	9.91138	9.28845	9.15067	10.829	10.3477	9.59399	9.81041	7.42222	9.34822	1.11231
0.222002		3.0618	2.91851	2.98617	4.01565	3.09889	3.26981	3.18577	2.8468	3.92622	2.67549	3.03521	2.93609	3.05638	3.19484	3.15769	0.376654		7.32145	9.59363	10.5544	9.04648	8.65863	7.97731	10.6302	9.92072	9.26487	9.17358	10.829	10.39	9.55799	9.7728	7.4513	9.34282	1.10769
0.222202		3.10369	2.95325	3.06752	4.08038	3.04002	3.34664	3.15179	2.88519	3.91924	2.63259	3.06009	2.97783	2.96214	3.18231	3.16876	0.388561		7.28065	9.54254	10.5063	9.04052	8.70017	7.93157	10.5917	9.9317	9.25356	9.08397	10.7872	10.3398	9.5689	9.72321	7.40625	9.31253	1.10634
0.222403		3.07701	2.95682	3.03541	4.09604	3.03181	3.32373	3.1443	2.82904	3.89194	2.56566	3.021	3.01956	3.00316	3.21119	3.15762	0.396915		7.26997	9.52441	10.5111	8.99709	8.67856	7.92795	10.6442	9.88903	9.26487	9.11829	10.7299	10.3988	9.56344	9.77522	7.39912	9.31279	1.11306
0.222603		3.11516	2.93767	3.01115	3.99964	3.06605	3.24832	3.22043	2.84223	3.87671	2.65663	3.03664	2.92307	2.98675	3.16379	3.14887	0.36863		7.30391	9.52606	10.4533	9.01157	8.62926	7.95269	10.6335	9.91302	9.24431	9.10495	10.7603	10.3526	9.46861	9.71523	7.43534	9.30031	1.09633
0.222802		3.08462	2.90693	3.04326	4.01147	3.05643	3.31562	3.20209	2.84967	3.88369	2.62529	2.99256	3.00655	2.96214	3.21936	3.15426	0.376707		7.31649	9.50793	10.4822	8.99709	8.65526	7.91564	10.5821	9.87768	9.24073	9.12781	10.7157	10.3772	9.50894	9.73604	7.34638	9.29248	1.10271
0.223002		3.08087	2.83074	3.05967	4.00381	3.09138	3.20393	3.14296	2.88232	3.86846	2.6472	3.01318	2.95696	3.05638	3.15561	3.14239	0.36741		7.294	9.50793	10.4822	9.00306	8.68801	7.92795	10.5778	9.89068	9.20432	9.04777	10.7257	10.2602	9.50348	9.67363	7.29364	9.27202	1.10239
0.223202		3.01219	2.92251	2.98617	4.06402	3.09138	3.29271	3.13547	2.91039	3.94655	2.59182	3.0146	3.0144	2.93553	3.16597	3.14884	0.39647		7.24748	9.46055	10.4726	8.97665	8.62926	7.91045	10.5691	9.87603	9.11039	9.09731	10.7192	10.3358	9.50894	9.70084	7.3096	9.26162	1.11321
0.223403		3.01219	2.90336	3.02685	4.04801	3.08247	3.24163	3.13547	2.8468	3.87543	2.61798	3.01318	2.95696	3.03997	3.15343	3.13955	0.380525		7.27493	9.47703	10.4485	8.98604	8.5938	7.8203	10.6066	9.86467	9.18942	9.07733	10.698	10.2986	9.46095	9.66323	7.35408	9.25424	1.10811
0.223603		3.03126	2.86905	2.97833	4.01182	3.07356	3.31562	3.16945	2.82617	3.88369	2.56047	3.04446	2.92823	2.99495	3.20683	3.13528	0.389689		7.27569	9.44778	10.386	8.91621	8.62926	7.85928	10.522	9.82566	9.19301	8.98677	10.6704	10.21	9.42608	9.69685	7.33868	9.22558	1.08543
0.223802		3.03512	2.89178	3.02613	4.032	3.04072	3.25501	3.11915	2.82447	3.90274	2.59182	3.02597	2.97267	2.97034	3.14744	3.1311	0.387828		7.25663	9.41687	10.4148	8.98604	8.60156	7.82742	10.5552	9.81834	9.1417	9.04777	10.6754	10.2307	9.40099	9.66565	7.30133	9.22269	1.09956
0.224002		3.04273	2.91093	2.99402	3.98746	3.06605	3.26312	3.14363	2.86913	3.86718	2.56778	3.05512	2.92307	2.97034	3.19865	3.1328	0.375953		7.24328	9.44612	10.2994	8.91367	8.57658	7.75332	10.5113	9.84801	9.16019	9.03443	10.6612	10.3133	9.41191	9.66166	7.30903	9.20956	1.10314
0.224202		2.99698	2.93767	2.95478	3.9189	3.06605	3.24163	3.16129	2.85712	3.84813	2.54586	3.01957	2.90736	2.96014	3.12892	3.11031	0.366046		7.25167	9.42223	10.3811	8.9077	8.52896	7.87159	10.4931	9.80332	9.11397	9.00011	10.6109	10.1756	9.44572	9.59768	7.34638	9.19667	1.0764
0.224403		2.97404	2.87662	2.99546	4.05219	2.97153	3.18913	3.11848	2.8216	3.84813	2.63259	2.98617	2.89951	2.95293	3.10222	3.10147	0.386162		7.23756	9.435	10.3378	8.91113	8.54889	7.8168	10.5306	9.83867	9.1268	9.02203	10.6251	10.2386	9.41517	9.57289	7.29307	9.19667	1.09441
0.224603		2.98551	2.89935	2.99402	3.9189	3.01469	3.22399	3.13681	2.8216	3.83163	2.56778	2.94565	2.96997	2.91091	3.10004	3.09435	0.364933		7.21926	9.41317	10.2945	8.87621	8.61812	7.83635	10.4984	9.80332	9.07908	9.01821	10.6343	10.1845	9.38356	9.59768	7.30133	9.18386	1.08188
0.224802		3.02365	2.93409	2.94478	4.01182	3.04893	3.27123	3.07701	2.80672	3.87543	2.56047	2.97835	2.89951	2.96834	3.11039	3.10791	0.389406		7.16282	9.35876	10.3042	8.89665	8.56611	7.77263	10.4845	9.74929	9.09549	8.95151	10.6067	10.2474	9.40645	9.58087	7.31616	9.16663	1.09367
0.225002		2.99311	2.94167	2.92909	3.93908	2.95441	3.22257	3.09333	2.83192	3.80687	2.57721	2.96413	2.87348	2.94373	3.16597	3.08833	0.366639		7.14032	9.34394	10.333	8.87621	8.52728	7.78687	10.4277	9.71761	9.07191	8.95151	10.6442	10.1924	9.40645	9.57688	7.26455	9.15072	1.09933
0.225202		3.01979	2.85747	3.01756	3.8747	2.92979	3.18629	3.06885	2.8216	3.85068	2.4768	2.98474	2.94394	2.93453	3.10004	3.0762	0.3717		7.15939	9.35506	10.2897	8.87025	8.48303	7.77625	10.4224	9.75497	9.10473	8.91149	10.5379	10.1461	9.35521	9.56248	7.24089	9.13132	1.08654
0.225403		2.9779	2.78485	2.96976	3.95927	2.97224	3.18629	3.08584	2.7964	3.83988	2.53431	2.96911	2.88133	2.96114	3.09187	3.07216	0.384962		7.1918	9.34765	10.2849	8.83876	8.47797	7.76563	10.3998	9.72896	9.07549	8.96485	10.5218	10.2042	9.3214	9.55208	7.24973	9.12833	1.08073
0.225603		3.00072	2.85747	2.95263	3.95544	2.938	3.18102	3.02604	2.81873	3.86718	2.57296	2.96413	2.88649	2.96214	3.11857	3.07868	0.380581		7.14032	9.32415	10.2897	8.81577	8.55226	7.8028	10.4138	9.67493	9.08115	8.89815	10.5429	10.1117	9.31488	9.55849	7.21951	9.11603	1.08105
0.225802		3.00844	2.81916	2.97048	3.89872	2.95582	3.19582	3.06069	2.74312	3.79862	2.53219	2.95489	2.89435	2.96934	3.11857	3.06573	0.369579		7.15862	9.31674	10.2752	8.84218	8.53841	7.75151	10.3945	9.72328	9.02004	8.88669	10.5267	10.153	9.33125	9.54809	7.21067	9.1118	1.08495
0.226002		3.00458	2.8	2.93765	3.96727	2.96333	3.20251	3.09333	2.87488	3.80687	2.56778	2.95489	2.87864	2.91912	3.16379	3.08104	0.376449		7.13956	9.32952	10.1838	8.78428	8.46582	7.78518	10.3806	9.67658	9.03701	8.89339	10.4849	10.1137	9.32905	9.49851	7.16733	9.08462	1.076
0.226203		2.94736	2.86147	2.92909	3.90672	2.92979	3.19298	3.00972	2.8216	3.74401	2.56047	2.94849	2.92823	2.94273	3.15343	3.06258	0.356236		7.14451	9.30768	10.2271	8.79025	8.53234	7.73208	10.3796	9.69728	9.00929	8.83903	10.5479	10.0812	9.31488	9.5129	7.19642	9.0875	1.08214
0.226403		2.96269	2.79243	2.92981	3.82633	2.95512	3.1648	3.09266	2.81416	3.80687	2.50297	2.99256	2.94148	2.90991	3.11857	3.05788	0.359632		7.18189	9.28584	10.2127	8.79279	8.45974	7.76044	10.3527	9.64892	8.96515	8.88481	10.4814	10.0233	9.28653	9.46331	7.15307	9.06351	1.06515
0.226603		2.93976	2.78127	2.9612	3.85835	3.00578	3.18345	3.06885	2.81873	3.83163	2.5197	2.9293	2.89951	2.92632	3.09187	3.05826	0.368443		7.15862	9.30397	10.2272	8.78174	8.43644	7.71808	10.3656	9.6786	9.0057	8.90767	10.5026	10.0115	9.24294	9.45533	7.11402	9.06066	1.08168
0.226802		2.91682	2.804	2.9455	3.86252	3.00648	3.18629	3.01788	2.78608	3.85766	2.54162	2.9421	2.91252	2.92832	3.08969	3.05696	0.371848		7.15443	9.25123	10.2175	8.75788	8.45636	7.67741	10.3387	9.57255	9.01646	8.85049	10.4311	10.0754	9.27015	9.46972	7.19755	9.04913	1.06598
0.227002		2.92829	2.79243	2.92909	3.89872	2.96403	3.17291	3.01788	2.76376	3.75354	2.57508	2.95631	2.8369	2.93553	3.05482	3.04138	0.362507		7.10219	9.29491	10.1598	8.72727	8.40706	7.70227	10.3281	9.63757	8.95232	8.79331	10.4941	10.0321	9.21459	9.5025	7.10689	9.03033	1.08646
0.227203		3.01219	2.84989	2.92981	3.98363	2.88734	3.12994	3.01788	2.7964	3.81385	2.48411	2.9293	2.81603	2.8843	3.09187	3.04475	0.39493		7.05147	9.25123	10.2127	8.76639	8.45028	7.60681	10.282	9.59123	8.93025	8.80759	10.4212	10.098	9.24946	9.38893	7.10689	9.01429	1.09161
0.227403		2.94362	2.8842	2.97048	3.81415	2.93729	3.20251	3.05119	2.7208	3.82465	2.54374	2.94992	2.86562	2.8833	3.10004	3.04939	0.362053		7.10714	9.25493	10.1261	8.70683	8.38882	7.73051	10.282	9.54655	8.97798	8.73901	10.4496	10.0449	9.23528	9.43453	7.14481	9.01126	1.06485
0.227603		2.9779	2.71981	2.88057	3.87088	2.9387	3.1796	3.06002	2.72824	3.79734	2.53431	2.94849	2.93609	2.8843	3.13709	3.04238	0.375351		7.05147	9.21662	10.1309	8.68639	8.40706	7.64036	10.2584	9.5482	8.99288	8.83427	10.3263	9.97215	9.1895	9.39534	7.15194	8.98679	1.05702
0.227802		3.01605	2.82673	2.95407	3.79397	2.95512	3.14047	3.04303	2.74887	3.77957	2.53431	2.87741	2.82905	2.84028	3.01777	3.02548	0.354641		7.04651	9.16387	10.102	8.71191	8.45028	7.67041	10.2252	9.55021	8.89536	8.80477	10.4545	9.97609	9.20693	9.42014	7.11516	8.98622	1.06573
0.228002		2.96644	2.83831	2.9455	3.83851	2.98045	3.15811	3.00089	2.746	3.77259	2.53219	2.93428	2.80818	2.8935	3.08152	3.03546	0.359538		6.97597	9.16758	10.1501	8.65235	8.38105	7.6581	10.2498	9.57054	8.91384	8.82093	10.3532	10.0105	9.17426	9.41615	7.10632	8.97338	1.07937
0.228203		2.91308	2.77727	2.88842	3.83816	2.96403	3.15	3.00905	2.76088	3.74146	2.49354	2.96271	2.82905	2.90892	3.01178	3.01774	0.360992		7.00076	9.15851	10.102	8.677	8.35776	7.63155	10.2252	9.56889	8.91384	8.75805	10.3716	9.96523	9.20913	9.39691	7.05585	8.95949	1.07856
0.228403		2.93601	2.85389	2.88057	3.86252	2.95582	3.1796	3.0342	2.75344	3.8164	2.52701	2.93285	2.93093	2.85048	3.04665	3.04003	0.37018		6.99923	9.1511	10.0876	8.69235	8.3456	7.63698	10.2166	9.51285	8.90253	8.71327	10.354	9.95841	9.18624	9.36015	7.06954	8.94576	1.06981
0.228602		2.93215	2.76569	2.90483	3.85034	2.92908	3.15	3.00972	2.74312	3.72623	2.52913	2.94352	2.86562	2.84028	3.13491	3.02319	0.360749		6.97254	9.13092	10.0924	8.63954	8.39929	7.56276	10.1877	9.48318	8.88253	8.74947	10.3305	9.98195	9.18404	9.37853	7.07781	8.93688	1.07388
0.228802		2.92841	2.8	2.91339	3.84652	2.90446	3.15811	3.00972	2.73568	3.78909	2.51758	2.8966	2.82389	2.77986	3.02812	3.00939	0.374004		6.98092	9.1548	10.0587	8.65235	8.31622	7.62636	10.1641	9.55387	8.81991	8.65897	10.3086	9.93284	9.11536	9.33536	7.07011	8.91657	1.06355
0.229002		2.92829	2.75812	2.87344	3.80197	2.92979	3.0827	3.00156	2.73568	3.67417	2.50297	2.86817	2.81334	2.84949	3.06517	2.99178	0.349085		7.01906	9.16017	10.0154	8.64805	8.26354	7.53102	10.1834	9.47017	8.85122	8.71133	10.3582	9.90728	9.14917	9.34177	7.0855	8.91302	1.06538
0.229203		2.9703	2.76527	2.87201	3.82215	2.89555	3.14473	2.97574	2.73856	3.69068	2.51027	2.95489	2.83174	2.83108	3.07334	3.00545	0.354077		6.94432	9.14574	10.0394	8.65235	8.29021	7.61574	10.1405	9.49984	8.81991	8.72567	10.2315	9.91708	9.14045	9.23219	7.00254	8.89316	1.06155
0.229403		2.94736	2.68907	2.83205	3.88271	2.95512	3.09892	2.96825	2.746	3.75226	2.54374	2.89945	2.82389	2.75524	2.99925	2.99238	0.378097		6.98016	9.12351	10.0202	8.56551	8.33614	7.55407	10.1223	9.47017	8.83632	8.67989	10.291	9.85028	9.12082	9.26739	7.01081	8.8819	1.05861
0.229602		2.99311	2.73096	2.9455	3.83816	2.88875	3.12041	2.95875	2.78896	3.711	2.48411	2.89305	2.83174	2.81567	3.057	3.00408	0.361561		6.93517	9.11113	9.9865	8.637	8.31014	7.58038	10.1213	9.47384	8.8184	8.67895	10.2626	9.91218	9.12408	9.28819	6.98771	8.88183	1.06417
0.229802		2.91694	2.76569	2.87272	3.80615	2.9462	3.15	2.95807	2.70761	3.70973	2.48623	2.88096	2.8369	2.85869	3.00361	2.99282	0.358224		6.9527	9.0889	9.97686	8.55103	8.28515	7.56819	10.1309	9.45149	8.80142	8.67801	10.2372	9.85124	9.08701	9.2074	7.02506	8.8595	1.05059
0.230002		2.95883	2.73496	2.90555	3.7174	2.92088	3.03831	2.98457	2.77577	3.67545	2.44028	2.92148	2.75342	2.82487	3.02812	2.97713	0.34131		6.92525	9.09465	9.9961	8.59103	8.24362	7.56626	10.103	9.38812	8.8035	8.61795	10.2038	9.85518	9.08049	9.28178	6.98059	8.84876	1.05742
0.230203		2.8444	2.73496	2.8399	3.72158	2.88593	3.10419	3.01855	2.75344	3.73448	2.48836	2.88878	2.80818	2.85969	3.0096	2.978	0.349636		6.95347	9.09094	9.98653	8.53744	8.23754	7.46935	10.0891	9.39948	8.79426	8.63893	10.218	9.86988	9.07283	9.22578	6.95749	8.83607	1.06542
0.230403		2.93976	2.76569	2.87272	3.77796	2.81135	3.06648	2.95059	2.72537	3.73576	2.50297	2.84898	2.83421	2.82387	3.0096	2.97609	0.357299		6.92029	9.04356	9.97204	8.53314	8.23923	7.5169	10.0881	9.3808	8.74653	8.68753	10.2549	9.80309	9.10012	9.22179	6.95093	8.83059	1.06255
0.230602		2.93976	2.75411	2.86488	3.76578	2.86271	3.08939	2.99206	2.70017	3.68115	2.48623	2.96129	2.70899	2.78085	3.0363	2.97312	0.355062		6.8978	9.04356	9.97206	8.55191	8.24091	7.53452	10.103	9.44783	8.77784	8.63511	10.1585	9.82173	9.00961	9.22179	6.98828	8.82697	1.05407
0.230802		2.89401	2.68907	2.87201	3.76578	2.88593	3.03689	2.97574	2.71048	3.72751	2.45276	2.83974	2.78731	2.85969	3.02812	2.96607	0.363054		6.90618	9.01266	9.87581	8.55103	8.25746	7.41999	10.0655	9.35845	8.76294	8.65703	10.1735	9.78242	8.98998	9.29218	6.93611	8.80275	1.05522
0.231002		2.81011	2.71981	2.8242	3.72158	2.83668	3.0975	2.9166	2.65721	3.71798	2.48411	2.8966	2.73255	2.8751	3.05264	2.95305	0.35929		6.90695	9.00525	9.89505	8.53656	8.20208	7.49216	10.0483	9.37347	8.71881	8.55507	10.1712	9.79126	8.98672	9.21139	6.9498	8.7896	1.04896
0.231203		2.91308	2.77727	2.83133	3.70105	2.8531	3.02209	3.00838	2.64232	3.73576	2.48623	2.87457	2.79516	2.85048	3.0363	2.96622	0.350587		6.88292	8.98009	9.89988	8.50849	8.27908	7.45885	10.028	9.35479	8.75936	8.56935	10.155	9.77454	9.00089	9.15781	6.90532	8.78096	1.05158
0.231403		2.8864	2.71223	2.80707	3.78213	2.87092	3.04358	2.94243	2.63488	3.71543	2.45489	2.85395	2.71169	2.83208	2.9355	2.94166	0.371898		6.86958	8.95786	9.9047	8.50164	8.196	7.47985	9.97224	9.32878	8.70032	8.54743	10.1727	9.76079	8.97254	9.20341	6.96576	8.76891	1.04354
0.231602		2.83679	2.68149	2.84775	3.70522	2.84418	3.06648	2.94992	2.67209	3.6729	2.43085	2.80349	2.80818	2.80647	2.9622	2.93486	0.352895		6.88788	8.9525	9.88061	8.517	8.19094	7.47285	10.0569	9.33977	8.73371	8.55507	10.1274	9.73033	8.99218	9.11065	6.92015	8.76453	1.04441
0.231802		2.89401	2.72738	2.83205	3.74177	2.92158	3.05311	2.95059	2.65721	3.64687	2.48411	2.84116	2.79247	2.77165	2.96656	2.94861	0.346639		6.87796	9.00729	9.86622	8.47015	8.15446	7.46054	10.0463	9.33812	8.71522	8.55601	10.1324	9.72148	8.93547	9.1514	6.90645	8.75596	1.04968
0.232003		2.85586	2.75054	2.8399	3.7536	2.87022	3.0598	2.95807	2.67209	3.67545	2.4695	2.8177	2.76128	2.79006	3.02213	2.94973	0.35554		6.88865	8.97639	9.91429	8.47358	8.16831	7.39694	10.0141	9.31377	8.64336	8.55507	10.0736	9.77848	8.91478	9.11065	6.85258	8.7383	1.05719
0.232203		2.93215	2.7158	2.83205	3.73759	2.80385	2.96006	3.00022	2.63488	3.62084	2.4266	2.82552	2.80302	2.83208	2.96438	2.93493	0.349138		6.82648	8.93066	9.81807	8.40717	8.16662	7.4253	9.97985	9.30076	8.70239	8.56747	10.0736	9.71456	8.9235	9.17463	6.90589	8.7278	1.04278
0.232403		2.89787	2.69307	2.83918	3.76995	2.86271	3.07317	2.89961	2.63201	3.6837	2.44546	2.76581	2.78731	2.79726	3.06517	2.94374	0.368896		6.87454	8.91623	9.86622	8.45314	8.15886	7.40044	9.9251	9.30076	8.62336	8.48643	10.104	9.65661	8.90606	9.02986	6.88336	8.70566	1.03621
0.232602		2.84065	2.72738	2.82349	3.72959	2.86201	2.98438	2.94992	2.6956	3.66592	2.45489	2.8113	2.7716	2.84949	2.97255	2.93848	0.348228		6.79484	8.87256	9.88059	8.41822	8.12171	7.43942	9.9616	9.26541	8.61412	8.49313	10.0191	9.64084	8.88969	9.07545	6.8828	8.6913	1.03926
0.232802		2.82918	2.67749	2.79923	3.65302	2.82847	3.04358	2.97507	2.62169	3.63989	2.46219	2.87599	2.8369	2.78806	2.96438	2.92822	0.338519		6.84136	8.9216	9.79883	8.44121	8.0974	7.32815	9.91015	9.28208	8.68391	8.52075	10.0325	9.65757	8.92676	9.10424	6.86854	8.69434	1.03923
0.233003		2.90161	2.71223	2.84775	3.66903	2.87022	2.98154	2.97641	2.68528	3.61259	2.46007	2.8177	2.74287	2.80647	3.01559	2.93567	0.331194		6.7998	8.85978	9.78439	8.44717	8.15109	7.35989	9.92078	9.18172	8.58639	8.46357	10.0679	9.65362	8.88097	9.01946	6.8828	8.67062	1.03403
0.233203		2.87119	2.67792	2.77425	3.74559	2.88734	2.98965	2.9336	2.66752	3.62084	2.45064	2.83974	2.73255	2.79726	2.99108	2.92708	0.351496		6.76662	8.85978	9.78916	8.38165	8.11901	7.38463	9.87795	9.22238	8.66392	8.51505	10.0333	9.61826	8.90386	9.06106	6.85371	8.67002	1.0352
0.233403		2.84065	2.66234	2.79138	3.74177	2.81956	3.04885	2.9336	2.70304	3.63164	2.47893	2.81912	2.77945	2.78906	2.94804	2.92767	0.349339		6.80476	8.87792	9.7988	8.3527	8.15886	7.33165	9.90152	9.21139	8.58847	8.48167	10.0007	9.6271	8.86679	9.05066	6.82236	8.65835	1.03798
0.233602		2.86733	2.66234	2.79994	3.69722	2.81065	2.97628	2.90844	2.62169	3.58656	2.41717	2.85893	2.68812	2.77265	2.95839	2.90184	0.346975		6.79407	8.87997	9.77472	8.36121	8.06531	7.35651	9.89089	9.24307	8.62336	8.45311	10.0191	9.65267	8.82101	9.07545	6.83062	8.65607	1.04168
0.233802		2.81011	2.68149	2.75071	3.65302	2.81885	2.98296	2.9071	2.59649	3.62909	2.42873	2.7843	2.78731	2.73883	2.9622	2.89509	0.346417		6.78569	8.84867	9.70258	8.44717	8.06465	7.31222	9.86832	9.1667	8.60129	8.46069	10.0057	9.59663	8.8461	9.04667	6.80097	8.63693	1.03275
0.234003		2.85586	2.69307	2.70932	3.69304	2.83597	2.96817	2.92476	2.64689	3.62084	2.38795	2.75657	2.73771	2.78085	2.91099	2.89443	0.353669		6.78569	8.85442	9.69291	8.39182	8.04641	7.34589	9.90152	9.18538	8.59771	8.38353	9.95611	9.59269	8.84716	9.02986	6.84602	8.63047	1.02434
0.234203		2.77197	2.71223	2.81492	3.71323	2.79423	2.93857	2.92544	2.66752	3.60561	2.40469	2.77648	2.7247	2.80647	2.97473	2.9022	0.349843		6.77577	8.85237	9.68329	8.37568	8.05857	7.30522	9.77404	9.17805	8.52226	8.44165	9.92499	9.5701	8.79811	9.00107	6.72684	8.5992	1.02588
0.234403		2.83304	2.68149	2.77497	3.7174	2.81885	3.03547	2.91593	2.67039	3.56878	2.42142	2.83049	2.74557	2.81467	3.0096	2.91701	0.343528		6.75747	8.75966	9.717	8.35182	8.08018	7.27167	9.8597	9.14802	8.56998	8.35397	9.92424	9.57501	8.83844	8.9787	6.76362	8.59663	1.03474
0.234602		2.84826	2.66234	2.79923	3.72541	2.75999	2.98823	2.8663	2.62169	3.61513	2.42142	2.76084	2.7247	2.73883	2.95621	2.89204	0.358994		6.7384	8.82517	9.65441	8.28629	8.02648	7.2771	9.75478	9.11468	8.52226	8.37783	9.91154	9.53175	8.82427	9.01547	6.79384	8.57695	1.01857
0.234802		2.84814	2.67392	2.75071	3.7014	2.84418	2.95337	2.82349	2.5816	3.58528	2.40987	2.80206	2.74287	2.77265	2.93768	2.88766	0.349852		6.73421	8.75595	9.66405	8.36971	8.0275	7.24343	9.80724	9.12402	8.5515	8.37301	9.90158	9.58875	8.84064	8.9683	6.80097	8.58339	1.02617
0.235003		2.81011	2.71981	2.72645	3.66103	2.82777	3.02067	2.90844	2.63488	3.63036	2.4266	2.78785	2.73255	2.73063	2.91916	2.89545	0.347175		6.71095	8.77984	9.70735	8.25734	8.01095	7.31415	9.77404	9.12769	8.5017	8.38259	9.95536	9.51407	8.81555	8.9475	6.71914	8.56788	1.03581
0.235203		2.78729	2.63561	2.76712	3.64119	2.77711	2.92377	2.89961	2.67784	3.5675	2.39526	2.79709	2.66209	2.72863	2.92733	2.87053	0.339698		6.71172	8.74318	9.60148	8.2769	8.00758	7.31753	9.83943	9.09802	8.50943	8.38447	9.89735	9.5406	8.71852	8.97628	6.75592	8.55856	1.02213
0.235402		2.8025	2.68149	2.7821	3.7094	2.78532	2.98296	2.8568	2.62913	3.58656	2.4193	2.76581	2.73255	2.68462	3.00742	2.88757	0.35364		6.65528	8.79056	9.62075	8.28629	8.0248	7.25586	9.76542	9.09967	8.46529	8.37113	9.87395	9.51993	8.7098	8.96189	6.71144	8.5408	1.03167
0.235602		2.76061	2.65076	2.74286	3.64084	2.82777	2.96148	2.8663	2.60393	3.53322	2.36604	2.71534	2.69082	2.70402	2.94586	2.85785	0.343339		6.63125	8.76872	9.62555	8.28033	7.99373	7.26117	9.73653	9.14436	8.44323	8.33493	9.8747	9.47572	8.77302	8.94109	6.67466	8.5306	1.03765
0.235802		2.78343	2.62403	2.75784	3.69304	2.81956	2.92093	2.89145	2.57873	3.55227	2.42448	2.72316	2.66725	2.67741	2.92733	2.86007	0.352362		6.65947	8.7267	9.55336	8.24541	7.91842	7.22931	9.77505	9.06066	8.50226	8.36825	9.79677	9.50224	8.72618	8.92912	6.71971	8.51419	1.02161
0.236003		2.87119	2.65876	2.75071	3.62066	2.75999	2.96959	2.90028	2.59074	3.5675	2.37122	2.72458	2.66725	2.70202	2.84724	2.85727	0.344995		6.70599	8.71968	9.58704	8.27524	8.00926	7.22412	9.7269	9.02897	8.5166	8.28633	9.81519	9.50714	8.71306	8.92669	6.69006	8.51549	1.01568
0.236203		2.82918	2.62803	2.75071	3.63284	2.78532	2.87796	2.83232	2.61882	3.60306	2.38795	2.80846	2.66456	2.68561	2.89028	2.85679	0.348163		6.67358	8.74688	9.63514	8.25989	7.92282	7.21869	9.71626	9.06066	8.46944	8.36255	9.82017	9.48062	8.712	8.85873	6.71857	8.5104	1.02055
0.236402		2.77197	2.64719	2.79138	3.5963	2.75107	2.99918	2.82483	2.57129	3.56878	2.30428	2.75159	2.66725	2.69382	2.91099	2.84642	0.3512		6.65032	8.71227	9.54374	8.20884	7.97549	7.16245	9.68938	9.02897	8.40267	8.29585	9.82017	9.43737	8.72398	8.8915	6.68122	8.48161	1.02044
0.236602		2.77197	2.68149	2.71788	3.5963	2.7757	2.93857	2.87513	2.5816	3.57005	2.33044	2.7786	2.62551	2.6692	2.80584	2.83702	0.347642		6.65032	8.68137	9.56296	8.18497	7.93058	7.16583	9.73121	9.02897	8.37343	8.30919	9.81096	9.45803	8.66401	8.8707	6.7334	8.47706	1.01943
0.236802		2.77197	2.65834	2.74927	3.60047	2.72645	2.89803	2.92544	2.61712	3.57005	2.40469	2.75444	2.66725	2.70202	2.91099	2.85404	0.337226		6.62706	8.68137	9.54372	8.22839	7.89681	7.24174	9.71296	9.02897	8.42889	8.31489	9.8244	9.38037	8.64984	8.85232	6.71144	8.47488	1.01089
0.237003		2.81011	2.62045	2.7821	3.59247	2.75999	2.90613	2.85747	2.5329	3.62211	2.34718	2.77363	2.60464	2.66	2.81238	2.8344	0.358538		6.58969	8.62492	9.56778	8.20287	7.91842	7.19588	9.67544	9.05132	8.37136	8.32635	9.8244	9.38527	8.70434	8.84034	6.68122	8.46397	1.0229
0.237203		2.76436	2.58972	2.67649	3.61266	2.75928	2.88465	2.81533	2.57416	3.48941	2.33987	2.78287	2.67511	2.70302	2.91916	2.82758	0.339351		6.58054	8.67396	9.52448	8.13304	7.85967	7.15702	9.62399	9.01231	8.36985	8.25771	9.74797	9.37643	8.62694	8.81954	6.64331	8.42712	1.01859
0.237402		2.71861	2.5973	2.75855	3.63284	2.75107	2.86985	2.84931	2.57129	3.56053	2.37852	2.70895	2.6594	2.67741	2.86359	2.82837	0.350491		6.64459	8.63603	9.48117	8.12541	7.83198	7.1324	9.66581	8.97494	8.3457	8.26535	9.7288	9.42948	8.61603	8.85873	6.63618	8.42484	1.01592
0.237602		2.7949	2.60887	2.75071	3.64049	2.76678	2.91708	2.84864	2.5564	3.53322	2.36391	2.68833	2.6594	2.66821	2.84942	2.83188	0.349454		6.57139	8.69043	9.49559	8.11006	7.87351	7.05999	9.67012	8.95095	8.41191	8.21675	9.76217	9.35481	8.67493	8.79475	6.59883	8.41575	1.03423
0.237802		2.76436	2.61645	2.68578	3.62866	2.71754	2.89945	2.84797	2.63488	3.5345	2.38583	2.73098	2.63337	2.67841	2.88211	2.83145	0.343307		6.61714	8.61215	9.47155	8.18585	7.86743	7.11828	9.60473	8.9656	8.37551	8.17767	9.73378	9.34692	8.60731	8.80672	6.62905	8.40798	1.00658
0.238003		2.77969	2.63561	2.70219	3.61266	2.70933	2.85505	2.82416	2.57873	3.51544	2.30641	2.6663	2.64638	2.62519	2.84724	2.80745	0.349416		6.59884	8.6451	9.46193	8.11602	7.86743	7.15702	9.6283	8.9526	8.38419	8.19483	9.73453	9.33712	8.58988	8.78677	6.64274	8.40649	1.00463
0.238203		2.8025	2.5973	2.7343	3.66903	2.75178	2.87938	2.81466	2.61137	3.50719	2.36179	2.7452	2.70899	2.70402	2.83689	2.83746	0.344117		6.60456	8.6101	9.46673	8.1484	7.8519	7.1359	9.64123	8.93593	8.33288	8.21769	9.69345	9.36365	8.5986	8.73875	6.61536	8.39701	1.00618
0.238402		2.75675	2.57814	2.75071	3.52009	2.76678	2.91566	2.79901	2.56385	3.5618	2.36179	2.6997	2.65424	2.66	2.87394	2.81875	0.335825		6.57977	8.58495	9.44265	8.14497	7.83029	7.02656	9.57786	8.90626	8.36985	8.17291	9.68847	9.36855	8.58116	8.78435	6.56804	8.37511	1.01883
0.238602		2.71861	2.54383	2.63654	3.52391	2.80244	2.89418	2.82483	2.57129	3.58656	2.34718	2.70255	2.61766	2.68462	2.91698	2.81223	0.348203		6.55728	8.55033	9.48115	8.05558	7.83366	7.09704	9.58446	8.91359	8.28308	8.18625	9.68499	9.3204	8.6324	8.75713	6.61422	8.3701	1.01086
0.238803		2.67297	2.54741	2.72573	3.52809	2.6915	2.91424	2.76503	2.48824	3.51672	2.31159	2.76723	2.59679	2.59957	2.84506	2.78358	0.347722		6.5607	8.55199	9.46191	8.11857	7.82421	7.07242	9.57254	8.93227	8.2944	8.14241	9.6927	9.31347	8.5757	8.71396	6.61422	8.36276	1.00874
0.239003		2.7949	2.63561	2.63582	3.52774	2.66617	2.85363	2.82416	2.57129	3.55925	2.36391	2.71037	2.58893	2.6692	2.8576	2.80418	0.339308		6.52486	8.55404	9.45711	8.10497	7.8215	7.06699	9.60904	8.91158	8.35495	8.10621	9.67079	9.28109	8.55281	8.74117	6.55378	8.35406	1.02035
0.239203		2.68432	2.53625	2.65295	3.61648	2.75999	2.88992	2.82416	2.54152	3.51799	2.38065	2.67127	2.69598	2.60878	2.7835	2.79741	0.351239		6.57558	8.57383	9.44744	8.10497	7.83198	7.0618	9.55759	8.88758	8.2595	8.12525	9.64814	9.26532	8.5757	8.75314	6.59996	8.35119	0.999854
0.239402		2.669	2.58214	2.69362	3.5521	2.68329	2.8956	2.80851	2.56841	3.48814	2.35236	2.6599	2.71685	2.67741	2.82872	2.79829	0.332165		6.55308	8.54127	9.3801	8.06664	7.74282	7.04418	9.55328	8.87824	8.23385	8.18149	9.57519	9.30857	8.48633	8.67078	6.54608	8.31746	1.00104
0.239602		2.73008	2.58572	2.69362	3.49155	2.6915	2.87938	2.78951	2.5564	3.40307	2.30641	2.69331	2.62035	2.67741	2.82055	2.78135	0.313719		6.49664	8.53015	9.41858	8.08199	7.75769	7.03175	9.50182	8.8559	8.23536	8.08999	9.67154	9.23389	8.47321	8.70199	6.57744	8.31053	1.00777
0.239803		2.69568	2.55141	2.66936	3.50756	2.70041	2.84978	2.84048	2.57129	3.52497	2.34506	2.68194	2.61766	2.61798	2.79385	2.78339	0.335786		6.51495	8.51572	9.39934	8.07006	7.76106	7.01775	9.49219	8.8689	8.20971	8.16051	9.63893	9.25648	8.53537	8.72835	6.51586	8.31235	1.01168
0.240003		2.69579	2.53225	2.69291	3.51974	2.62372	2.89276	2.7562	2.53577	3.48116	2.32314	2.67127	2.58378	2.71123	2.82872	2.77489	0.337186		6.48254	8.43909	9.36566	8.05304	7.78267	6.98939	9.50081	8.85956	8.20047	8.11573	9.57096	9.22995	8.49505	8.63559	6.517	8.2825	1.00387
0.240203		2.72247	2.57457	2.67721	3.54793	2.69221	2.80924	2.77319	2.50313	3.47164	2.29392	2.68051	2.58108	2.6518	2.86359	2.77446	0.341732		6.43601	8.48277	9.37046	7.99769	7.77491	7.03187	9.50614	8.80187	8.20971	8.07189	9.59859	9.21323	8.47867	8.64998	6.53126	8.277	1.0068
0.240402		2.67672	2.60087	2.70075	3.58029	2.6915	2.84694	2.76436	2.53577	3.43735	2.33563	2.69473	2.65154	2.60057	2.77533	2.77803	0.333654		6.46004	8.42466	9.34642	7.97813	7.71953	7.01763	9.4633	8.88758	8.23593	8.13195	9.54332	9.26436	8.46669	8.63958	6.5247	8.27359	1.00257
0.240602		2.70714	2.54741	2.66936	3.53192	2.67579	2.84167	2.78135	2.43497	3.4183	2.28237	2.68051	2.65154	2.62618	2.82055	2.76208	0.336614		6.53821	8.45352	9.3464	8.00962	7.74553	6.93653	9.47293	8.7592	8.21895	8.03375	9.55403	9.20833	8.45578	8.62761	6.45656	8.25446	1.0012
0.240803		2.7034	2.55899	2.67721	3.53992	2.73395	2.80924	2.79018	2.4825	3.45513	2.36179	2.67269	2.58108	2.53815	2.77097	2.76251	0.336318		6.45012	8.41725	9.27421	8.02409	7.6996	6.9842	9.44505	8.8059	8.18405	8.02235	9.56175	9.22697	8.48413	8.65796	6.54722	8.25232	0.995054
0.241003		2.73768	2.55141	2.72645	3.47554	2.66688	2.86032	2.80717	2.47793	3.49767	2.24372	2.61441	2.56021	2.66821	2.80202	2.76354	0.344125		6.47758	8.43909	9.35604	8.01304	7.69454	6.95234	9.42148	8.83923	8.16048	8.08617	9.53984	9.1916	8.4416	8.6108	6.52413	8.24986	0.9964
0.241202		2.65765	2.59372	2.62013	3.47554	2.70041	2.8808	2.7562	2.47505	3.50021	2.37334	2.70895	2.63853	2.61698	2.79385	2.77081	0.328609		6.49664	8.42632	9.33195	7.95427	7.71176	6.96839	9.41185	8.75352	8.19481	8.06713	9.54905	9.1916	8.46124	8.56762	6.47908	8.23768	0.992438
0.241402		2.73768	2.56656	2.63726	3.55628	2.63264	2.83214	2.76503	2.48537	3.4018	2.31583	2.67127	2.57592	2.61698	2.72193	2.75119	0.334627		6.48254	8.42466	9.29827	8.00199	7.66685	6.9206	9.41185	8.72184	8.11426	8.07189	9.53063	9.16603	8.43834	8.6108	6.48792	8.22323	0.992249
0.241602		2.68807	2.54741	2.65295	3.53609	2.59018	2.88323	2.7562	2.48824	3.54402	2.28024	2.63644	2.56807	2.60057	2.8576	2.75924	0.3631		6.45851	8.39171	9.25979	7.94576	7.70399	6.94896	9.34646	8.72751	8.16557	8.02805	9.46764	9.19948	8.41325	8.5964	6.44886	8.2068	0.984382
0.241803		2.63471	2.53225	2.61228	3.44318	2.64084	2.83356	2.73105	2.48824	3.41132	2.30428	2.67127	2.60464	2.59137	2.70341	2.72874	0.320131		6.44097	8.38635	9.20682	8.00962	7.66077	6.94184	9.41185	8.74986	8.13784	7.92991	9.48531	9.15719	8.42417	8.59398	6.45057	8.19914	0.990473
0.242003		2.68432	2.50552	2.6608	3.43935	2.65796	2.80255	2.73105	2.48537	3.4018	2.33987	2.62365	2.5472	2.56675	2.73828	2.72746	0.316909		6.46766	8.41725	9.26941	7.89128	7.66854	6.92591	9.41185	8.71451	8.1086	8.05185	9.50872	9.12182	8.42091	8.5652	6.41921	8.19752	0.995429
0.242202		2.69193	2.5131	2.69362	3.49573	2.69291	2.81877	2.78202	2.47793	3.4018	2.35236	2.62862	2.57323	2.60057	2.78132	2.75028	0.322736		6.44021	8.38635	9.24053	7.89383	7.63916	6.95777	9.37104	8.73685	8.13633	7.94231	9.44	9.13066	8.36095	8.50763	6.42804	8.17411	0.983789
0.242402		2.63857	2.58972	2.64439	3.46719	2.64905	2.78633	2.73988	2.44241	3.38402	2.27506	2.64426	2.54989	2.64359	2.73828	2.72805	0.322649		6.40703	8.36987	9.21647	7.91515	7.68407	6.94522	9.34114	8.73118	8.08861	7.95847	9.44921	9.053	8.40999	8.49723	6.47908	8.16971	0.97182
0.242602		2.61178	2.52468	2.66936	3.48772	2.67509	2.84836	2.74804	2.48824	3.41958	2.2991	2.63502	2.52633	2.59137	2.76279	2.73482	0.332983		6.39788	8.33526	9.19722	7.89725	7.67022	6.89429	9.30793	8.74052	8.17481	8.00137	9.45843	9.0953	8.3642	8.46845	6.40552	8.16058	0.984829
0.242803		2.64993	2.49794	2.57874	3.52009	2.64155	2.79444	2.73921	2.46761	3.43608	2.33775	2.6663	2.53934	2.58316	2.7568	2.72921	0.340065		6.37538	8.35174	9.18276	7.92962	7.60539	6.88005	9.35077	8.6548	8.08654	7.96135	9.44847	9.08443	8.37838	8.5548	6.47965	8.15494	0.98255
0.243003		2.64243	2.5131	2.613	3.47136	2.68329	2.79444	2.73105	2.49112	3.41005	2.2562	2.65208	2.58893	2.57396	2.73828	2.72566	0.330326		6.38377	8.35174	9.16354	7.87427	7.58546	6.836	9.295	8.66048	8.08295	7.90511	9.45917	9.04416	8.32168	8.46845	6.42691	8.12391	0.98373
0.243202		2.68432	2.49794	2.603	3.49955	2.59839	2.76869	2.74804	2.50025	3.4183	2.28755	2.6663	2.51847	2.58316	2.68489	2.71849	0.336985		6.35212	8.32083	9.17796	7.8283	7.59425	6.87305	9.26611	8.65682	8.09936	7.93561	9.40315	9.04022	8.37512	8.49324	6.39782	8.12093	0.982021
0.243402		2.62711	2.5171	2.58802	3.36661	2.60731	2.81066	2.78135	2.44241	3.40307	2.22486	2.60659	2.5472	2.55556	2.7361	2.701	0.323893		6.35212	8.32249	9.20205	7.87084	7.60707	6.87643	9.24685	8.66048	8.09578	7.90893	9.3693	9.00581	8.31622	8.46446	6.38956	8.11256	0.975121
0.243602		2.68058	2.47879	2.65295	3.39898	2.64084	2.78106	2.69774	2.48537	3.34974	2.24159	2.61441	2.57346	2.57296	2.73828	2.70762	0.312393		6.3281	8.31342	9.1539	7.86321	7.57601	6.87136	9.295	8.63447	8.08654	7.88319	9.34017	9.03628	8.28135	8.42926	6.38357	8.09839	0.9783
0.243803		2.64993	2.47879	2.57802	3.49573	2.64905	2.83214	2.74055	2.47048	3.40052	2.28967	2.57176	2.50546	2.54835	2.79385	2.71459	0.341501		6.38453	8.22441	9.17796	7.79339	7.58986	6.83238	9.25217	8.60444	8.0075	7.81555	9.40813	9.03724	8.3304	8.42684	6.41151	8.08642	0.976532
0.244003		2.63857	2.49394	2.61228	3.42299	2.64084	2.76484	2.7059	2.44241	3.32243	2.30428	2.63644	2.48975	2.61598	2.7361	2.70191	0.310249		6.31475	8.26233	9.15872	7.81979	7.59154	6.87486	9.24355	8.63246	8.03881	7.86509	9.34091	8.99697	8.28461	8.46845	6.38357	8.08509	0.973931
0.244202		2.6195	2.4289	2.63726	3.47554	2.64084	2.76342	2.68075	2.47048	3.42085	2.2489	2.63644	2.57076	2.54014	2.76715	2.70721	0.341844		6.33801	8.22811	9.10575	7.79427	7.57432	6.89767	9.21998	8.5451	8.06088	7.90035	9.35436	9.00091	8.253	8.37327	6.38243	8.06856	0.958427
0.244402		2.6766	2.53225	2.65295	3.44318	2.64155	2.70423	2.68075	2.40232	3.35799	2.2562	2.61298	2.51331	2.53294	2.74046	2.69627	0.325495		6.31475	8.23143	9.12504	7.78145	7.53718	6.83419	9.22429	8.54675	7.99826	7.90893	9.34166	8.9812	8.26717	8.40846	6.33025	8.0554	0.975762
0.244603		2.61189	2.5171	2.56304	3.47937	2.62372	2.73383	2.69774	2.44241	3.38657	2.26351	2.55896	2.5003	2.56476	2.7094	2.68947	0.33732		6.32314	8.21329	9.09613	7.76786	7.57601	6.83431	9.24685	8.65114	8.01674	7.88413	9.32747	9.00975	8.22685	8.42926	6.38243	8.06569	0.971486
0.244803		2.63471	2.50552	2.61941	3.43935	2.61622	2.73241	2.73172	2.44985	3.35799	2.29698	2.55754	2.50546	2.47972	2.74046	2.69052	0.324546		6.33801	8.23347	9.13464	7.74145	7.49294	6.82357	9.19109	8.57477	8.01674	7.84223	9.3678	8.99303	8.25846	8.37327	6.36704	8.0499	0.973895
0.245003		2.63857	2.52468	2.52309	3.39898	2.59769	2.77822	2.68075	2.46761	3.46466	2.2489	2.57958	2.4976	2.53194	2.7361	2.6906	0.339379		6.31475	8.20422	9.17796	7.80189	7.5311	6.78314	9.2286	8.55444	7.94337	7.79551	9.27295	8.94978	8.24974	8.36129	6.33082	8.0333	0.976729
0.245202		2.61564	2.47121	2.58659	3.40698	2.55594	2.76342	2.74871	2.43497	3.39355	2.28237	2.56252	2.51331	2.51154	2.74863	2.68538	0.329756		6.28653	8.21329	9.08653	7.72101	7.54393	6.75828	9.16321	8.58044	7.93205	7.82507	9.30481	8.95468	8.19849	8.34847	6.29234	8.01394	0.978442
0.245402		2.68046	2.45963	2.58874	3.44735	2.63193	2.74862	2.69707	2.41721	3.35101	2.23429	2.5874	2.46372	2.49613	2.71975	2.68024	0.335324		6.22094	8.1898	9.10095	7.72786	7.50341	6.79895	9.17284	8.58411	7.96336	7.80027	9.26025	8.86913	8.28135	8.41644	6.30773	8.01316	0.978033
0.245603		2.59657	2.49794	2.57089	3.41081	2.58127	2.72714	2.6386	2.38914	3.32116	2.22274	2.57318	2.4976	2.52994	2.73828	2.66395	0.324812		6.29149	8.18239	9.03839	7.76444	7.47909	6.73366	9.15257	8.51341	7.93205	7.77741	9.31826	8.94882	8.21267	8.35488	6.27751	7.99847	0.977727
0.245803		2.65379	2.45206	2.53094	3.41499	2.58198	2.76342	2.63793	2.35649	3.32498	2.30853	2.57815	2.57592	2.57496	2.77315	2.68052	0.320213		6.26327	8.14241	9.02874	7.70742	7.47403	6.73716	9.14395	8.54711	7.9213	7.78123	9.26025	8.87307	8.20501	8.36529	6.27038	7.98138	0.971969
0.246003		2.64618	2.53983	2.44174	3.37462	2.53953	2.71903	2.74055	2.36393	3.41958	2.20082	2.56749	2.47157	2.48692	2.66418	2.65543	0.344923		6.26823	8.14036	9.01915	7.70146	7.45579	6.77783	9.13432	8.53942	7.95261	7.74597	9.24531	8.90652	8.1756	8.30288	6.30003	7.9777	0.96208
0.246202		2.53935	2.42933	2.53165	3.39898	2.61481	2.72572	2.67326	2.43954	3.35926	2.21543	2.57033	2.48189	2.57496	2.73011	2.66319	0.330949		6.22094	8.15148	9.0047	7.72698	7.53447	6.7724	9.1257	8.48741	7.94129	7.79075	9.2595	8.93305	8.15923	8.33009	6.27808	7.98107	0.967269
0.246402		2.55854	2.46721	2.53094	3.48354	2.59018	2.75815	2.65559	2.43497	3.36624	2.25833	2.58313	2.47157	2.52174	2.61297	2.66379	0.343082		6.28157	8.10575	9.05283	7.66146	7.49125	6.73728	9.15358	8.48374	7.90847	7.76883	9.24606	8.93699	8.16468	8.31727	6.30773	7.9745	0.966566
0.246603		2.58896	2.45963	2.56304	3.43517	2.53882	2.75531	2.67259	2.42465	3.36879	2.25408	2.56536	2.56291	2.52374	2.71158	2.67319	0.33272		6.19845	8.0769	8.96138	7.66146	7.48517	6.6983	9.09249	8.46708	7.89923	7.73263	9.22764	8.87116	8.17886	8.27252	6.32313	7.94309	0.95912
0.246803		2.60429	2.49794	2.59515	3.44735	2.54703	2.72714	2.65492	2.40232	3.28815	2.18196	2.54972	2.49244	2.4449	2.71158	2.65321	0.333836		6.17519	8.09503	8.99988	7.64698	7.38927	6.71073	9.10974	8.50041	7.89923	7.72975	9.20075	8.85443	8.14179	8.25571	6.23959	7.9299	0.976375
0.247003		2.61564	2.38701	2.49811	3.431	2.58198	2.69754	2.68075	2.37882	3.34276	2.18927	2.52626	2.4976	2.47052	2.67453	2.64084	0.344976		6.19272	8.11482	8.99991	7.62058	7.45748	6.70373	9.10643	8.45206	7.86792	7.70595	9.19577	8.85443	8.15051	8.34847	6.21108	7.93212	0.977074
0.247202		2.56989	2.44048	2.54663	3.36661	2.55594	2.76484	2.57131	2.40689	3.28688	2.21025	2.58597	2.45071	2.47972	2.65601	2.63515	0.319931		6.20683	8.08967	8.96138	7.6904	7.39535	6.71423	9.06892	8.43539	7.91206	7.71547	9.17311	8.8328	8.12216	8.3261	6.21821	7.92414	0.962241
0.247402		2.60417	2.43648	2.57161	3.37462	2.57306	2.71903	2.66375	2.37425	3.35926	2.19351	2.55612	2.47673	2.53094	2.66636	2.64999	0.331724		6.22171	8.09669	9.02394	7.62058	7.40649	6.68261	9.03471	8.43905	7.83661	7.71071	9.13776	8.83376	8.15597	8.2805	6.22534	7.91376	0.961999
0.247603		2.50132	2.46321	2.48313	3.35061	2.59018	2.73241	2.68075	2.37425	3.34719	2.19351	2.55612	2.51847	2.53094	2.61896	2.63865	0.327807		6.17442	8.04229	8.95176	7.63251	7.3815	6.73535	9.05498	8.40737	7.83302	7.74597	9.15544	8.78561	8.07637	8.23733	6.2259	7.89599	0.953495
0.247803		2.58896	2.41375	2.52309	3.31024	2.56486	2.71092	2.66375	2.38457	3.30593	2.18196	2.58313	2.41929	2.49613	2.65383	2.6286	0.318343		6.17442	8.07319	8.88439	7.64356	7.40649	6.73197	9.03572	8.41305	7.86792	7.66781	9.19228	8.8426	8.10146	8.2805	6.15064	7.89773	0.965931
0.248002		2.52414	2.41375	2.5395	3.35861	2.55594	2.69612	2.61345	2.41721	3.34021	2.21025	2.51632	2.47673	2.51453	2.60861	2.62753	0.326185		6.16108	8.08392	8.94214	7.61207	7.39872	6.68249	9.03141	8.42404	7.80737	7.64877	9.16888	8.84655	8.09601	8.22052	6.24016	7.89094	0.963165
0.248202		2.56228	2.4329	2.53878	3.32242	2.56556	2.73383	2.61345	2.33586	3.31418	2.19351	2.5419	2.41413	2.47052	2.64784	2.62051	0.324678		6.17861	8.01509	8.88439	7.61549	7.36327	6.64725	9.0271	8.34602	7.79454	7.68115	9.17311	8.77187	8.05022	8.22693	6.17259	7.86318	0.959396
0.248402		2.56989	2.38301	2.56376	3.33042	2.54703	2.68274	2.60462	2.36393	3.30593	2.18196	2.50707	2.42714	2.4377	2.70123	2.61475	0.327388		6.17596	8.03819	8.86995	7.64102	7.36327	6.62963	9.04966	8.39968	7.82171	7.60017	9.14199	8.82098	8.08183	8.22451	6.16603	7.8683	0.966929
0.248603		2.528	2.37143	2.47385	3.35061	2.48816	2.68801	2.60395	2.3181	3.32243	2.15062	2.52484	2.44016	2.45311	2.59227	2.59325	0.3411		6.15116	7.98954	8.8266	7.59505	7.34165	6.65244	8.96602	8.35169	7.85151	7.65065	9.13701	8.75514	8.03059	8.22451	6.25499	7.8519	0.939085
0.248803		2.5851	2.4329	2.52309	3.37079	2.56486	2.68801	2.62228	2.35649	3.28688	2.20813	2.47864	2.44801	2.47151	2.61896	2.61826	0.324908		6.10464	8.0221	8.89886	7.60102	7.32781	6.56615	8.9939	8.36635	7.78323	7.64495	9.09245	8.79445	8.04476	8.23092	6.20338	7.845	0.967701
0.249002		2.56614	2.43648	2.53165	3.33843	2.45392	2.71092	2.59579	2.40977	3.2799	2.19139	2.48504	2.47673	2.44391	2.64348	2.61168	0.319815		6.14697	8.0221	8.90361	7.54908	7.39096	6.6242	8.98427	8.35701	7.73758	7.65353	9.06904	8.69612	8.01315	8.19173	6.13524	7.83164	0.95317
0.249202		2.55842	2.4329	2.48242	3.35861	2.50528	2.72572	2.5883	2.39201	3.31546	2.23216	2.53408	2.45071	2.46952	2.58627	2.61656	0.325142		6.1096	7.98584	8.86033	7.59163	7.34165	6.63675	8.97996	8.36268	7.71909	7.65353	9.09668	8.74726	8.02513	8.21254	6.15777	7.83203	0.957711
0.249402		2.57375	2.36428	2.48955	3.33843	2.47995	2.69612	2.68007	2.33873	3.34149	2.206	2.53408	2.41929	2.48892	2.63749	2.61344	0.335731		6.12371	7.9912	8.84107	7.58654	7.30788	6.55722	8.91787	8.29932	7.77398	7.57443	9.04714	8.70007	8.01861	8.19173	6.13581	7.80444	0.950526
0.249603		2.54321	2.4329	2.52237	3.31824	2.49708	2.70281	2.64609	2.36393	3.2799	2.18409	2.53408	2.47157	2.45411	2.59009	2.61003	0.317214		6.09053	7.98749	8.83142	7.55163	7.3018	6.5431	8.91355	8.28832	7.73758	7.59635	9.03867	8.71285	8.02187	8.16295	6.19568	7.79825	0.947068
0.249803		2.54321	2.40617	2.47313	3.31024	2.47925	2.68801	2.56248	2.35362	3.29768	2.23947	2.45376	2.48189	2.47872	2.65601	2.60169	0.318125		6.07642	7.93845	8.80256	7.49461	7.31836	6.56615	8.90493	8.35334	7.72985	7.56203	9.04216	8.71679	7.94993	8.18133	6.15833	7.78635	0.951498
0.250003		2.54321	2.40574	2.45744	3.29806	2.48816	2.65842	2.59646	2.36393	3.2634	2.15062	2.50423	2.44285	2.4551	2.58409	2.58655	0.318029		6.07719	7.99656	8.75444	7.49119	7.34773	6.6242	8.92319	8.28832	7.73758	7.51819	9.00606	8.65191	7.98806	8.13175	6.10616	7.77617	0.939974
0.250202		2.55456	2.40617	2.45031	3.26987	2.48816	2.6799	2.57131	2.35362	3.20054	2.16523	2.47295	2.40627	2.47972	2.55522	2.57527	0.304131		6.03905	7.92773	8.77368	7.48865	7.31228	6.53791	8.92319	8.27532	7.65647	7.53917	9.05212	8.66076	7.95645	8.11336	6.12099	7.75847	0.955947
0.250402		2.48225	2.31797	2.49026	3.35861	2.45392	2.68801	2.62094	2.30609	3.27037	2.28024	2.4758	2.49244	2.45311	2.61079	2.59291	0.327752		6.05812	7.95824	8.78814	7.51163	7.27074	6.56072	8.84816	8.26964	7.70985	7.54393	9.02448	8.68238	7.95319	8.10296	6.0842	7.75776	0.950113
0.250603		2.55082	2.42532	2.46529	3.25386	2.51349	2.70423	2.62161	2.31353	3.23609	2.20813	2.45803	2.46102	2.41829	2.63149	2.59009	0.305056		6.04897	7.91125	8.74962	7.49373	7.24913	6.61901	8.93713	8.2603	7.70627	7.50297	9.03295	8.64307	7.94773	8.08615	6.08364	7.75146	0.949413
0.250802		2.56614	2.43648	2.49811	3.29005	2.5224	2.6126	2.58763	2.38626	3.27165	2.21025	2.4694	2.39572	2.41929	2.59227	2.58988	0.311268		6.05889	7.91291	8.78812	7.46058	7.23968	6.54841	8.84816	8.2343	7.68212	7.57061	8.97917	8.67354	7.94993	8.11735	6.0748	7.74257	0.947687
0.251003		2.54707	2.43648	2.49098	3.31824	2.5217	2.65173	2.63044	2.34618	3.30338	2.16735	2.49286	2.44801	2.49513	2.61079	2.60431	0.323303		6.03982	7.90384	8.70631	7.48865	7.26466	6.50605	8.88466	8.25096	7.65855	7.57061	8.94232	8.66661	7.95865	8.02858	6.09789	7.73121	0.941134
0.251202		2.53935	2.38701	2.44888	3.29806	2.45392	2.65842	2.62228	2.28259	3.19926	2.18621	2.48219	2.37239	2.40188	2.65819	2.57076	0.317666		6.06308	7.89107	8.76888	7.48014	7.21536	6.55203	8.84715	8.24931	7.62007	7.52201	8.95228	8.60472	7.91286	8.08216	6.0825	7.72291	0.937392
0.251402		2.52028	2.34113	2.43246	3.31824	2.50528	2.64362	2.58897	2.34618	3.20879	2.10254	2.45518	2.37755	2.44391	2.6048	2.56349	0.326639		6.03486	7.86016	8.68228	7.45373	7.19206	6.45838	8.86742	8.19895	7.66005	7.51819	8.92464	8.62635	7.83652	7.9998	6.12099	7.69563	0.934625
0.251603		2.54707	2.36386	2.43318	3.25351	2.50528	2.63551	2.54549	2.24994	3.23354	2.16429	2.4758	2.40627	2.38348	2.59227	2.55639	0.317891		6.05316	7.90014	8.72073	7.41119	7.20759	6.50967	8.83422	8.24364	7.66779	7.47341	8.9112	8.59684	7.91938	8.02858	6.03089	7.70056	0.940535
0.251802		2.48599	2.37543	2.45031	3.31406	2.46213	2.60449	2.59646	2.3181	3.19926	2.14119	2.52129	2.34882	2.37527	2.57592	2.55491	0.322938		5.96012	7.88736	8.64375	7.41373	7.20928	6.44607	8.82991	8.20994	7.66722	7.47723	8.91543	8.62539	7.89323	8.01419	6.05398	7.68312	0.949069
0.252003		2.50507	2.37543	2.48242	3.29005	2.41217	2.60449	2.61278	2.34618	3.21006	2.11715	2.50565	2.34882	2.46131	2.59009	2.56155	0.319287		5.98757	7.88736	8.68225	7.39329	7.17213	6.46019	8.80533	8.17093	7.56668	7.45243	8.94307	8.57127	7.87905	8.03898	6.04629	7.67046	0.946336
0.252202		2.45171	2.31039	2.42605	3.18113	2.47104	2.64362	2.56248	2.34905	3.20879	2.10984	2.48504	2.435	2.41829	2.61297	2.54753	0.304164		6.01656	7.79835	8.71111	7.42224	7.16437	6.46381	8.76883	8.17459	7.59951	7.49533	8.93037	8.58214	7.86707	8.0102	6.04515	7.66998	0.938043
0.252402		2.50507	2.33755	2.45744	3.24968	2.47175	2.58159	2.57198	2.34905	3.22784	2.15062	2.45376	2.40627	2.37627	2.59227	2.55222	0.313057		5.99253	7.78188	8.63413	7.41031	7.18598	6.48662	8.77213	8.15426	7.64157	7.46959	8.93809	8.57521	7.82235	7.9998	6.03146	7.65973	0.933155
0.252603		2.49746	2.3487	2.40892	3.31824	2.49637	2.61402	2.50335	2.32385	3.22529	2.15274	2.41751	2.41929	2.40089	2.57374	2.55003	0.326396		6.02152	7.78558	8.61486	7.38566	7.15052	6.455	8.80102	8.14492	7.57234	7.46577	8.92464	8.54474	7.89543	8.05338	6.03032	7.65638	0.934628
0.252802		2.53947	2.32597	2.4339	3.29005	2.48816	2.5601	2.52917	2.29577	3.2526	2.09099	2.49925	2.40111	2.41829	2.54105	2.54756	0.331299		5.91283	7.81814	8.58598	7.39583	7.12554	6.44957	8.7625	8.12258	7.56103	7.43721	8.90697	8.58309	7.83872	7.99581	6.03916	7.63566	0.941675
0.253003		2.46692	2.3487	2.48955	3.26987	2.41076	2.61402	2.58014	2.31066	3.19228	2.1056	2.44097	2.37239	2.41009	2.61297	2.54464	0.319562		5.94601	7.78188	8.58598	7.42566	7.15492	6.38971	8.77644	8.14492	7.56103	7.45625	8.86091	8.53686	7.79294	7.979	6.05342	7.62973	0.932143
0.253202		2.43264	2.31039	2.40892	3.24968	2.40326	2.60591	2.48636	2.35362	3.18276	2.05964	2.47722	2.40627	2.41829	2.5574	2.52517	0.319071		5.975	7.76004	8.61006	7.29285	7.17382	6.42845	8.70774	8.18595	7.59951	7.42387	8.82133	8.52216	7.81363	8.03656	6.00181	7.62352	0.928154
0.253402		2.54696	2.29881	2.48242	3.18495	2.45392	2.55868	2.53733	2.30034	3.18276	2.10984	2.4303	2.41413	2.41009	2.52253	2.53093	0.301889		5.92694	7.76169	8.58116	7.37882	7.1333	6.4655	8.71636	8.16525	7.58668	7.40765	8.82058	8.52706	7.79946	7.98541	6.03859	7.61963	0.922516
0.253603		2.47839	2.3487	2.48955	3.20932	2.41968	2.64362	2.57064	2.27345	3.23737	2.16523	2.463	2.41143	2.39468	2.56775	2.54806	0.311119		5.96012	7.75097	8.61489	7.35329	7.14444	6.44619	8.74526	8.08924	7.5282	7.39431	8.84398	8.47102	7.76239	7.91901	5.96446	7.59919	0.927723
0.253802		2.47078	2.38701	2.40749	3.26152	2.53882	2.61402	2.56248	2.27802	3.18974	2.11927	2.41608	2.37239	2.38547	2.49365	2.53548	0.317359		5.96431	7.77983	8.60522	7.4018	7.08231	6.476	8.73031	8.12423	7.56461	7.38003	8.78025	8.48381	7.79074	7.9542	5.9408	7.6039	0.925034
0.254003		2.45932	2.32955	2.44888	3.24168	2.45392	2.58301	2.50402	2.29577	3.21134	2.12446	2.41253	2.33581	2.34146	2.53887	2.52004	0.320674		5.95935	7.76004	8.54268	7.32777	7.07961	6.40383	8.65959	8.0799	7.55178	7.45337	8.78448	8.45824	7.77224	7.93582	6.00837	7.58514	0.909103
0.254202		2.43264	2.31797	2.44103	3.24968	2.47175	2.59112	2.51084	2.27514	3.19356	2.10984	2.39689	2.2732	2.40188	2.54923	2.51534	0.324277		5.89949	7.76004	8.5523	7.27495	7.10393	6.42314	8.72499	8.06489	7.52047	7.40671	8.82207	8.46218	7.78202	7.87583	5.93367	7.57378	0.933455
0.254402		2.47078	2.32955	2.46529	3.26186	2.45392	2.55199	2.53733	2.26483	3.22657	2.07638	2.44097	2.37755	2.39368	2.52035	2.5265	0.328258		5.85716	7.69452	8.51379	7.33627	7.10122	6.45319	8.6971	8.02954	7.54254	7.34571	8.78448	8.43171	7.76133	7.91901	5.97929	7.56312	0.918069
0.254603		2.45932	2.31039	2.40036	3.1773	2.41288	2.5749	2.56181	2.28833	3.19101	2.15792	2.43172	2.32279	2.35886	2.56557	2.51523	0.306298		5.92771	7.71841	8.57156	7.26645	7.09785	6.3879	8.68215	8.0202	7.52047	7.29329	8.77103	8.46708	7.75367	7.89664	5.97929	7.55691	0.920743
0.254802		2.47078	2.30281	2.44103	3.15711	2.46283	2.58828	2.52034	2.28089	3.18276	2.10984	2.43457	2.40358	2.36707	2.57374	2.52112	0.301462		5.90941	7.70524	8.49455	7.29285	7.09514	6.35435	8.62208	8.07789	7.44351	7.29711	8.82979	8.47102	7.73297	7.89422	5.92597	7.54307	0.929231
0.255003		2.45545	2.30281	2.45031	3.1773	2.4368	2.60591	2.4782	2.1921	3.1199	2.16948	2.43812	2.25749	2.41929	2.52253	2.50184	0.300729		5.85716	7.66898	8.45605	7.2639	7.04246	6.35266	8.65528	8.03686	7.49275	7.33713	8.74838	8.44152	7.74495	7.86942	5.93481	7.52682	0.924
0.255202		2.42117	2.34113	2.40892	3.13275	2.42859	2.60307	2.50402	2.27057	3.17323	2.08793	2.40471	2.36969	2.37627	2.49365	2.50112	0.300377		5.90368	7.70895	8.48975	7.23496	7.07184	6.34023	8.6639	8.02386	7.46351	7.37239	8.76755	8.38356	7.69045	7.82625	5.92654	7.52449	0.918605
0.255402		2.40596	2.32197	2.40892	3.27787	2.36902	2.64362	2.53733	2.28376	3.22784	2.04503	2.40471	2.33581	2.34245	2.47513	2.50567	0.343917		5.89949	7.66527	8.46085	7.24092	7.01477	6.35266	8.60383	8.0202	7.4984	7.29805	8.77527	8.43267	7.71554	7.91901	5.91941	7.52109	0.920821
0.255603		2.39449	2.34113	2.40892	3.2215	2.41217	2.56679	2.50402	2.27514	3.19101	2.13388	2.42675	2.30709	2.38448	2.46914	2.50261	0.315777		5.9136	7.73079	8.46564	7.21452	7.04854	6.36316	8.60814	7.98485	7.47992	7.32379	8.76257	8.42287	7.637	7.87184	5.91115	7.51589	0.9141
0.255802		2.44785	2.31039	2.47313	3.18913	2.44571	2.58301	2.54549	2.24994	3.17451	2.07638	2.37486	2.32279	2.30664	2.49147	2.49938	0.317158		5.83467	7.64509	8.46087	7.23838	7.00869	6.35966	8.61245	7.97551	7.45841	7.27519	8.69385	8.3727	7.69371	7.80145	5.83759	7.48455	0.922694
0.256003		2.40596	2.27251	2.41677	3.18495	2.40256	2.56821	2.49586	2.20986	3.17578	2.01675	2.43315	2.32795	2.40089	2.51218	2.48738	0.324282		5.86212	7.63807	8.4512	7.22645	6.99316	6.28387	8.62107	7.96251	7.47068	7.23899	8.69883	8.34617	7.66535	7.88623	5.94906	7.48625	0.913751
0.256202		2.47464	2.29166	2.39323	3.20131	2.39364	2.53719	2.50335	2.2425	3.13325	2.07638	2.42035	2.35668	2.32505	2.5574	2.49333	0.312178		5.83886	7.63232	8.45125	7.20601	6.94554	6.31549	8.64996	7.92514	7.43785	7.31045	8.68539	8.3629	7.62503	7.81186	5.88976	7.47252	0.920629
0.256402		2.42117	2.30281	2.43246	3.14493	2.40256	2.55199	2.48636	2.27802	3.12117	2.06695	2.37344	2.30439	2.33325	2.52852	2.482	0.301153		5.76412	7.60716	8.42716	7.19153	6.98371	6.31742	8.63602	7.96251	7.42144	7.25709	8.70307	8.3629	7.68719	7.79746	5.8815	7.46669	0.930922
0.256603		2.38689	2.28766	2.34399	3.17312	2.36081	2.60591	2.51151	2.23793	3.09514	2.07425	2.38268	2.3201	2.39368	2.47295	2.47476	0.30627		5.8339	7.66527	8.42716	7.2239	6.97932	6.23789	8.53743	7.9495	7.45427	7.28471	8.69883	8.33339	7.67407	7.76227	5.84358	7.46037	0.921212
0.256802		2.39835	2.27966	2.35968	3.18913	2.41147	2.51571	2.49519	2.2677	3.17323	2.06177	2.43172	2.33065	2.40188	2.51	2.48758	0.31644		5.83543	7.60882	8.40792	7.14811	6.94386	6.31911	8.55568	7.97917	7.43993	7.23993	8.64929	8.34617	7.60213	7.81186	5.85184	7.44928	0.91309
0.257003		2.36021	2.33312	2.35112	3.26186	2.37723	2.5749	2.48636	2.28833	3.11292	2.08062	2.36988	2.32795	2.36807	2.47731	2.48356	0.319601		5.87623	7.6253	8.35495	7.23241	6.98877	6.29968	8.5278	7.9495	7.4322	7.25709	8.61742	8.30686	7.61957	7.81186	5.82219	7.44812	0.897015
0.257203		2.4441	2.2645	2.34327	3.16094	2.38544	2.54672	2.47004	2.27802	3.16498	2.05234	2.3514	2.34097	2.40188	2.56339	2.48343	0.314428		5.8156	7.55773	8.38868	7.15408	6.92393	6.30318	8.47634	7.94584	7.31261	7.21325	8.63087	8.34127	7.59668	7.83266	5.88206	7.42499	0.903306
0.257402		2.44024	2.29524	2.41605	3.12893	2.42038	2.50902	2.54549	2.24537	3.12117	2.0283	2.34643	2.24178	2.30664	2.46478	2.46499	0.309031		5.82056	7.53794	8.36457	7.18645	6.9854	6.26975	8.48065	7.88247	7.37165	7.22277	8.64431	8.28129	7.5825	7.77908	5.87437	7.41892	0.894268
0.257603		2.39449	2.28366	2.34399	3.10457	2.42859	2.478	2.47004	2.23506	3.19101	2.03773	2.38268	2.33065	2.35986	2.55522	2.47111	0.312445		5.84382	7.57792	8.38868	7.16601	6.99822	6.26963	8.46873	7.94016	7.34958	7.24851	8.64929	8.29802	7.6392	7.73748	5.81393	7.42594	0.903486
0.257802		2.38314	2.28366	2.3761	3.10457	2.3526	2.5453	2.44489	2.20986	3.05133	1.99483	2.35425	2.2732	2.34146	2.5574	2.44804	0.300614		5.77403	7.56144	8.35016	7.17109	6.94994	6.24682	8.48597	7.91214	7.35165	7.20085	8.60821	8.28619	7.65338	7.75828	5.85954	7.41131	0.904346
0.258003		2.49371	2.22262	2.35184	3.09656	2.31907	2.48611	2.53733	2.24537	3.13768	2.08156	2.33861	2.3201	2.32405	2.48548	2.46001	0.304187		5.76412	7.58162	8.31647	7.12004	6.92225	6.26082	8.39169	7.87313	7.37523	7.15701	8.64431	8.25083	7.53671	7.74147	5.79967	7.38236	0.901753
0.258203		2.4441	2.26093	2.31973	3.16477	2.3526	2.49949	2.4782	2.21273	3.05959	2.05964	2.35425	2.28106	2.31684	2.49965	2.45025	0.305659		5.74162	7.56144	8.40313	7.09872	6.88071	6.21327	8.45277	7.87679	7.36957	7.16941	8.62165	8.29898	7.59668	7.76469	5.82219	7.39144	0.92202
0.258402		2.39449	2.21504	2.31116	3.1853	2.40467	2.5305	2.4279	2.17434	3.13895	2.01369	2.38908	2.33581	2.30664	2.45661	2.44887	0.32882		5.76831	7.52888	8.34053	7.08601	6.91009	6.22908	8.50854	7.90115	7.32958	7.17417	8.64929	8.27245	7.53671	7.7295	5.82989	7.38628	0.914987
0.258603		2.38689	2.29524	2.3761	3.12475	2.39435	2.50618	2.48703	2.19954	3.05959	2.05234	2.35282	2.24178	2.35066	2.50401	2.45223	0.297978		5.76412	7.51776	8.31647	7.08513	6.91009	6.18672	8.43452	7.89181	7.37882	7.13985	8.54024	8.25573	7.54217	7.74147	5.83702	7.36946	0.899186
0.258802		2.42117	2.26093	2.34327	3.16512	2.37793	2.56821	2.44556	2.1921	3.09514	2.05964	2.38908	2.29138	2.30664	2.45879	2.45535	0.311665		5.77823	7.49592	8.3598	7.02215	6.89456	6.2362	8.44314	7.84712	7.34958	7.12651	8.58555	8.25573	7.54217	7.69031	5.81449	7.36276	0.90293
0.259003		2.35646	2.23735	2.2869	3.16094	2.37793	2.51713	2.50402	2.19954	3.08689	2.04503	2.36207	2.36453	2.27283	2.44625	2.44413	0.313411		5.77823	7.45965	8.32127	7.10811	6.85302	6.18672	8.43351	7.86947	7.31468	7.14273	8.56365	8.22132	7.54217	7.70627	5.79967	7.35336	0.901268
0.259203		2.32967	2.26093	2.36825	3.09656	2.36831	2.53719	2.45372	2.2408	3.11165	2.02617	2.33079	2.26535	2.34146	2.44843	2.44138	0.305017		5.76984	7.47779	8.25873	7.12513	6.8591	6.21508	8.42058	7.83778	7.27054	7.11317	8.49991	8.22526	7.48441	7.64072	5.75576	7.33025	0.890096
0.259402		2.3526	2.2645	2.32829	3.12475	2.33619	2.5076	2.4877	2.15201	3.07864	2.02617	2.345	2.3201	2.32505	2.45661	2.43609	0.308363		5.71683	7.50869	8.30685	7.0596	6.84694	6.15148	8.38206	7.80811	7.3111	7.14843	8.54522	8.19479	7.47675	7.65512	5.74036	7.32349	0.907539
0.259603		2.36021	2.17673	2.30332	3.14493	2.37793	2.4928	2.44489	2.23049	3.07736	2.02617	2.36064	2.32279	2.29023	2.46696	2.43396	0.311574		5.66192	7.53424	8.27315	7.03916	6.86957	6.14267	8.37344	7.78742	7.26338	7.14367	8.57211	8.17806	7.48221	7.59912	5.7321	7.31015	0.912697
0.259802		2.37167	2.25293	2.3761	3.22532	2.41076	2.47658	2.42857	2.18465	3.07039	1.95618	2.3514	2.28622	2.32405	2.47295	2.44198	0.328803		5.72179	7.50499	8.31167	7.01364	6.83141	6.17272	8.38206	7.77643	7.30337	7.05981	8.53676	8.13481	7.52474	7.63431	5.71014	7.30791	0.906311
0.260003		2.34113	2.29124	2.32758	3.15294	2.39435	2.47131	2.4782	2.18178	3.05959	2.05234	2.33221	2.28622	2.33225	2.47513	2.44116	0.304617		5.73171	7.47077	8.27794	7.01618	6.84965	6.19203	8.37876	7.77643	7.2762	7.12081	8.54871	8.18201	7.49093	7.60154	5.75462	7.31122	0.895637
0.260203		2.38303	2.25693	2.2869	3.12092	2.36081	2.49949	2.44556	2.2173	3.09642	1.97079	2.31657	2.34097	2.27283	2.4833	2.43227	0.314809		5.6951	7.47038	8.25391	7.0596	6.82533	6.09862	8.35849	7.75775	7.24489	7.17035	8.4907	8.17316	7.45932	7.63431	5.71727	7.29395	0.902878
0.260402		2.37167	2.28366	2.31116	3.06837	2.34439	2.52239	2.46255	2.1417	3.06911	2.0356	2.34145	2.30193	2.25442	2.49147	2.42856	0.299915		5.73094	7.47613	8.2202	7.03916	6.85133	6.17791	8.396	7.78943	7.23565	7.08173	8.49493	8.17316	7.46258	7.61593	5.70188	7.29646	0.895665
0.260603		2.33727	2.26851	2.32758	3.05619	2.34369	2.4928	2.48636	2.20986	3.10467	2.02099	2.33221	2.25233	2.35066	2.46696	2.43215	0.300193		5.66612	7.43577	8.24908	7.06214	6.79426	6.18153	8.31666	7.77643	7.25055	7.11317	8.48647	8.13577	7.46478	7.60553	5.70301	7.28275	0.895331
0.260802		2.32206	2.27208	2.31973	3.10839	2.34439	2.4484	2.49452	2.13595	3.09642	2.06907	2.28814	2.25749	2.27183	2.45661	2.42036	0.310824		5.71264	7.41763	8.23467	6.95574	6.78042	6.13917	8.34024	7.7094	7.28903	7.05505	8.46381	8.13481	7.43422	7.58074	5.69418	7.26278	0.892791
0.261003		2.32206	2.19946	2.32686	3.10874	2.37793	2.46036	2.45305	2.17434	3.04308	2.0356	2.31017	2.20274	2.26462	2.46478	2.41027	0.307119		5.70425	7.42134	8.2154	6.95828	6.84796	6.13917	8.32629	7.77075	7.23206	7.04647	8.478	8.13481	7.45932	7.55195	5.65797	7.26294	0.896845
0.261203		2.37167	2.24935	2.30403	3.12858	2.32586	2.46178	2.40207	2.17434	3.09514	1.99483	2.32439	2.2732	2.23801	2.42174	2.41179	0.318376		5.65696	7.48315	8.17687	7.0196	6.78818	6.10213	8.30272	7.74273	7.20434	7.02931	8.42771	8.1476	7.48873	7.54554	5.64314	7.25058	0.900635
0.261402		2.33727	2.22262	2.33542	3.08438	2.3526	2.43361	2.39391	2.20986	3.07864	1.99483	2.28956	2.29923	2.28103	2.45661	2.41211	0.30507		5.64285	7.41763	8.23467	7.03065	6.77096	6.10031	8.28447	7.70207	7.15096	7.02837	8.42771	8.08666	7.39064	7.57276	5.67279	7.23423	0.894754
0.261603		2.36395	2.21504	2.29475	3.09239	2.28412	2.46989	2.4279	2.08555	3.05261	1.96867	2.29596	2.24448	2.25442	2.43808	2.39199	0.317763		5.63943	7.34471	8.16246	6.93618	6.73111	6.10213	8.29841	7.70738	7.18793	7.06933	8.42771	8.10925	7.40807	7.58715	5.62062	7.22212	0.901304
0.261802		2.37928	2.21461	2.27049	3.09656	2.30124	2.43077	2.45305	2.1669	3.06086	1.99908	2.31017	2.16616	2.29023	2.44843	2.39913	0.313691		5.60891	7.34841	8.15766	6.92679	6.82195	6.13386	8.24164	7.69639	7.21716	7.04647	8.4185	8.06109	7.34265	7.55594	5.68819	7.21771	0.879705
0.262003		2.34874	2.24177	2.31116	3.0722	2.29162	2.46036	2.47004	2.15371	3.04053	2.00214	2.32439	2.24964	2.23801	2.41139	2.40112	0.302759		5.59214	7.37766	8.18172	6.87828	6.75273	6.11974	8.2941	7.72606	7.18585	6.98929	8.40929	8.10829	7.38518	7.52716	5.7167	7.21628	0.894201
0.262203		2.34113	2.19946	2.3183	3.12475	2.3519	2.46036	2.4109	2.13425	3.06911	1.95406	2.30236	2.23146	2.26462	2.38469	2.39624	0.322871		5.64209	7.32657	8.13837	6.94977	6.73719	6.04564	8.24595	7.7224	7.13455	7.05123	8.43692	8.1004	7.36774	7.52075	5.59866	7.20122	0.900884
0.262402		2.37542	2.20704	2.2869	3.04401	2.33548	2.4255	2.32729	2.20698	3.07736	1.94463	2.23625	2.22877	2.27183	2.44026	2.38627	0.310144		5.61959	7.3995	8.13359	6.92171	6.81756	6.10563	8.22339	7.62936	7.18434	6.95403	8.35476	8.06994	7.30232	7.52716	5.69475	7.19584	0.869982
0.262603		2.37542	2.22619	2.24552	3.05237	2.31836	2.44698	2.49519	2.14914	2.97324	1.98965	2.345	2.25749	2.29023	2.43808	2.4002	0.290219		5.64781	7.36284	8.11431	6.93276	6.7328	6.12155	8.24595	7.66471	7.12379	6.91019	8.37394	8.05811	7.36229	7.50237	5.62775	7.18541	0.879337
0.262802		2.36021	2.19589	2.24623	3.028	2.28412	2.42935	2.37692	2.13882	2.99102	1.93732	2.345	2.21059	2.26362	2.47513	2.3773	0.299181		5.58642	7.38137	8.10473	6.88933	6.73111	6.06676	8.26521	7.67973	7.17152	6.98929	8.38588	8.00112	7.31976	7.51035	5.65027	7.18219	0.887266
0.263002		2.28392	2.18431	2.2869	3.03183	2.28412	2.42935	2.37692	2.18465	2.98022	2.01156	2.27392	2.27836	2.26362	2.40921	2.37706	0.285919		5.56392	7.34305	8.11915	6.84591	6.72335	6.09862	8.23302	7.58467	7.1402	7.00263	8.36049	8.05321	7.32196	7.50636	5.65027	7.16979	0.883851
0.263203		2.33727	2.20746	2.26193	3.05202	2.2677	2.44556	2.41158	2.16402	3.01705	1.94675	2.33718	2.26535	2.23701	2.40539	2.38259	0.302707		5.60548	7.34841	8.07583	6.86635	6.69566	6.04915	8.25989	7.6257	7.15303	6.89685	8.3102	8.05619	7.23364	7.49197	5.5981	7.1511	0.886511
0.263402		2.29152	2.19188	2.29475	3.05619	2.31836	2.39164	2.37692	2.13595	3.01578	1.98753	2.27392	2.22361	2.27283	2.42991	2.37577	0.30114		5.56392	7.30844	8.05659	6.86723	6.6862	6.03684	8.14736	7.6387	7.12738	6.91971	8.35551	8.06504	7.27397	7.48798	5.61349	7.14322	0.884964
0.263603		2.3106	2.21862	2.27049	3.02	2.32727	2.40117	2.45305	2.11075	3.02403	1.93732	2.31799	2.20004	2.25542	2.38469	2.37367	0.303247		5.58299	7.27383	8.11913	6.85188	6.68789	6.02271	8.1613	7.63302	7.15662	6.91971	8.32788	8.00996	7.26851	7.49838	5.575	7.13925	0.887757
0.263802		2.32967	2.20346	2.28619	3.04819	2.32727	2.45509	2.40207	2.1417	3.04308	1.93732	2.30378	2.20004	2.26362	2.40539	2.38192	0.309173		5.58642	7.32657	8.05176	6.83486	6.64804	6.03321	8.19982	7.62002	7.08117	6.91971	8.32364	8.0139	7.3165	7.44637	5.61349	7.13437	0.880948
0.264002		2.30685	2.19589	2.26978	3.05237	2.30945	2.38637	2.33478	2.17434	2.99927	1.94675	2.27392	2.22877	2.30664	2.3313	2.36546	0.299095		5.53151	7.29567	8.07103	6.83398	6.69566	6.01572	8.19551	7.59768	7.074	6.91019	8.29676	7.99227	7.31104	7.424	5.61235	7.12382	0.883106
0.264203		2.31446	2.21862	2.26978	2.99146	2.29303	2.40928	2.40274	2.06322	3.02403	1.95618	2.30236	2.18703	2.21961	2.38469	2.35975	0.301705		5.59557	7.25735	8.06621	6.90127	6.64804	5.99798	8.19881	7.58101	7.03344	6.89591	8.27335	8.03254	7.24782	7.3888	5.55362	7.11145	0.882596
0.264402		2.29913	2.19589	2.26121	3.04018	2.33478	2.4107	2.37759	2.16402	3.06213	1.97597	2.32155	2.20274	2.2308	2.35799	2.37391	0.30705		5.53151	7.25569	8.00846	6.80934	6.60144	6.01572	8.13773	7.56801	7.06475	6.87969	8.25991	7.95691	7.24562	7.48555	5.61892	7.09595	0.870427
0.264603		2.31832	2.20346	2.2548	2.97963	2.27591	2.39306	2.33545	2.18753	2.97197	1.97291	2.26753	2.20004	2.25542	2.44843	2.36175	0.282429		5.54485	7.23551	8.00364	6.84249	6.62474	6.04034	8.15699	7.57167	7.05193	6.94545	8.34207	7.95786	7.24782	7.46717	5.60522	7.10918	0.874348
0.264802		2.34113	2.15357	2.22269	3.03984	2.33478	2.41597	2.39458	2.13425	2.99927	1.96136	2.1936	2.30709	2.19599	2.35799	2.36087	0.30444		5.554	7.23386	7.99879	6.84337	6.6109	5.98748	8.08728	7.59401	7.0391	6.87875	8.23227	7.98833	7.23039	7.42557	5.57557	7.08531	0.867875
0.265002		2.32592	2.21862	2.26193	3.00399	2.24308	2.4484	2.37827	2.17721	3.0088	1.92059	2.26753	2.19488	2.22981	2.34982	2.3592	0.299693		5.52313	7.25735	7.96996	6.82889	6.61866	5.97155	8.12378	7.53266	7.08117	6.84919	8.25642	7.97949	7.24782	7.40476	5.54592	7.07938	0.877482
0.265203		2.33353	2.12327	2.22982	3.028	2.267	2.4255	2.27632	2.08842	2.99102	1.92059	2.28032	2.17917	2.27283	2.39286	2.34347	0.309937		5.54905	7.21738	8.00844	6.84679	6.65243	5.99267	8.07664	7.50464	7.05551	6.83109	8.28256	7.92836	7.2369	7.37441	5.56018	7.07447	0.86466
0.265402		2.33353	2.16915	2.27906	3.01582	2.30194	2.41597	2.4109	2.09874	3.0253	1.95406	2.31657	2.18187	2.23801	2.31059	2.36082	0.30502		5.54981	7.25569	7.97476	6.77696	6.59368	6.0016	8.09058	7.56966	7.02062	6.81299	8.18348	7.97459	7.2369	7.3576	5.55362	7.0635	0.863774
0.265603		2.23431	2.12684	2.27906	2.94727	2.25808	2.40117	2.4279	2.11649	3.03356	1.96136	2.26113	2.25233	2.20519	2.39286	2.34982	0.298088		5.51663	7.21738	7.92661	6.78039	6.64467	5.96974	8.04876	7.51032	6.99855	6.83679	8.26414	7.95786	7.16822	7.32482	5.57557	7.04936	0.860686
0.265802		2.34499	2.17273	2.22126	2.95144	2.28341	2.39975	2.37759	2.11075	2.97197	1.96136	2.24264	2.161	2.27283	2.31277	2.34175	0.286382		5.48003	7.20295	7.92183	6.81696	6.60144	5.92219	8.09058	7.45995	7.04269	6.86923	8.21958	7.88905	7.19983	7.33281	5.53053	7.03864	0.867697
0.266002		2.28778	2.21461	2.24552	2.93509	2.29233	2.31907	2.3606	2.13595	2.98277	1.93002	2.21564	2.24448	2.2216	2.30242	2.33485	0.283815		5.48918	7.22108	8.01808	6.75144	6.62474	5.97155	8.05408	7.51398	6.9893	6.82251	8.18348	7.87136	7.22819	7.33922	5.53766	7.04106	0.865007
0.266203		2.30674	2.11926	2.27762	2.98764	2.2677	2.39306	2.39391	2.13425	3.02658	1.92789	2.30093	2.17132	2.22981	2.36616	2.35021	0.304959		5.51244	7.18277	7.96993	6.76591	6.60752	5.91688	8.08095	7.50098	7.04985	6.73771	8.16082	7.8753	7.22599	7.30003	5.50857	7.02638	0.867195
0.266402		2.27631	2.18031	2.20628	3.02383	2.19171	2.37968	2.32662	2.08842	3.0361	1.95406	2.26113	2.21059	2.22981	2.3046	2.33353	0.312728		5.46096	7.17741	7.92183	6.78293	6.57713	5.97336	8.03583	7.5083	6.94724	6.84061	8.17427	7.93624	7.15951	7.31043	5.508	7.02094	0.86545
0.266603		2.22681	2.13842	2.2291	2.96362	2.23346	2.39306	2.36876	2.09586	2.91038	1.94981	2.24264	2.17132	2.19599	2.36616	2.32039	0.285657		5.48918	7.13538	7.94107	6.70547	6.54269	5.96093	8.01987	7.48797	6.96007	6.84061	8.23302	7.90577	7.12244	7.31043	5.50857	7.0109	0.867757
0.266802		2.25724	2.17273	2.20556	3.00364	2.25879	2.37015	2.31846	2.06035	2.9923	1.95406	2.23767	2.15831	2.20419	2.39286	2.32759	0.305905		5.44685	7.14114	7.88331	6.77442	6.5383	5.917	8.0262	7.43962	6.95083	6.79583	8.13393	7.86348	7.1279	7.32882	5.5157	6.99222	0.857652
0.267002		2.32206	2.13084	2.24552	2.95144	2.31836	2.39164	2.33478	2.07523	2.92816	1.89867	2.23625	2.18187	2.19399	2.32312	2.32371	0.290157		5.44266	7.16629	7.87853	6.71995	6.55214	5.87271	8.04876	7.47497	6.92517	6.78819	8.16082	7.85762	7.17694	7.32482	5.49318	6.99218	0.871778
0.267203		2.28017	2.16515	2.22982	2.96362	2.22455	2.40117	2.34361	2.07066	3.02658	1.89655	2.20924	2.19488	2.18778	2.32912	2.32306	0.310123		5.44762	7.09912	7.91219	6.77951	6.53053	5.88164	8.01987	7.43962	6.95083	6.75105	8.11551	7.89395	7.18786	7.30801	5.4487	6.9844	0.872021
0.267402		2.24589	2.16515	2.197	2.9069	2.21634	2.35009	2.35244	2.14914	2.91038	1.89867	2.27392	2.11926	2.2114	2.3313	2.30913	0.278692		5.44189	7.09912	7.84	6.66547	6.57544	5.91507	7.9276	7.40959	6.94366	6.77009	8.15161	7.84089	7.19112	7.30801	5.48548	6.971	0.851153
0.267603		2.28017	2.11926	2.18915	2.95144	2.1828	2.40117	2.36876	2.10618	2.92118	1.98965	2.2	2.18703	2.10895	2.34982	2.31111	0.28799		5.43351	7.17906	7.88333	6.72503	6.56599	5.90626	7.98667	7.45262	6.92159	6.71103	8.0702	7.83205	7.07665	7.31841	5.47179	6.96895	0.856086
0.267802		2.21535	2.08453	2.18058	2.94727	2.19992	2.36346	2.34428	2.08842	2.91166	1.91328	2.20782	2.18703	2.19599	2.26755	2.29337	0.291385		5.40033	7.07728	7.8496	6.72503	6.49845	5.88514	7.97906	7.42827	6.97289	6.74817	8.20538	7.82811	7.10826	7.26883	5.48548	6.96402	0.868496
0.268002		2.23817	2.12284	2.22197	2.99181	2.21634	2.39448	2.35993	2.07354	2.95547	1.90386	2.21564	2.20004	2.24522	2.36398	2.32166	0.303176		5.42855	7.09171	7.85927	6.691	6.48123	5.8639	7.99731	7.41361	6.93441	6.70721	8.13318	7.81831	7.14859	7.29362	5.441	6.95353	0.869621
0.268203		2.2267	2.19946	2.21341	3.00364	2.22525	2.35678	2.29264	2.05578	2.99927	1.87251	2.31942	2.11657	2.17958	2.31876	2.31284	0.316824		5.41444	7.07357	7.82556	6.691	6.48123	5.83578	7.93623	7.3986	6.93234	6.70339	8.11053	7.8035	7.08863	7.28165	5.53766	6.94094	0.849417
0.268402		2.26871	2.16115	2.25408	2.95945	2.1821	2.37826	2.28448	2.06322	2.91293	1.86521	2.23625	2.07483	2.22981	2.31059	2.29865	0.298468		5.45105	7.08469	7.78706	6.67056	6.438	5.8639	7.94053	7.40226	6.89028	6.73959	8.13393	7.80553	7.13661	7.26484	5.42561	6.93563	0.858042
0.268603		2.28017	2.146	2.14848	2.95945	2.25058	2.31623	2.31779	2.06322	2.90341	1.87251	2.23127	2.13744	2.17858	2.28608	2.29223	0.295233		5.44189	7.10984	7.80632	6.63907	6.49068	5.81285	7.96842	7.4246	6.93234	6.71579	8.11974	7.83397	7.08863	7.23206	5.42674	6.9362	0.866747
0.268802		2.23431	2.11526	2.23767	2.97163	2.23416	2.36204	2.29331	2.04546	2.91864	1.8579	2.22203	2.05665	2.18679	2.29425	2.28786	0.306428		5.40452	7.04267	7.82556	6.65951	6.48899	5.80573	7.95017	7.38559	6.93083	6.66431	8.02987	7.72584	7.08211	7.22565	5.40252	6.90826	0.856574
0.269002		2.22284	2.10411	2.16417	2.90272	2.30124	2.37157	2.29398	2.00994	2.9815	1.83904	2.16517	2.19488	2.12536	2.3046	2.28437	0.309911		5.41444	7.10448	7.84003	6.6731	6.48291	5.81454	7.91797	7.33156	6.87745	6.68529	8.05252	7.73671	7.08537	7.29362	5.36574	6.91172	0.860844
0.269203		2.30685	2.13442	2.197	2.87871	2.16638	2.34198	2.32662	2.11075	2.98975	1.91328	2.25828	2.18703	2.17038	2.31876	2.30716	0.288945		5.44685	7.06821	7.78221	6.69696	6.46738	5.81816	7.89339	7.30391	6.84972	6.69863	8.01642	7.74054	7.0505	7.21767	5.43274	6.89889	0.834067
0.269402		2.23056	2.11169	2.1813	2.8627	2.20743	2.32576	2.31846	2.04833	2.8761	1.87039	2.23127	2.10871	2.19599	2.28608	2.27534	0.27793		5.42359	7.08635	7.81594	6.67907	6.48291	5.83566	7.91696	7.3779	6.89952	6.67765	8.07443	7.76227	7.06248	7.23762	5.38883	6.91475	0.856266
0.269603		2.19628	2.10411	2.13991	2.93509	2.16497	2.33387	2.33478	2.08842	2.91166	1.88712	2.22985	2.17917	2.2032	2.29425	2.28591	0.292757		5.4011	7.04803	7.82556	6.62205	6.3887	5.78642	7.91164	7.37259	6.81483	6.62905	8.0341	7.73074	7.0483	7.21525	5.39596	6.88162	0.861321
0.269803		2.1696	2.14957	2.17345	2.93926	2.28412	2.34867	2.27632	2.02483	2.92944	1.87982	2.21564	2.12958	2.17758	2.28172	2.28426	0.299224		5.39041	7.00435	7.77261	6.57863	6.42584	5.7898	7.85689	7.29054	6.86255	6.68147	7.99377	7.72094	6.98068	7.22166	5.42561	6.86638	0.839485
0.270002		2.25724	2.07738	2.15561	2.91908	2.20884	2.28805	2.25933	2.08098	2.89388	1.9081	2.20497	2.161	2.12636	2.2779	2.27277	0.286686		5.39614	6.95531	7.77264	6.60161	6.43969	5.73344	7.87945	7.28688	6.81124	6.66907	7.97111	7.75833	6.98834	7.16965	5.39652	6.8553	0.847397
0.270203		2.23431	2.06537	2.15632	2.89089	2.17459	2.32576	2.3103	2.03971	2.93071	1.85365	2.17796	2.20274	2.14476	2.26537	2.26946	0.297039		5.37211	6.9751	7.76302	6.60503	6.5106	5.78811	7.79049	7.31856	6.83124	6.64621	8.02065	7.67375	7.00032	7.23206	5.36574	6.85953	0.840978
0.270402		2.27631	2.11169	2.20556	2.91908	2.16568	2.31907	2.25117	2.01282	2.91736	1.92059	2.20782	2.11657	2.16018	2.31277	2.27833	0.292448		5.33551	6.97345	7.76302	6.57863	6.3654	5.77387	7.84194	7.29988	6.86821	6.60143	7.96613	7.69441	7.02541	7.16566	5.41791	6.84472	0.845035
0.270603		2.1772	2.07338	2.15632	2.88289	2.19992	2.30954	2.25866	2.09299	2.89388	1.90598	2.18578	2.14529	2.10795	2.31277	2.26447	0.28363		5.33551	7.03526	7.75335	6.61608	6.38262	5.79704	7.83662	7.28688	6.79842	6.64621	7.96613	7.69537	6.9916	7.18006	5.38939	6.84737	0.843338
0.270803		2.20388	2.11526	2.14848	2.89889	2.21563	2.31096	2.22602	2.04089	2.93769	1.90598	2.20639	2.093	2.17038	2.2779	2.26795	0.293686		5.34885	6.95161	7.69563	6.59222	6.42247	5.73863	7.81837	7.29054	6.81841	6.59761	7.98032	7.64328	6.96325	7.15127	5.40422	6.82778	0.834657
0.271002		2.21909	2.10011	2.197	2.84669	2.19992	2.28805	2.33545	2.08842	2.89515	1.87982	2.19218	2.14529	2.12536	2.26537	2.26985	0.276998		5.33132	6.917	7.71005	6.57266	6.36878	5.74225	7.80874	7.30556	6.77427	6.61477	7.95692	7.59907	6.9709	7.19046	5.374	6.81578	0.838871
0.271203		2.18481	2.10769	2.20484	2.85853	2.16497	2.30285	2.30214	2.0025	2.8761	1.91541	2.14811	2.0957	2.14277	2.27572	2.25587	0.280201		5.31148	7.00269	7.61862	6.55476	6.37486	5.77399	7.81406	7.24787	6.73938	6.58045	7.90737	7.66096	6.9916	7.17208	5.34378	6.80626	0.83512
0.271402		2.20774	2.07338	2.09924	2.83451	2.20813	2.25846	2.29264	2.03058	2.95674	1.815	2.18578	2.07483	2.06593	2.27354	2.24118	0.304582		5.30806	6.99899	7.69078	6.57609	6.36101	5.75456	7.80443	7.28688	6.7871	6.61189	7.92157	7.59023	6.92292	7.15127	5.31299	6.80525	0.841254
0.271603		2.19628	2.08095	2.22126	2.91107	2.20813	2.32434	2.29264	2.08842	2.88563	1.88712	2.12252	2.161	2.09155	2.22832	2.26423	0.289181		5.30233	6.93883	7.67154	6.51477	6.40086	5.7723	7.85157	7.2682	6.7671	6.57663	7.92157	7.64424	6.93383	7.09129	5.33608	6.79941	0.841392
0.271803		2.13906	2.08453	2.16417	2.86653	2.18351	2.32576	2.28515	2.03058	2.88563	1.87982	2.18436	2.06697	2.12636	2.27354	2.24971	0.288419		5.26077	6.86961	7.69561	6.55819	6.36878	5.7157	7.7948	7.27021	6.79993	6.57663	7.94845	7.66395	6.96325	7.11608	5.32839	6.79535	0.854157
0.272002		2.21149	2.06937	2.12422	2.81015	2.15747	2.31907	2.26816	2.00538	2.90213	1.87251	2.12892	2.11657	2.13556	2.29425	2.24395	0.284468		5.28403	6.88073	7.6571	6.51565	6.3627	5.72113	7.79911	7.25519	6.79276	6.57475	7.93999	7.62165	6.91966	7.0833	5.32895	6.78245	0.843471
0.272203		2.21909	2.09253	2.12493	2.85853	2.14785	2.26657	2.27632	2.03058	2.85135	1.86521	2.15735	2.10086	2.03012	2.31059	2.23799	0.285786		5.3214	6.91329	7.64751	6.48073	6.35156	5.70689	7.7948	7.23486	6.74862	6.55853	7.8897	7.59609	6.94581	7.09129	5.3147	6.77305	0.835699
0.272402		2.18481	2.03907	2.14776	2.83834	2.17318	2.27326	2.26749	2.03515	2.8761	1.92271	2.2	2.07483	2.13556	2.2305	2.24277	0.277807		5.31644	6.93513	7.66192	6.51819	6.38262	5.67877	7.78086	7.1845	6.74862	6.60237	7.91733	7.62559	6.90874	7.0833	5.25369	6.77321	0.846293
0.272603		2.14292	2.10011	2.10781	2.85052	2.13965	2.30954	2.24301	2.02026	2.84182	1.87039	2.16232	2.04095	2.16117	2.29643	2.23478	0.282282		5.25085	6.91163	7.68116	6.47731	6.31002	5.74225	7.78948	7.17149	6.68807	6.56617	7.90314	7.54005	6.92292	7.09129	5.34435	6.75935	0.836438
0.272803		2.20388	2.06937	2.09139	2.80632	2.14926	2.28279	2.27632	1.97155	2.89261	1.82443	2.12892	2.10086	2.10995	2.17057	2.21987	0.291287		5.30806	6.85684	7.63789	6.47222	6.3627	5.66453	7.75628	7.22552	6.73013	6.51087	7.8536	7.62165	6.91746	7.11209	5.2993	6.75528	0.837583
0.273002		2.23431	2.10011	2.1813	2.80215	2.13073	2.25704	2.25117	2.05865	2.8761	1.82961	2.14811	2.03309	2.08334	2.29425	2.23428	0.282247		5.28822	6.86055	7.64748	6.49178	6.2928	5.71051	7.73371	7.20885	6.70448	6.56235	7.91659	7.59609	6.91094	7.06891	5.31356	6.75379	0.836396
0.273203		2.14292	2.07338	2.17345	2.85853	2.16638	2.25704	2.28448	2.0529	2.85832	1.80557	2.12749	2.05396	2.12736	2.26537	2.23194	0.290573		5.26496	6.87868	7.62827	6.48415	6.32116	5.71389	7.72839	7.20885	6.69731	6.47943	7.84015	7.56072	6.87713	7.0625	5.29104	6.73578	0.830241
0.273402		2.21149	2.02349	2.14848	2.91908	2.12323	2.29474	2.2505	1.99219	2.85832	1.87982	2.16374	2.12442	2.03932	2.23268	2.23296	0.299516		5.20014	6.86961	7.62342	6.49521	6.2901	5.65765	7.71977	7.15483	6.72448	6.52615	7.80754	7.53121	6.86516	7.01292	5.30586	6.71893	0.831785
0.273603		2.13906	2.0698	2.18058	2.84252	2.17389	2.26373	2.2505	1.9773	2.8653	1.84847	2.14029	1.99921	2.03112	2.16676	2.21061	0.294683		5.25581	6.90052	7.55123	6.42626	6.28233	5.62579	7.67263	7.1138	6.68807	6.54519	7.84439	7.52631	6.87493	7.00893	5.29047	6.70711	0.823738
0.273803		2.16574	2.10011	2.16561	2.91107	2.16497	2.24366	2.24234	2.00994	2.81579	1.8077	2.14953	2.13744	2.11815	2.2779	2.23643	0.289928		5.19595	6.86055	7.59938	6.52073	6.31002	5.69639	7.6962	7.15849	6.71014	6.50041	7.80829	7.52237	6.88585	7.02332	5.20094	6.7126	0.837484
0.274002		2.18481	2.01591	2.14848	2.81015	2.12323	2.25035	2.2505	2.06035	2.8761	1.84635	2.10688	2.0461	2.11815	2.27572	2.22236	0.285484		5.23751	6.86425	7.56085	6.4288	6.2901	5.62579	7.73371	7.12681	6.68241	6.46609	7.77219	7.59907	6.85424	7.0521	5.28504	6.70526	0.833047
0.274203		2.17334	1.99675	2.14776	2.77396	2.1828	2.28805	2.17505	1.98017	2.86785	1.81713	2.17299	2.10871	2.09975	2.23868	2.21593	0.282958		5.20852	6.88238	7.5705	6.46371	6.26072	5.64341	7.68758	7.14347	6.68807	6.46609	7.83094	7.51054	6.86841	7.02332	5.29161	6.70262	0.83066
0.274402		2.18106	2.03507	2.10852	2.87071	2.15747	2.26515	2.21786	1.94178	2.79546	1.80039	2.16517	1.9339	2.04032	2.16676	2.1914	0.300086		5.21921	6.82057	7.62824	6.44582	6.29617	5.6982	7.67263	7.11014	6.67883	6.43465	7.75376	7.54005	6.79428	7.04412	5.25426	6.69273	0.824538
0.274603		2.17334	2.09611	2.11565	2.78196	2.1903	2.25177	2.28381	2.00994	2.83927	1.86733	2.14953	2.01738	2.07514	2.1891	2.21719	0.273162		5.19518	6.82428	7.51755	6.43819	6.26072	5.59224	7.62549	7.13248	6.61979	6.41843	7.75799	7.487	6.86296	6.96091	5.25426	6.66316	0.822428
0.274803		2.19628	2.0618	2.09211	2.83834	2.20813	2.20596	2.24435	2.00825	2.81579	1.8077	2.14171	2.01222	2.02291	2.2305	2.20615	0.288309		5.18107	6.78226	7.58494	6.42538	6.23303	5.63991	7.6298	7.11747	6.65676	6.45657	7.74032	7.44961	6.83135	7.03529	5.22404	6.66585	0.825879
0.275002		2.15813	2.11526	2.13991	2.82233	2.19101	2.21264	2.21652	1.97443	2.79801	1.815	2.1147	2.07999	2.08334	2.18746	2.20777	0.276194		5.1437	6.78762	7.47902	6.43477	6.22526	5.61698	7.65007	7.11215	6.6511	6.46133	7.76721	7.49286	6.84658	6.97373	5.23886	6.65875	0.828532
0.275203		2.09705	1.9776	2.13207	2.91525	2.14856	2.28805	2.2002	1.98474	2.79801	1.84117	2.082	1.98619	2.04853	2.17711	2.19118	0.303998		5.2234	6.83335	7.51278	6.42029	6.22965	5.56931	7.60724	7.13047	6.67166	6.42989	7.75874	7.53515	6.79973	6.93854	5.18669	6.65646	0.83091
0.275402		2.11999	2.10769	2.06713	2.84634	2.13144	2.24224	2.2002	1.94178	2.88435	1.82443	2.16517	2.08784	2.04032	2.24903	2.20771	0.300481		5.18184	6.8041	7.54641	6.44327	6.25464	5.6241	7.58798	7.07479	6.66751	6.43465	7.72688	7.44076	6.78882	6.94096	5.21691	6.64891	0.814331
0.275602		2.12771	2.06937	2.08355	2.8547	2.14035	2.25035	2.24167	2.03515	2.78849	1.81713	2.17156	1.95477	2.02391	2.2572	2.20114	0.289243		5.19595	6.77319	7.47905	6.38283	6.24856	5.55869	7.61256	7.07278	6.59979	6.39939	7.70497	7.45355	6.78882	6.88097	5.18669	6.62252	0.818189
0.275803		2.15427	2.03507	2.1392	2.83034	2.14856	2.23413	2.20903	1.98762	2.81579	1.79096	2.15095	2.10625	2.04853	2.17929	2.20214	0.285593		5.18107	6.76042	7.46943	6.3709	6.19588	5.66115	7.62118	7.07845	6.64186	6.43465	7.6731	7.4447	6.73977	6.96575	5.20151	6.62932	0.808628
0.276002		2.1696	2.03507	2.08283	2.76596	2.15747	2.21264	2.21719	1.94635	2.84309	1.73346	2.18578	2.02254	2.09055	2.24903	2.19368	0.291615		5.13532	6.80946	7.48382	6.39985	6.23303	5.60986	7.58798	7.03944	6.60545	6.44417	7.74953	7.43192	6.76918	6.91773	5.15647	6.62488	0.825337
0.276203		2.13531	2.08095	2.14063	2.76213	2.08899	2.22744	2.18253	1.95954	2.81452	1.80345	2.10688	2.07483	2.01471	2.12971	2.18012	0.277631		5.14789	6.75135	7.43092	6.38283	6.20973	5.6276	7.55478	7.08578	6.61262	6.43941	7.76795	7.47027	6.76593	6.93854	5.17243	6.62387	0.82087
0.276402		2.13531	2.01591	2.17274	2.83451	2.16497	2.23413	2.20836	2.00538	2.77198	1.815	2.09124	1.9808	2.02192	2.14224	2.18532	0.284072		5.14789	6.74024	7.49346	6.36582	6.22695	5.59055	7.64374	7.03743	6.59055	6.35173	7.67733	7.41914	6.72886	6.90576	5.20978	6.60861	0.81746
0.276602		2.0857	2.00833	2.11565	2.81015	2.0904	2.21264	2.17505	1.96986	2.77896	1.77941	2.12749	1.99651	2.05673	2.2572	2.17601	0.28682		5.09718	6.72045	7.43572	6.35643	6.17596	5.58693	7.50534	7.03944	6.6162	6.33363	7.6731	7.37099	6.73977	6.93455	5.17129	6.5838	0.812207
0.276803		2.13906	2.00833	2.1235	2.78614	2.1054	2.23413	2.21719	1.9017	2.79801	1.80039	2.14313	1.9339	1.9963	2.21198	2.17137	0.292306		5.162	6.72581	7.49829	6.35134	6.15435	5.59236	7.55578	7.03743	6.54283	6.40321	7.68156	7.35916	6.72886	6.93455	5.17129	6.59325	0.811893
0.277002		2.10477	1.96245	2.1235	2.83034	2.11432	2.21406	2.18321	1.99506	2.77896	1.79309	2.10048	2.06428	2.01471	2.16458	2.17456	0.287445		5.12616	6.70562	7.45978	6.31643	6.11281	5.53045	7.54515	7.00245	6.56848	6.32981	7.69576	7.40934	6.7234	6.80018	5.20208	6.56853	0.817831
0.277203		2.12759	2.00833	2.09924	2.74577	2.15747	2.19785	2.2002	2.03515	2.82277	1.80557	2.1211	1.99651	2.01471	2.19128	2.18025	0.277209		5.13036	6.66936	7.40686	6.35731	6.20534	5.56412	7.54184	6.99073	6.57056	6.37841	7.68654	7.368	6.71468	6.80659	5.18669	6.57183	0.802001
0.277402		2.11238	2.00076	2.15632	2.77013	2.10681	2.23555	2.19137	1.93147	2.85007	1.80557	2.1211	2.01738	2.00451	2.19564	2.1785	0.291676		5.08307	6.70026	7.43092	6.31731	6.17596	5.54819	7.50332	6.9204	6.57358	6.32029	7.63625	7.35426	6.71688	6.88738	5.11968	6.55252	0.813356
0.277602		2.10477	1.97402	2.09996	2.73777	2.08828	2.24893	2.16689	1.9521	2.70912	1.76905	2.05001	1.94176	2.04032	2.14006	2.1445	0.271299		5.16773	6.69695	7.40204	6.34195	6.17427	5.564	7.47645	6.97608	6.53359	6.28597	7.61858	7.40145	6.70596	6.88496	5.11256	6.55617	0.801505
0.277803		2.11624	2.03507	2.10781	2.74577	2.12252	2.21122	2.17572	1.94178	2.77071	1.82443	2.10403	2.05912	2.05773	2.19346	2.17611	0.266327		5.09222	6.72951	7.41648	6.32836	6.14827	5.49533	7.54083	6.99274	6.57773	6.24501	7.61783	7.3631	6.66564	6.87057	5.13338	6.5478	0.820576
0.278002		2.08184	2.01591	2.06713	2.71758	2.0979	2.16683	2.20087	2.00994	2.7269	1.7648	2.1083	2.02008	1.96149	2.19564	2.15252	0.265183		5.02244	6.67842	7.3876	6.33941	6.08343	5.47047	7.55478	6.96875	6.54283	6.36601	7.64546	7.37983	6.70596	6.86259	5.13508	6.54287	0.832796
0.278203		2.08945	2.03907	2.0757	2.76978	2.11432	2.20453	2.14922	1.98762	2.85705	1.80557	2.12749	2.11657	2.05773	2.16458	2.18276	0.284214		5.07811	6.69695	7.34911	6.2909	6.14827	5.58174	7.48507	6.95739	6.49869	6.27551	7.62704	7.34052	6.6667	6.84977	5.10372	6.52997	0.805566
0.278402		2.13145	2.00076	2.08355	2.77396	2.02121	2.19116	2.17572	1.96411	2.83229	1.78791	2.11967	2.0461	2.02291	2.11119	2.16157	0.290092		5.07468	6.70026	7.35871	6.29599	6.08174	5.51814	7.46581	6.96307	6.46021	6.26405	7.56828	7.31591	6.70051	6.83779	5.13508	6.51602	0.80243
0.278602		2.08956	2.02749	2.07498	2.71341	2.14856	2.21933	2.16621	1.9521	2.77071	1.78366	2.05499	2.01222	2.01271	2.21797	2.16028	0.2711		5.10214	6.6677	7.35873	6.29687	6.07566	5.4829	7.44325	6.9704	6.48379	6.29073	7.58248	7.33658	6.65472	6.87855	5.11912	6.51624	0.804992
0.278803		2.13906	1.9896	2.05857	2.74159	2.08007	2.19785	2.14106	1.98762	2.79801	1.80557	2.07702	1.9835	2.02391	2.14606	2.15496	0.27804		5.05066	6.69861	7.34427	6.27897	6.07735	5.4829	7.46581	6.91271	6.46021	6.30601	7.55907	7.29428	6.67761	6.88097	5.15647	6.50973	0.801339
0.279002		2.07423	2.04664	2.08211	2.68522	2.15677	2.15203	2.18321	1.94178	2.7542	1.79827	2.09124	2.00953	1.97169	2.15859	2.15039	0.262506		5.09299	6.68213	7.37318	6.2824	6.11281	5.44054	7.49901	6.9204	6.46738	6.204	7.57326	7.29332	6.66564	6.78978	5.11199	6.50059	0.809661
0.279203		2.11999	2.00433	2.03431	2.67304	2.07187	2.22744	2.1329	1.90914	2.80626	1.78154	2.12749	1.96779	1.95528	2.14006	2.13939	0.27957		5.08307	6.664	7.40688	6.2909	6.0912	5.42473	7.4947	6.89036	6.45097	6.31077	7.6009	7.2766	6.62311	6.80018	5.10486	6.50088	0.81376
0.279402		2.09331	1.96245	2.05857	2.76978	2.06366	2.16014	2.18321	1.93434	2.71865	1.77211	2.03153	1.9339	1.9881	2.11119	2.12721	0.281943		5.04151	6.6364	7.25282	6.24152	6.05405	5.47228	7.41436	6.92406	6.46587	6.26405	7.60015	7.2815	6.64054	6.76341	5.09773	6.47668	0.800695
0.279602		2.10091	1.92413	2.13207	2.76178	2.05474	2.18974	2.17437	1.92403	2.72817	1.73558	2.04077	2.02524	2.09254	2.13788	2.14443	0.281051		5.05066	6.58571	7.31061	6.26538	6.03244	5.49002	7.48938	6.96472	6.50586	6.22403	7.54638	7.29822	6.6482	6.7818	5.03672	6.48201	0.815018
0.279803		2.0857	1.99275	2.08283	2.72559	2.08899	2.16825	2.12407	1.92403	2.71167	1.78884	2.09266	1.94692	1.9871	2.16676	2.13473	0.268106		5.00414	6.62568	7.25284	6.2466	6.03413	5.45816	7.38116	6.89036	6.46021	6.29361	7.57252	7.29332	6.60021	6.74902	5.03729	6.45995	0.807422
0.280002		2.13906	1.98918	2.05	2.72941	2.07187	2.20453	2.15873	1.94923	2.71737	1.7648	2.03153	2.01222	1.9881	2.24903	2.14679	0.271796		5.03655	6.64011	7.33947	6.25687	6.05237	5.43704	7.42399	6.89238	6.47304	6.24689	7.56828	7.25103	6.63183	6.75301	5.06694	6.47132	0.808699
0.280203		2.11999	1.95844	2.08355	2.71758	2.08078	2.17636	2.1329	1.84842	2.84182	1.73346	2.11328	1.96263	1.91026	2.0578	2.12409	0.304586		4.99422	6.60755	7.30097	6.15213	6.04797	5.44235	7.38749	6.90337	6.46945	6.25929	7.51451	7.26776	6.60893	6.78579	5.06751	6.45395	0.806497
0.280402		2.05516	1.98918	2.11637	2.69322	2.0979	2.19785	2.16621	1.93434	2.78721	1.76692	2.09124	1.96263	2.03212	2.13788	2.14487	0.275664		5.05562	6.60014	7.30577	6.24152	6.02805	5.44235	7.43261	6.85703	6.46738	6.25929	7.4911	7.22941	6.5348	6.73221	5.06637	6.44958	0.792669
0.280602		2.07037	1.97002	2.05072	2.71758	2.05474	2.15203	2.09959	1.97443	2.68437	1.74076	1.99955	1.99921	1.96249	2.14606	2.11585	0.267529		4.99003	6.56923	7.28655	6.20406	6.03244	5.45647	7.41537	6.88304	6.43965	6.18401	7.51028	7.24219	6.60347	6.70742	5.05924	6.4389	0.803196
0.280803		2.06663	1.98518	2.01005	2.70958	2.03012	2.14392	2.19204	1.91371	2.78023	1.72615	1.96685	2.03825	2.01471	2.16676	2.12458	0.287062		5.01825	6.56923	7.24322	6.18362	6.07735	5.38406	7.34796	6.89036	6.37401	6.27263	7.47418	7.22845	6.53699	6.71782	5.07464	6.42618	0.788045
0.281002		2.10466	1.95087	2.02574	2.70157	2.06366	2.14392	2.1329	1.9773	2.74468	1.80345	2.02656	1.9835	1.94508	2.16458	2.12632	0.270334		4.9435	6.582	7.24322	6.14362	6.05574	5.37706	7.33401	6.803	6.41249	6.19259	7.49683	7.21172	6.55443	6.76498	5.0142	6.40863	0.806778
0.281203		2.09717	2.07338	2.02646	2.64102	2.08219	2.13581	2.10842	1.94466	2.7269	1.71885	2.11328	1.97564	1.95428	2.14006	2.12415	0.262125		5.00414	6.56923	7.21914	6.15809	5.98314	5.38756	7.36291	6.86802	6.394	6.22403	7.47841	7.25497	6.54025	6.7362	5.0065	6.41244	0.803954
0.281402		2.11613	1.90898	2.04216	2.70123	2.01159	2.18021	2.14106	1.95497	2.765	1.79309	2.05783	1.96779	1.96348	2.15641	2.12571	0.278289		5.01329	6.58366	7.21914	6.1845	6.0142	5.37706	7.41436	6.80868	6.44022	6.18019	7.49185	7.17827	6.54897	6.73463	5.0219	6.41406	0.799262
0.281602		2.05142	2.01233	2.04216	2.6974	2.10611	2.19643	2.12474	1.90914	2.76118	1.76692	1.9967	1.94961	1.97069	2.14824	2.12379	0.278618		5.00337	6.50001	7.25284	6.12915	6.00475	5.37706	7.30714	6.79732	6.35703	6.15351	7.40123	7.22451	6.56315	6.72181	5.03672	6.38864	0.787234
0.281803		2.05902	1.94329	2.07498	2.64102	1.98767	2.13723	2.15805	1.96411	2.75293	1.77635	2.05641	1.97564	2.01471	2.09266	2.11672	0.264175		4.97668	6.53832	7.21436	6.18196	5.97706	5.42111	7.31576	6.79934	6.36628	6.19924	7.46496	7.1999	6.49993	6.71782	5.0219	6.39297	0.78902
0.282002		2.0857	1.99318	2.03431	2.64903	2.04654	2.13581	2.18388	1.93434	2.63231	1.79309	2.06139	1.96263	1.96049	2.10302	2.11255	0.243556		4.97096	6.54369	7.15175	6.12064	5.97706	5.3983	7.32539	6.80868	6.36835	6.16685	7.47766	7.17731	6.53154	6.67065	4.99994	6.37925	0.79178
0.282203		2.07037	1.91656	2.08283	2.7054	2.02121	2.12244	2.04862	1.9773	2.69262	1.78154	2.06281	1.95477	1.96348	2.14606	2.11043	0.266034		4.97668	6.54203	7.18063	6.16406	5.98314	5.37525	7.29219	6.803	6.39193	6.14017	7.43733	7.16453	6.50864	6.67621	4.99224	6.3752	0.787498
0.282403		2.0513	1.9816	2.00292	2.73359	2.05474	2.15345	2.09959	1.89426	2.70087	1.76692	2.03295	1.87646	1.92767	2.08667	2.09736	0.281577		4.92024	6.49465	7.16137	6.15301	5.94937	5.40711	7.31576	6.80666	6.33346	6.15445	7.42389	7.18615	6.50864	6.61708	4.98455	6.36109	0.792962
0.282602		2.09705	1.93571	2.01077	2.69322	2.02942	2.15872	2.14989	1.87075	2.70214	1.74807	2.03295	1.83988	1.91126	2.09048	2.09074	0.283312		4.97172	6.52721	7.20474	6.13765	5.99091	5.39468	7.34364	6.79732	6.3129	6.12207	7.43808	7.14194	6.48029	6.68661	4.93237	6.36548	0.798951
0.282803		2.09331	1.95844	2.03503	2.6974	2.02121	2.1048	2.09892	1.94178	2.68182	1.74807	2.00452	1.90518	2.01371	2.09484	2.09993	0.267375		4.90194	6.50001	7.20472	6.12406	5.97706	5.38406	7.28256	6.76399	6.33497	6.13541	7.41467	7.13896	6.48355	6.65384	4.97029	6.35134	0.794182
0.283002		2.04756	1.90498	1.99364	2.74577	2.03903	2.18305	2.13223	1.91371	2.71865	1.75231	2.03793	1.91034	1.90306	2.06597	2.0963	0.29071		4.98583	6.48724	7.22398	6.12064	5.99091	5.37356	7.29751	6.76765	6.30214	6.13253	7.37932	7.195	6.46612	6.57547	4.99224	6.35268	0.782927
0.283203		2.10091	1.98918	2.01005	2.61666	2.03012	2.12912	2.09009	1.8765	2.69134	1.79827	1.9967	1.94692	1.90306	2.10302	2.09157	0.256564		4.9477	6.44356	7.15177	6.10616	5.96153	5.36463	7.31044	6.74531	6.34779	6.19641	7.38704	7.18615	6.46066	6.67222	5.0065	6.35252	0.783639
0.283403		2.02474	1.99675	2.06785	2.60448	1.97876	2.08331	2.02347	1.85587	2.7104	1.74289	1.99812	1.92605	1.95428	2.11718	2.07744	0.264204		4.92444	6.48187	7.13735	6.08064	5.89061	5.26072	7.22148	6.69495	6.34987	6.13253	7.38779	7.08687	6.45194	6.68904	4.96915	6.31728	0.788372
0.283602		2.10091	1.90498	2.01718	2.64102	2.0979	2.08473	2.14174	1.94923	2.76246	1.66864	2.02656	1.89217	1.92767	2.16676	2.09871	0.286886		4.89622	6.47983	7.13253	6.09257	5.92607	5.32939	7.21286	6.73231	6.28724	6.06107	7.36936	7.16847	6.45194	6.63703	4.95433	6.31541	0.790125
0.283803		2.00555	1.9736	1.97723	2.64485	2.04724	2.12912	2.11591	1.87362	2.74723	1.72615	2.02513	1.89733	1.92967	2.07414	2.08334	0.280536		4.91109	6.44726	7.15657	6.09169	5.90783	5.30296	7.23111	6.76198	6.2929	6.15827	7.40546	7.06524	6.453	6.60825	4.94064	6.31562	0.790413
0.284002		2.0781	1.92413	1.98579	2.61666	1.99517	2.09811	2.01531	1.89883	2.72563	1.74807	1.95405	1.94692	1.90206	2.07632	2.06894	0.271216		4.87296	6.39988	7.13251	6.06362	5.94768	5.36825	7.28788	6.70996	6.27442	6.09727	7.39277	7.13406	6.45194	6.58986	4.94007	6.31088	0.793632
0.284203		2.03995	1.92413	2.07426	2.67304	2.05545	2.12912	2.17572	1.81291	2.69262	1.7146	1.98391	1.90518	1.96249	2.0578	2.0858	0.280602		4.89202	6.44726	7.09885	6.12406	5.92168	5.29765	7.27724	6.66894	6.30931	6.07441	7.40969	7.09965	6.42359	6.66182	4.96259	6.31125	0.791334
0.284403		2.01702	2.01949	1.96938	2.62884	2.0205	2.11433	2.0731	1.88681	2.7104	1.7146	1.99812	1.94176	1.93687	2.11119	2.0816	0.269091		4.89202	6.45263	7.09885	6.00318	5.92607	5.32239	7.24606	6.69696	6.3078	6.12301	7.30139	7.02987	6.44648	6.62506	4.94007	6.29412	0.775657
0.284602		2.02848	1.88582	1.97866	2.67304	2.01229	2.14392	2.04046	1.90914	2.7161	1.71885	2.0031	1.90764	1.93687	2.08667	2.07436	0.281822		4.96677	6.43079	7.12289	5.99125	5.94768	5.29403	7.17865	6.73597	6.27442	6.12683	7.34671	7.09081	6.42579	6.59627	4.94007	6.29793	0.773205
0.284803		2.01702	1.92013	1.97794	2.59648	2.0205	2.12912	2.03096	1.88107	2.69262	1.69056	2.00452	1.91303	1.91126	2.08449	2.06212	0.268783		4.90118	6.39988	7.05068	6.04318	5.87069	5.3242	7.19892	6.72297	6.33704	6.09345	7.33749	7.04457	6.42033	6.60825	4.94007	6.28619	0.77231
0.285002		1.98648	1.87825	1.99364	2.62084	1.99588	2.09284	2.0826	1.84555	2.70785	1.68325	2.03295	1.83472	1.91226	2.04962	2.05119	0.283257		4.81728	6.37804	7.12289	6.05423	5.88285	5.28353	7.18397	6.72663	6.26725	6.06965	7.33401	7.04362	6.4007	6.58744	4.93351	6.27237	0.79001
0.285203		2.07049	1.97402	2.01077	2.5843	2.02121	2.11433	2.00648	1.80546	2.62976	1.70729	1.9903	1.96779	1.95528	2.16676	2.07173	0.254157		4.83635	6.3562	7.06997	6.05169	5.92944	5.28884	7.1936	6.69696	6.23386	6.00865	7.33251	7.03083	6.47703	6.51947	4.93237	6.26385	0.780822
0.285403		2.03995	1.8934	2.01005	2.64102	1.99588	2.12102	2.07444	1.83811	2.66531	1.73346	1.98248	1.92874	1.88465	2.04145	2.06071	0.270736		4.87868	6.3797	7.11809	6.09511	5.89838	5.27653	7.15076	6.65593	6.24876	6.04391	7.31982	7.01411	6.39198	6.57946	4.90385	6.26367	0.776034
0.285602		1.98273	1.92814	1.96938	2.64102	1.99447	2.13581	2.04795	1.86331	2.5885	1.71672	1.98391	1.88947	1.91226	2.09484	2.05346	0.259065		4.87792	6.41636	7.06997	6.00572	5.90277	5.27822	7.16471	6.64092	6.2431	6.02963	7.27027	6.98758	6.42579	6.55709	4.90985	6.25199	0.767719
0.285803		2.04756	1.93529	1.97794	2.64067	2.0205	2.11433	2.03979	1.90627	2.59548	1.72403	1.92562	1.90788	1.94508	2.02075	2.05723	0.254744		4.85046	6.37063	7.11809	5.94528	5.87069	5.28715	7.14645	6.64659	6.23952	6.00007	7.29716	6.98854	6.42359	6.51548	4.91811	6.24119	0.775956
0.286002		2.02088	1.87825	1.97009	2.6974	2.03833	2.08331	2.04795	1.87362	2.61325	1.73346	1.98248	1.83472	1.87645	2.06597	2.05115	0.275532		4.86876	6.36156	6.99778	6.03125	5.80754	5.24117	7.15508	6.60758	6.21387	6.01341	7.30289	6.99642	6.41487	6.5427	4.89559	6.23003	0.772386
0.286203		2.03234	1.93171	2.00149	2.62466	1.99517	2.12102	2.06561	1.83811	2.61453	1.69056	1.93202	1.90002	1.91126	2.09266	2.05365	0.263887		4.85961	6.28328	7.06514	6.02528	5.88285	5.29946	7.10463	6.69128	6.23745	6.07059	7.2887	7.01315	6.33747	6.50508	4.90215	6.23774	0.765016
0.286403		2.0857	1.85909	2.02646	2.66503	1.97946	2.12244	2.05611	1.83811	2.62023	1.66652	2.04717	1.92874	1.95428	2.07414	2.06596	0.272426		4.83635	6.34343	7.0507	5.97423	5.87069	5.2606	7.10362	6.60758	6.22104	6.02581	7.29293	6.98066	6.36363	6.48029	4.88789	6.21996	0.769231
0.286602		1.98262	1.95487	1.98579	2.63684	2.00409	2.12244	2.05745	1.89883	2.71992	1.7146	1.9114	1.93121	1.91126	2.05998	2.06366	0.277864		4.8497	6.35084	7.0411	5.98871	5.84739	5.24298	7.16039	6.62425	6.20104	5.99531	7.27027	6.91386	6.30586	6.47231	4.82745	6.2061	0.774893
0.286803		2.09717	1.85109	2.01861	2.61666	2.02871	2.12912	2.09076	1.88851	2.66786	1.73346	1.98888	1.90518	1.90306	1.99623	2.06538	0.266915		4.8455	6.31418	7.03144	5.97423	5.84739	5.20424	7.13251	6.62059	6.22462	5.97721	7.26106	6.97085	6.34073	6.50508	4.86651	6.20774	0.775187
0.287002		2.02088	1.88983	1.97009	2.64485	2.0205	2.05513	2.00648	1.81748	2.64754	1.66864	1.9242	1.97564	1.85084	1.99623	2.03488	0.278289		4.89202	6.33436	6.99778	5.95976	5.80754	5.24467	7.10463	6.60557	6.15332	5.97339	7.24837	6.96595	6.31678	6.53629	4.88789	6.20189	0.758765
0.287203		1.96741	1.86667	1.98507	2.66121	1.96305	2.05513	2.01531	1.83811	2.70912	1.72615	1.93841	1.89217	1.90306	2.01257	2.0381	0.28684		4.84055	6.3525	7.05552	5.99125	5.83186	5.21305	7.10894	6.60392	6.18256	5.95529	7.21077	6.94923	6.35711	6.52189	4.7995	6.19826	0.778214
0.287403		1.98659	1.87067	1.97723	2.57246	1.98767	2.05371	1.99832	1.89426	2.63928	1.74289	1.98391	1.92605	1.95428	2.02892	2.04402	0.250489		4.79898	6.26349	7.02182	5.93081	5.78593	5.22174	7.0983	6.61326	6.17331	6.00389	7.19459	6.96691	6.37454	6.51548	4.83458	6.18651	0.775936
0.287602		1.98273	1.92771	1.93727	2.63302	1.96164	2.1196	2.03096	1.80259	2.605	1.73133	1.93699	1.89217	1.92867	2.02075	2.03646	0.264079		4.78906	6.32159	7.00258	5.91379	5.80417	5.19362	7.08638	6.60758	6.18256	5.92861	7.18886	6.9276	6.26879	6.46832	4.8055	6.16593	0.776348
0.287803		1.98648	1.93571	1.97009	2.5923	2.0205	2.09426	2.01397	1.85874	2.62023	1.68844	1.94268	1.88431	1.88565	1.98588	2.03423	0.260293		4.83712	6.30346	6.93039	5.91291	5.81193	5.23236	7.05749	6.54989	6.17124	5.99913	7.21575	6.93155	6.34399	6.42272	4.85654	6.17176	0.751191
0.288002		1.95231	1.85151	1.97794	2.4959	1.93701	2.06709	2.03096	1.81291	2.65579	1.70729	1.93059	1.83202	1.88565	2.04962	2.01333	0.25973		4.85465	6.25608	6.95925	5.89423	5.79201	5.21474	7.07675	6.57956	6.17331	5.97815	7.18886	6.90598	6.34619	6.48271	4.88076	6.17222	0.75068
0.288202		1.99034	1.87825	1.93727	2.58047	1.91848	2.10764	2.10842	1.88851	2.64754	1.70942	1.96187	1.83472	1.89485	2.0785	2.03831	0.267093		4.80317	6.30511	6.93519	5.95037	5.77816	5.20424	7.05749	6.54421	6.12559	5.96387	7.16695	6.88925	6.33202	6.4307	4.83515	6.15477	0.75415
0.288403		2.02462	1.83994	1.93727	2.60065	1.96234	2.10622	2.01464	1.81003	2.63103	1.70211	1.93344	1.89733	1.95328	2.0578	2.03362	0.26769		4.74254	6.23053	6.92557	5.91633	5.79201	5.19881	7.05318	6.59824	6.10711	5.89905	7.15774	6.9276	6.27425	6.43469	4.8571	6.14098	0.762748
0.288602		1.91405	1.87825	1.96938	2.60065	1.92739	2.10764	2.03163	1.89138	2.68182	1.69268	1.9178	1.82956	1.82423	2.02075	2.02051	0.282046		4.76504	6.27421	6.93039	5.93678	5.80417	5.16188	7.10463	6.55191	6.09994	5.95529	7.14355	6.85484	6.27751	6.42671	4.83458	6.14143	0.760792
0.288803		1.95605	1.87067	1.95297	2.59648	1.95343	2.07662	2.09076	1.82035	2.60628	1.68538	1.96969	1.85559	1.90306	2.04962	2.02764	0.265258		4.71509	6.26514	6.91115	5.89589	5.78593	5.14945	7.01567	6.57224	6.14766	5.93337	7.14778	6.89415	6.25568	6.38511	4.82032	6.12631	0.76531
0.289002		1.95219	1.88225	1.97723	2.58464	1.9356	2.05371	1.99765	1.80259	2.63103	1.64461	1.93699	1.82956	1.85704	2.0578	2.01021	0.275169		4.74254	6.24701	6.89671	5.85335	5.79032	5.19181	7.04786	6.51821	6.13125	5.92955	7.17467	6.87945	6.27205	6.40192	4.85111	6.12852	0.756623
0.289202		2.02088	1.90098	1.97651	2.5321	2.01229	2.0079	1.96501	1.82492	2.62151	1.68325	1.97467	1.80869	1.86725	1.96735	2.01166	0.258194		4.7292	6.17038	6.89186	5.9044	5.78593	5.13895	7.02328	6.49586	6.13483	5.91621	7.11168	6.86667	6.25022	6.4203	4.81976	6.11064	0.755434
0.289403		1.9598	1.86309	1.92871	2.55228	1.93772	2.06324	2.02347	1.7625	2.56119	1.6875	1.98248	1.8244	1.91847	2.08667	2.01082	0.255936		4.77572	6.22683	6.94001	5.84484	5.7704	5.14414	7.01466	6.48652	6.11276	5.88477	7.10322	6.87551	6.23173	6.4307	4.83515	6.1118	0.752503
0.289602		1.95605	1.90498	1.92871	2.56028	1.95413	2.09284	2.0228	1.82035	2.61198	1.64979	1.88013	1.81385	1.91947	2.0311	2.01046	0.266832		4.7658	6.2705	6.92075	5.84993	5.766	5.19012	7.01998	6.50154	6.05014	5.85045	7.11666	6.83322	6.28949	6.41232	4.77471	6.10744	0.756747
0.289803		1.97127	1.83994	1.95297	2.57629	1.96984	2.04561	2.06561	1.82322	2.52436	1.70729	1.90358	1.84257	1.97069	2.02293	2.01544	0.246838		4.8089	6.19963	6.87744	5.83546	5.71164	5.11059	6.98678	6.50154	6.10711	5.90763	7.13011	6.86273	6.27205	6.38753	4.73906	6.09588	0.759357
0.290002		1.96366	1.84351	1.97009	2.5481	1.91027	2.06851	1.9725	1.74644	2.65706	1.66134	1.99173	1.84773	1.80881	1.95918	1.99635	0.279095		4.72843	6.21035	6.89668	5.8644	5.72109	5.1019	7.01466	6.48286	6.07429	5.86285	7.08554	6.82342	6.25136	6.42671	4.81263	6.09048	0.75799
0.290202		2.03609	1.82478	1.88732	2.55228	1.91989	2.03223	2.03979	1.82779	2.66404	1.69268	1.94481	1.87646	1.89286	2.02674	2.01555	0.270458		4.70098	6.23424	6.88706	5.93081	5.68834	5.09828	6.98678	6.48286	6.12767	5.85903	7.12587	6.85293	6.29495	6.39793	4.74619	6.09426	0.773048
[truncated: 14,933 more rows]
