# Supplementary material for: TD‐NMR Structural Profiling of Meat and Plant‐Based Meat Analog Burgers
Source: J Food Sci. 2025 Jul 3;90(7):e70376. doi: 10.1111/1750-3841.70376 (PMC12226202; doi:10.1111/1750-3841.70376)
Supplement: Supplementary file 4 — Supporting Material: jfds70376‐sup‐0004‐SuppMat [file JFDS-90-0-s002.xlsx]

## Sheet: המבורגר
Sample	RM1		RM3	RM4	RM5	AV-Raw Meat	SD-Raw Meat
Tube	13.45		13.56	13.45	13.53
Tube + Sample Before Cen.	18.45		18.45	18.45	18.45
Tube+Sample After Cen.	18.46		18.47	18.37	18.4
Sample weight Before Cen.	5		4.89	5	4.92	4.9525	0.0561991
Dry weight	4.45		4.1	4.34	4.04	4.2325	0.194487
Wet weight (By scale)	0.5		0.68	0.46	0.67	0.5775	0.113835
water % =[Wet/Sample]* 100	0.1		0.139059	0.092	0.136179	0.11681	0.0242782
Associated water capacity % = [wet/dry]*100	0.11236		0.165854	0.105991	0.165842	0.137511	0.032823
Sample	RS1	RS2	RS3	RS4	RS5	AV-Raw Soy	SD-Raw Soy
Tube	13.63	13.45	13.33	13.51	13.4
Tube + Sample Before Cen.	18.43	18.44	18.45	18.44	18.45
Tube+Sample After Cen.	18.45	18.44	18.46	18.45	18.46
Sample weight Before Cen.	4.8	4.99	5.12	4.93	5.05	4.978	0.121943
Dry weight	4.21	4.45	4.57	4.43	4.51	4.434	0.136675
Wet weight (By scale)	0.43	0.43	0.39	0.36	0.45	0.412	0.0363318
water % =[Wet/Sample]* 100	0.0895833	0.0861723	0.0761719	0.0730223	0.0891089	0.0828118	0.00769291
Associated water capacity % = [wet/dry]*100	0.102138	0.0966292	0.0853392	0.0812641	0.0997783	0.0930297	0.00920638

## Sheet: Oven Drying 100C
Sample- oven 100°C, 24hr	Before drying	After drying	Water content (by subtraction)	Water total contant		Sample - oven 100°C, 24hr
DRM-01	5.59	1.8	3.79	0.677996		AV±SD-RM	68.9±2.5%
DRM-02	5.43	1.67	3.76	0.692449		AV±SD-RS	60.8±1.6%
DRM-03	5.68	1.97	3.71	0.653169
DRM-04	5.86	1.64	4.22	0.720137
DRM-05	5.52	1.65	3.87	0.701087
			AV-DRM	0.688968
			SD-DRM	0.0251615
DRS-01	5.29	2.18	3.11	0.587902
DRS-02	5.41	2.2	3.21	0.593346
DRS-03	5.57	2.13	3.44	0.617594
DRS-04	5.79	2.22	3.57	0.61658
DRS-05	5.52	2.08	3.44	0.623188
			AV-DRS	0.607722
			SD-DRS	0.0159269
