# Supplementary material for: TD‐NMR Structural Profiling of Meat and Plant‐Based Meat Analog Burgers
Source: J Food Sci. 2025 Jul 3;90(7):e70376. doi: 10.1111/1750-3841.70376 (PMC12226202; doi:10.1111/1750-3841.70376)
Supplement: Supplementary file 5 — Supporting Material: jfds70376‐sup‐0005‐SuppMat [file JFDS-90-0-s003.xlsx]

## Sheet: Sheet1
Time	VEGAN-1	VEGAN-2	VEGAN-3	VEGAN-4	VEGAN-5	VEGAN-6	VEGAN-7	VEGAN-8	VEGAN-9	VEGAN-10	VEGAN-11	VEGAN-12	VEGAN-13	VEGAN-14	VEGAN-15
0.005	-5242.8	-5385.53	-5341.31	-4723.13	-4421.44	-4861.93	-3851.09	-4747.33	-3689.92	-4068.18	-2377.85	-4323.97	-4464.68	-4485.26	-3489.37
0.00581246	-5115.2	-5278.47	-5257.15	-4616.66	-4301.24	-4738.91	-3745.94	-4555.88	-3552.72	-3981.91	-2319.63	-4226.88	-4380.09	-4418.05	-3396.25
0.00675695	-5004.93	-5092.55	-5116.16	-4525.02	-4240.43	-4631.35	-3628.09	-4459.56	-3426.24	-3883.61	-2231.4	-4139.02	-4302.75	-4306.1	-3313.68
0.0078549	-4879.45	-4958.03	-4965.31	-4376.36	-4102.14	-4480.1	-3518.79	-4292.3	-3281.34	-3768.37	-2154	-4051.6	-4179.21	-4190.3	-3208.57
0.00913126	-4691.11	-4796.91	-4783.64	-4215.88	-3945.97	-4322.98	-3405.13	-4118.92	-3113.62	-3649.57	-2054.16	-3915.09	-4063.48	-4034.28	-3061.95
0.010615	-4561.17	-4585.55	-4627.9	-4065.36	-3793.17	-4146.11	-3230.51	-3907.82	-2926.2	-3517.36	-1959.65	-3762.19	-3926.25	-3875.92	-2946.73
0.0123399	-4364.5	-4365.92	-4434.13	-3887.35	-3608.07	-3935.11	-3087.31	-3709.06	-2754.06	-3379.47	-1830.81	-3601.25	-3733.79	-3724.47	-2782.47
0.014345	-4149	-4155.4	-4195.41	-3668.25	-3439.15	-3742.05	-2890.08	-3479.92	-2533.65	-3207.67	-1723.93	-3429.78	-3575.91	-3529.56	-2620.11
0.016676	-3919.53	-3865.07	-3952.14	-3450.73	-3197.99	-3483.8	-2663.04	-3208.23	-2298.03	-3001.19	-1566.14	-3230.97	-3354.4	-3322.5	-2435.6
0.0193857	-3684.4	-3569.86	-3685.65	-3186.74	-2972.59	-3209.4	-2444.27	-2917.64	-2013.9	-2816.63	-1401.46	-3013.75	-3156.35	-3090.6	-2222.72
0.0225358	-3413.12	-3244.44	-3388.74	-2904.92	-2682.26	-2900.17	-2204.8	-2601.84	-1718.32	-2596.02	-1231.15	-2765.64	-2888.58	-2854.76	-1984.06
0.0261976	-3110.46	-2912.77	-3046.66	-2604.79	-2403.31	-2589.15	-1928.84	-2253.88	-1389.28	-2349.25	-1052.57	-2492.64	-2632.42	-2567.94	-1738
0.0304546	-2779.23	-2527.99	-2699.61	-2272.2	-2087.17	-2211.77	-1623.78	-1886.34	-1060.56	-2081.28	-838.147	-2209.74	-2317.96	-2246.56	-1465.53
0.0354032	-2413.28	-2096.57	-2310.16	-1901.65	-1754.37	-1806.08	-1300.97	-1487.67	-691.281	-1785.01	-625.656	-1873.91	-2017.14	-1936.82	-1169.67
0.041156	-2031.57	-1665.79	-1905.44	-1521.09	-1383.48	-1396.58	-968.12	-1069.5	-298.005	-1489.45	-384.309	-1539.06	-1657.96	-1590.64	-846.636
0.0478435	-1627.39	-1226.84	-1460.02	-1117.08	-978.682	-950.708	-597.294	-608.376	132.682	-1170.53	-136.775	-1175.7	-1288.7	-1221.2	-510.276
0.0556177	-1197.68	-740.41	-996.892	-672.489	-554.742	-478.668	-211.667	-131.523	570.688	-816.979	123.522	-781.769	-893.038	-825.143	-147.827
0.0646552	-748.509	-246.027	-525.816	-199.53	-122.036	31.1129	207.234	354.366	1014.35	-454.25	393.575	-373.584	-474.333	-417.159	220.901
0.0751612	-275.364	250.264	-17.6494	259.418	341	543.807	613.812	835.727	1481.1	-84.4404	668.478	61.1083	-26.9419	2.70393	615.114
0.0873743	208.656	776.447	479.82	731.495	801.615	1068.96	1043.63	1329.13	1962.97	305.9	963.818	495.547	410.99	433.541	1002.44
0.101572	687.687	1299.13	994.353	1224.37	1281.28	1605.77	1478.19	1850.78	2433.97	683.456	1242.74	933.342	878.592	873.571	1420.24
0.118077	1180.55	1804.01	1515.77	1709.72	1766.23	2135.22	1921.11	2359.89	2904.35	1086.51	1537.51	1402.94	1351.6	1303.11	1836.48
0.137263	1677.47	2319.17	2035.49	2197.39	2251.53	2684.53	2363.33	2837.2	3372.56	1471.89	1829.05	1845.48	1807.65	1752.79	2244.54
0.159568	2156.18	2828.92	2540.7	2650.89	2719.65	3190.72	2809.78	3308	3829.49	1877.04	2122.15	2308.64	2269.79	2182.81	2644.54
0.185496	2621.3	3304.01	3056.6	3110.27	3192.06	3717.85	3213.69	3761.52	4271.31	2260.33	2403.54	2720.68	2725.23	2618.62	3053.13
0.215638	3092.92	3755.99	3511.77	3561.76	3629.4	4215.29	3649.22	4193.03	4698.55	2623.78	2669.46	3148.66	3145.41	3052.22	3441.22
0.250677	3506.04	4225.36	3987.61	3944.52	4068.56	4679.37	4071.94	4614.35	5084.83	2990.06	2931.6	3562.12	3575.3	3441.12	3835.87
0.291411	3955.84	4643.74	4412.45	4356.49	4446.05	5129.05	4448.53	4986.41	5447.58	3351.44	3194.52	3913.63	3950.88	3838.34	4179.03
0.338763	4380.41	4987.92	4795.31	4713.36	4838.76	5534.66	4805.93	5332.31	5778.98	3688.02	3437.72	4278.21	4311.6	4219.17	4533.62
0.393809	4725.61	5372.07	5177.87	5040.24	5145.27	5916.03	5160.06	5631.81	6067.86	3994.91	3638.9	4584.56	4626.06	4549.91	4856.61
0.4578	5077.88	5619.79	5484.31	5292.91	5451.68	6261.32	5477.75	5877.32	6309.94	4281.32	3862.23	4851.33	4872.88	4851.43	5131.5
0.53219	5384.19	5897.3	5715.9	5532.9	5703.52	6521.38	5748.79	6087.34	6518.45	4513.26	4038.57	5078.37	5130.52	5156.21	5409.32
0.618666	5575.56	6115.13	5935	5698.01	5915.22	6761.94	5998.76	6230.01	6687.17	4755.09	4199.99	5247.8	5326.12	5362.47	5594.5
0.719195	5797.05	6281.12	6141.48	5837.45	6113.66	6909.17	6228.76	6408.52	6839.66	4912.15	4324.72	5389.61	5481.96	5584.65	5789.56
0.836059	5946.09	6368.78	6266.87	5930.81	6232.26	7096.36	6376.74	6472.37	6917.72	5072.6	4417.6	5499.4	5633.63	5728.04	5938.23
0.971912	6024.19	6466.41	6341.19	6024.48	6311.81	7174.58	6502.43	6531.21	6970.13	5200.61	4513.45	5632.53	5677.86	5867.49	6026.55
1.12984	6129.39	6536.26	6408.06	6056.6	6363.65	7239.69	6615.06	6583.26	7022.48	5297.5	4576.52	5657.65	5773.38	5944.74	6123.06
1.31343	6197.59	6575.17	6467.52	6120.47	6421.63	7267.58	6684.02	6609.49	7058.8	5374.58	4625.84	5692.17	5787.21	6045.79	6170.27
1.52685	6221.49	6639.61	6506.32	6151.79	6475.49	7290.58	6709.89	6586.52	7083.89	5395.84	4655.05	5716.04	5770.32	6037.64	6209.73
1.77496	6292.71	6648.2	6518.73	6178.73	6433.62	7347.08	6729.47	6624.77	7042.85	5441.78	4659.87	5713.7	5830.88	6099	6247.85
2.06337	6293.63	6638.55	6480.97	6159.6	6474.94	7349.87	6745.64	6611.57	7074.18	5407.2	4675.94	5694.8	5841.63	6532.62	6245.19
2.39866	6279.29	6617.04	6535.69	6175.84	6473.73	7335.52	6763.15	6624.84	7099.15	5440.39	4687.84	5729.23	5836.6	6538.88	6224.98
2.78842	6269.87	6627	6509.27	6183.12	6517.56	7358.99	6789.98	6660.53	7077.59	5460.17	4682.51	5730.29	5854.35	6531.3	6263.63
3.24152	6290.99	6664.63	6536.73	6163.45	6503.46	7318.69	6777.07	6609.49	7072.48	5451.02	4683.47	5754.71	5855.21	6559.35	6248.09
3.76824	6311.99	6677.67	6548.82	6204.75	6481.9	7382.38	6768.81	6641.5	7089.04	5461.66	4684.54	5755.9	5851.59	6487.92	6268.9
4.38056	6298.53	6636.54	6519	6163.18	6503.91	7332.95	6771.4	6661.57	7073.38	5462.34	4699.08	5764.31	5852.14	6542.39	6272.04
5.09236	6318.67	6618.1	6553.05	6161.39	6482.6	7347.56	6771.73	6626.13	7084.11	5491.33	4698.37	5759.95	5852.39	6548.97	6263.53
5.91983	6310.53	6625.3	6545.39	6222.5	6505.67	7319.56	6798.54	6670.39	7112.49	5476.53	4689.8	5753.74	5841.57	6518.24	6281.09
6.88176	6291.02	6675.65	6527.36	6178.15	6507.39	7323.24	6779.02	6632.47	7089.59	5453.92	4701.76	5759.12	5862.03	6544.97	6262.45
8	6295.04	6688.69	6560.24	6225.53	6530.56	7364.42	6773.39	6683.66	7100.83	5437.66	4686.95	5755.52	5838.38	6537.52	6288.09
Time	VEGAN-1	VEGAN-2	VEGAN-3	VEGAN-4	VEGAN-5	VEGAN-6	VEGAN-7	VEGAN-8	VEGAN-9	VEGAN-10	VEGAN-11	VEGAN-12	VEGAN-13	VEGAN-14	VEGAN-15	AV-VEGAN-(001-015)	SD-VEGAN-(001-015)
0.005	-0.832847	-0.80517	-0.814195	-0.758671	-0.677039	-0.660193	-0.568562	-0.710289	-0.519647	-0.748149	-0.507334	-0.751273	-0.764711	-0.686079	-0.554917	-0.690605	10.803
0.00581246	-0.812577	-0.789164	-0.801365	-0.741569	-0.658632	-0.643488	-0.553037	-0.681644	-0.500324	-0.732284	-0.494914	-0.734404	-0.750223	-0.675799	-0.540109	-0.673969	10.7614
0.00675695	-0.795059	-0.761367	-0.779875	-0.726849	-0.649321	-0.628882	-0.535638	-0.667234	-0.482512	-0.714206	-0.476089	-0.71914	-0.736976	-0.658675	-0.526977	-0.657253	10.6645
0.0078549	-0.775127	-0.741256	-0.75688	-0.70297	-0.628145	-0.608344	-0.519502	-0.642209	-0.462107	-0.693014	-0.459573	-0.703951	-0.715817	-0.640961	-0.510261	-0.637341	10.535
0.00913126	-0.745208	-0.717168	-0.729187	-0.677192	-0.604231	-0.587009	-0.502722	-0.616268	-0.438487	-0.671166	-0.438273	-0.680232	-0.695994	-0.617096	-0.486944	-0.613812	10.3698
0.010615	-0.724565	-0.685568	-0.705447	-0.653014	-0.580833	-0.562993	-0.476941	-0.584683	-0.412093	-0.646852	-0.418108	-0.653667	-0.672489	-0.592873	-0.46862	-0.58925	10.2881
0.0123399	-0.693324	-0.652731	-0.675911	-0.624421	-0.55249	-0.534341	-0.4558	-0.554944	-0.38785	-0.621493	-0.390619	-0.625703	-0.639524	-0.569707	-0.442498	-0.561424	10.0774
0.014345	-0.659091	-0.621258	-0.639522	-0.589228	-0.526624	-0.508126	-0.426681	-0.520661	-0.356811	-0.589898	-0.367815	-0.595911	-0.612484	-0.539893	-0.416678	-0.531379	9.84497
0.016676	-0.622638	-0.577852	-0.602438	-0.554288	-0.489695	-0.473058	-0.393162	-0.480011	-0.323628	-0.551927	-0.33415	-0.561368	-0.574543	-0.50822	-0.387336	-0.495621	9.6471
0.0193857	-0.585285	-0.533716	-0.561816	-0.511883	-0.455181	-0.435798	-0.360863	-0.436534	-0.283615	-0.517986	-0.299013	-0.523627	-0.540621	-0.472747	-0.35348	-0.458144	9.54587
0.0225358	-0.542191	-0.485064	-0.516557	-0.466614	-0.410724	-0.393809	-0.325508	-0.389283	-0.241988	-0.477415	-0.262676	-0.48052	-0.494756	-0.436672	-0.315527	-0.415954	9.30584
0.0261976	-0.494112	-0.435477	-0.464414	-0.418404	-0.368009	-0.351575	-0.284767	-0.337223	-0.19565	-0.432033	-0.224575	-0.433087	-0.450881	-0.3928	-0.276396	-0.370627	9.05626
0.0304546	-0.441495	-0.37795	-0.411511	-0.364981	-0.319601	-0.300332	-0.23973	-0.282231	-0.149357	-0.382753	-0.178826	-0.383934	-0.397021	-0.343641	-0.233065	-0.320428	8.7788
0.0354032	-0.383362	-0.31345	-0.352146	-0.30546	-0.26864	-0.245244	-0.19207	-0.222583	-0.0973522	-0.328267	-0.133489	-0.325585	-0.345496	-0.296262	-0.186013	-0.266361	8.44529
0.041156	-0.322726	-0.249045	-0.290454	-0.244331	-0.211847	-0.189639	-0.14293	-0.160018	-0.0419676	-0.273914	-0.0819956	-0.267406	-0.283976	-0.243309	-0.134641	-0.209213	8.17443
0.0478435	-0.258519	-0.18342	-0.222557	-0.179436	-0.149862	-0.129095	-0.0881824	-0.0910244	0.0186855	-0.215263	-0.0291822	-0.204274	-0.22073	-0.186798	-0.0811496	-0.148054	7.93086
0.0556177	-0.190258	-0.110696	-0.15196	-0.108021	-0.0849455	-0.0649974	-0.0312498	-0.0196782	0.0803692	-0.150245	0.0263545	-0.135829	-0.15296	-0.126216	-0.0235091	-0.0829227	7.60311
0.0646552	-0.118905	-0.0367825	-0.080152	-0.0320503	-0.0186869	0.00422476	0.0305954	0.0530197	0.142849	-0.0835378	0.0839725	-0.0649089	-0.0812438	-0.0638099	0.0351301	-0.0153523	7.27408
0.0751612	-0.043743	0.037416	-0.00269036	0.04167	0.052216	0.0738425	0.0906211	0.12504	0.208582	-0.0155288	0.142625	0.0106173	-0.00461461	0.000413601	0.097822	0.054286	6.90093
0.0873743	0.033146	0.116083	0.0731407	0.117499	0.122748	0.145153	0.154078	0.198863	0.276443	0.0562558	0.205639	0.0860994	0.0703945	0.0663158	0.159419	0.125418	6.61486
0.101572	0.109243	0.194228	0.151573	0.196669	0.196197	0.218045	0.218235	0.276911	0.342773	0.125689	0.265148	0.162165	0.150486	0.133624	0.225862	0.19779	6.33862
0.118077	0.187537	0.26971	0.231054	0.274631	0.270455	0.289937	0.283626	0.353083	0.409016	0.199812	0.328041	0.243755	0.231503	0.199328	0.292056	0.270903	6.04062
0.137263	0.266475	0.34673	0.310278	0.352965	0.344768	0.364528	0.348914	0.424498	0.474952	0.270684	0.390242	0.320644	0.309615	0.268112	0.35695	0.343357	5.76142
0.159568	0.342521	0.422941	0.387288	0.42581	0.41645	0.433262	0.414826	0.494939	0.539301	0.345193	0.45278	0.401117	0.38877	0.333889	0.420564	0.414643	5.48809
0.185496	0.416407	0.49397	0.465929	0.499599	0.488788	0.504839	0.474458	0.562794	0.601522	0.41568	0.512816	0.472708	0.466779	0.400552	0.485541	0.484159	5.25725
0.215638	0.491327	0.561544	0.535311	0.572122	0.555756	0.572387	0.538757	0.627356	0.66169	0.48252	0.569553	0.547068	0.538747	0.466877	0.547259	0.551218	5.02609
0.250677	0.556953	0.631717	0.607845	0.633603	0.623003	0.635403	0.601166	0.690394	0.716089	0.54988	0.625483	0.618904	0.612378	0.526364	0.610021	0.615947	4.84484
0.291411	0.628406	0.694268	0.672605	0.699779	0.680807	0.696465	0.656766	0.74606	0.767176	0.616338	0.681578	0.679979	0.676708	0.587124	0.664594	0.676577	4.53874
0.338763	0.695851	0.745725	0.730966	0.757103	0.74094	0.751542	0.70953	0.797813	0.813846	0.678236	0.733466	0.743323	0.738491	0.645378	0.720986	0.733546	4.20673
0.393809	0.750688	0.803157	0.789281	0.809608	0.787875	0.803326	0.761813	0.842623	0.854528	0.734675	0.776391	0.796551	0.792352	0.695969	0.772351	0.784746	3.96836
0.4578	0.806648	0.840193	0.835993	0.850194	0.834794	0.850213	0.808715	0.879358	0.88862	0.787346	0.824039	0.842901	0.834629	0.74209	0.816066	0.829453	3.56677
0.53219	0.855307	0.881682	0.871296	0.888744	0.873358	0.885526	0.848731	0.91078	0.917985	0.83	0.861664	0.882348	0.878757	0.788709	0.860247	0.869009	3.15808
0.618666	0.885707	0.914249	0.904693	0.915265	0.905775	0.918191	0.885636	0.932125	0.941745	0.874474	0.896103	0.911785	0.912259	0.820259	0.889698	0.900531	2.85657
0.719195	0.920892	0.939066	0.936168	0.937664	0.936161	0.938183	0.919593	0.958834	0.963221	0.903357	0.922716	0.936424	0.938952	0.854246	0.920718	0.928413	2.54692
0.836059	0.944567	0.952172	0.955282	0.952659	0.954321	0.963601	0.94144	0.968388	0.974213	0.932865	0.942532	0.955499	0.96493	0.876178	0.944361	0.948201	2.28441
0.971912	0.956974	0.966768	0.96661	0.967706	0.966503	0.974222	0.959996	0.977191	0.981594	0.956406	0.962983	0.97863	0.972506	0.89751	0.958407	0.962934	1.97632
1.12984	0.973686	0.977211	0.976804	0.972865	0.974441	0.983064	0.976624	0.984978	0.988966	0.974225	0.976438	0.982995	0.988867	0.909327	0.973754	0.974283	1.87897
1.31343	0.98452	0.983027	0.985868	0.983124	0.98332	0.986851	0.986805	0.988903	0.994081	0.9884	0.986962	0.988993	0.991235	0.924783	0.981263	0.982542	1.63342
1.52685	0.988317	0.992663	0.991782	0.988156	0.991567	0.989975	0.990624	0.985467	0.997614	0.992309	0.993195	0.99314	0.988342	0.923537	0.987537	0.986282	1.7611
1.77496	0.99963	0.993946	0.993673	0.992482	0.985156	0.997646	0.993516	0.991189	0.991835	1.00076	0.994223	0.992735	0.998715	0.932921	0.9936	0.990135	1.62891
2.06337	0.999776	0.992504	0.987918	0.98941	0.991483	0.998025	0.995902	0.989215	0.996247	0.994399	0.99765	0.989451	1.00056	0.999251	0.993178	0.994331	0.423873
2.39866	0.997499	0.989287	0.996258	0.992019	0.991297	0.996076	0.998487	0.9912	0.999764	1.0005	1.00019	0.995432	0.999695	1.00021	0.989963	0.995858	0.409158
2.78842	0.996002	0.990777	0.992231	0.993188	0.998008	0.999264	1.00245	0.996539	0.996727	1.00414	0.999054	0.995616	1.00274	0.999048	0.99611	0.997459	0.382599
3.24152	0.999356	0.996403	0.996417	0.990028	0.995849	0.993791	1.00054	0.988903	0.996008	1.00246	0.999257	0.999859	1.00288	1.00334	0.993638	0.997249	0.442225
3.76824	1.00269	0.998352	0.99826	0.996663	0.992548	1.00244	0.999324	0.993693	0.99834	1.00441	0.999485	1.00007	1.00226	0.992412	0.996948	0.998527	0.366247
4.38056	1.00055	0.992203	0.993715	0.989986	0.995918	0.995728	0.999705	0.996696	0.996135	1.00454	1.00259	1.00153	1.00236	1.00074	0.997447	0.997989	0.416929
5.09236	1.00375	0.989446	0.998904	0.989697	0.992656	0.997712	0.999755	0.991392	0.997646	1.00987	1.00244	1.00077	1.0024	1.00175	0.996094	0.998286	0.570483
5.91983	1.00246	0.990524	0.997738	0.999513	0.996189	0.993909	1.00371	0.998015	1.00164	1.00715	1.00061	0.999691	1.00055	0.997051	0.998887	0.999176	0.400771
6.88176	0.999361	0.998051	0.994989	0.99239	0.996451	0.994409	1.00083	0.992341	0.998417	1.00299	1.00316	1.00063	1.00405	1.00114	0.995922	0.998342	0.38298
8	1	1	1	1	1	1	1	1	1	1	1	1	1	1	1	1	2.03258e-09

## Sheet: Sheet2
Time	A-001	A-002	A-003	A-004	A-005	A-006	A-007	A-008	A-009	A-010	A-011	A-012	A-013	A-014	A-015
0.005	-4173.98	-4611.36	-4478.05	-5154.13	-4410.19	-4796.99	-5221.95	-4676.36	-4854.92	-4817.22	-4835.48	-5433.55	-4289.19	-4597.24	-4677.83
0.00581246	-4129.21	-4550.26	-4391.91	-5090.21	-4323.46	-4721.37	-5155.52	-4610.96	-4800.57	-4740.85	-4735.67	-5295.55	-4222.99	-4512	-4575.06
0.00675695	-4049	-4455.37	-4347.23	-5012.12	-4239.51	-4643.34	-5049.04	-4507.54	-4708.76	-4665.51	-4654.3	-5201.27	-4114.77	-4419.39	-4525.57
0.0078549	-3974.44	-4360.86	-4262.93	-4897.37	-4193.44	-4582.26	-4953.71	-4383.65	-4637.38	-4594.75	-4552.72	-5075.54	-4035.17	-4376.58	-4452.85
0.00913126	-3878.25	-4280.93	-4186.83	-4788.06	-4053.47	-4464.01	-4838.65	-4300.79	-4514.34	-4471.59	-4441.89	-4991.18	-3988.22	-4222.13	-4345.81
0.010615	-3806.97	-4124.65	-4062.13	-4687.64	-3979.33	-4351.06	-4713.81	-4206.21	-4421.36	-4376.47	-4327.1	-4837.65	-3861.19	-4140.46	-4208.44
0.0123399	-3686.06	-4022.66	-3959.73	-4574.98	-3876.82	-4232.05	-4568.68	-4050.94	-4266.36	-4238.28	-4179.93	-4723.38	-3722.08	-4047.37	-4118.56
0.014345	-3567.73	-3904.56	-3813.13	-4412.99	-3770.64	-4097.85	-4437.84	-3922.38	-4103.1	-4074.76	-4028.94	-4524.32	-3615.66	-3920.1	-4002.12
0.016676	-3429.19	-3734.67	-3657.67	-4256.03	-3603.54	-3936.88	-4282.64	-3770.71	-3955.68	-3946.99	-3830.83	-4345.86	-3496.7	-3748.61	-3846.97
0.0193857	-3286.31	-3547.19	-3473.97	-4038.37	-3460.75	-3740.7	-4079.17	-3582.82	-3824.27	-3777.36	-3653.65	-4146.29	-3353.58	-3581.83	-3702.01
0.0225358	-3103.25	-3352.74	-3292	-3857.81	-3269.95	-3564.57	-3874.38	-3384.43	-3576.29	-3571.7	-3423.88	-3902.57	-3149.21	-3372.55	-3481.52
0.0261976	-2884.72	-3144.79	-3073.41	-3618.65	-3103.28	-3333.53	-3640.47	-3152.12	-3379.72	-3375.83	-3192.3	-3646.21	-2952.85	-3148.28	-3296.27
0.0304546	-2678.58	-2899.83	-2846.37	-3355.46	-2886.04	-3067.19	-3361.88	-2900.66	-3134.51	-3123.65	-2912.54	-3351.31	-2755.63	-2902.47	-3040.33
0.0354032	-2444.53	-2613.78	-2597.4	-3088.27	-2628.14	-2811.06	-3073.43	-2636.82	-2839.41	-2848.8	-2625.75	-3030.62	-2501.14	-2657.6	-2778.89
0.041156	-2160.12	-2316.07	-2300.72	-2764.34	-2385.44	-2485.59	-2768.59	-2317.64	-2574.17	-2549.6	-2291.36	-2668.79	-2238.61	-2369.93	-2508.3
0.0478435	-1872.04	-1990.19	-2001.39	-2424.38	-2093.33	-2192.37	-2421.81	-1985.17	-2227.8	-2239.94	-1934.09	-2292.89	-1960.87	-2059.13	-2199.69
0.0556177	-1558.62	-1634.11	-1656.58	-2055.84	-1786.7	-1831.5	-2039.71	-1638.77	-1886.99	-1875.13	-1541.54	-1860.92	-1652.3	-1708.06	-1872.69
0.0646552	-1193.54	-1252.77	-1303.09	-1666.64	-1447.43	-1433.03	-1636.52	-1251.88	-1511.94	-1513.8	-1148.35	-1408.09	-1307.92	-1335.27	-1479.14
0.0751612	-849.378	-841.245	-914.719	-1227.7	-1093.3	-1024.5	-1204.23	-844.797	-1088.75	-1109.68	-706.714	-936.955	-950.155	-931.252	-1108.14
0.0873743	-465.156	-442.814	-503.64	-776.447	-693.223	-608.629	-737.431	-401.012	-671.986	-684.291	-255.362	-436.043	-575.376	-527.068	-704.209
0.101572	-60.1676	-2.90426	-84.3898	-297.327	-298.928	-143.316	-246.277	49.6246	-220.117	-235.804	221.692	91.6431	-179.136	-85.5611	-273.348
0.118077	347.429	438.835	360.82	190.194	117.451	312.204	266.777	495.593	248.58	228.75	698.924	643.537	229.615	373.428	182.402
0.137263	776.862	888.834	817.691	707.726	539.613	803.726	795.613	977.901	727.373	706.165	1193.91	1191.79	641.518	819.617	625.729
0.159568	1194.1	1363.02	1273.27	1196.61	962.817	1281.48	1319.62	1462.63	1198.57	1198.44	1676.6	1762.2	1080.66	1302.98	1093.71
0.185496	1629.34	1813.02	1718.16	1747.68	1403.91	1781.36	1843.06	1920.01	1703.47	1669.62	2170.59	2294.76	1499.71	1774.63	1571.78
0.215638	2025.18	2258.15	2176.14	2245.27	1843.77	2224.68	2373.38	2377.09	2157.76	2170.66	2651.86	2847.44	1892.79	2229.27	2031.23
0.250677	2405.85	2699.87	2578.66	2710.89	2267.43	2704.02	2878.86	2833.77	2629.2	2629.82	3079.96	3381.79	2321.21	2674.7	2467.68
0.291411	2818.62	3116.09	3001.69	3233.26	2676.27	3167.79	3391.6	3258.16	3094.65	3044.04	3501.3	3889.66	2695.5	3118.38	2889.53
0.338763	3126.27	3484.3	3369.05	3667.92	3071.49	3562.94	3868.17	3650.77	3493.02	3470.63	3878.53	4328.15	3050.14	3479.33	3310.86
0.393809	3468.38	3786.73	3700.17	4076.24	3371.27	3954.32	4269.79	4009.57	3865.95	3847.07	4203.29	4747.97	3361.82	3853.68	3660.13
0.4578	3738.57	4081.89	4021.06	4431.59	3735.4	4284.19	4670.64	4314.09	4201.64	4164.43	4532.49	5103.82	3629.22	4148.09	4017.61
0.53219	3987.29	4361.14	4274.4	4740.46	4020.41	4572.39	5019.4	4593.58	4479.29	4445.07	4801.94	5433.89	3880.11	4447.64	4271.93
0.618666	4151.54	4528.18	4485.11	5022.44	4258.19	4836.91	5292.91	4796.1	4742.49	4683.41	4989.82	5684.01	4127.85	4717.5	4520.28
0.719195	4329.14	4712.35	4653.69	5236.03	4414.42	4987.95	5509.26	4985.03	4907.52	4877.29	5143.12	5861.81	4264.68	4889.6	4673.29
0.836059	4449.56	4804.4	4752.53	5411.29	4613.46	5127.88	5720.46	5099.79	5111.2	5060.13	5295.1	5996.21	4360.8	5001.14	4868.28
0.971912	4532.08	4893.65	4843.57	5496.29	4728.72	5254.1	5795.3	5221.02	5165.25	5123.53	5374.29	6194.3	4465	5159.32	4938.67
1.12984	4583.93	4966.32	4900.9	5586.56	4789.74	5327.33	5880.93	5309.05	5240.69	5249.14	5407.02	6244.45	4524.49	5225.09	5034.99
1.31343	4597.47	5012.36	4929.58	5663.91	4795.14	5374.08	5930.97	5313.98	5272.31	5300.14	5472.59	6262.72	4597.84	5240.41	5082.55
1.52685	4630.47	5022.26	4935.91	5682.93	4880.75	5404.08	6016.96	5360.85	5332.73	5307.09	5481.81	6326.83	4628.68	5270.86	5096.33
1.77496	4601.56	5050.25	5029.17	5709.98	4876.86	5385.69	6018.57	5340.74	5345.18	5318.74	5502.78	6335.31	4613.94	5265.87	5145.25
2.06337	4615.45	5065.28	4984.43	5709.96	4894.85	5397.51	6056.49	5364.18	5381.57	5322.75	5486.35	6329.39	4616.15	5260.57	5147.91
2.39866	4670.25	5014.08	5018.96	5709.85	4870.09	5459.25	6061.72	5356.57	5394.13	5302.56	5481.71	6349.43	4663.57	5281.03	5177.26
2.78842	4620.05	5050.02	5012.53	5716.04	4897.22	5398.28	6031.65	5327.35	5376.99	5360.45	5509.19	6333.82	4618.84	5322.08	5133.26
3.24152	4630.69	5047.21	5019.53	5702.91	4898.26	5474.35	6036.48	5384.07	5368.66	5349.4	5477.94	6340.1	4647.9	5301.19	5126.9
3.76824	4659.38	5078.68	5026.53	5747.61	4925.56	5441.9	6060.03	5354.57	5344.59	5369.39	5512.18	6347.45	4629.09	5320.69	5121.35
4.38056	4626.04	5045.86	5008.58	5753.19	4939.11	5445.03	6015.86	5393.33	5364.16	5360.68	5472.49	6327.58	4623.73	5346.45	5146.66
5.09236	4664.67	5075.76	5004.35	5749.54	4910.51	5435.28	6041.87	5393.27	5380.95	5324.45	5464.54	6360.73	4629.56	5317.1	5188.91
5.91983	4694.59	5041.56	4968.34	5740.11	4915.56	5439.97	6038.49	5402.4	5376.6	5403.08	5511.31	6384.77	4650.61	5333.02	5133.25
6.88176	4687.12	5064.99	4976.43	5741.9	4919.75	5470.86	6030.92	5379.93	5331.56	5360.05	5481.43	6382.62	4631.8	5345.2	5170.42
8	4653.55	5059.82	5025.68	5697.1	4875.42	5481.47	6055.08	5395.21	5387.4	5392.41	5479.93	6353.46	4640.29	5343.64	5190.42
Time	A-001	A-002	A-003	A-004	A-005	A-006	A-007	A-008	A-009	A-010	A-011	A-012	A-013	A-014	A-015	AV-A-T1-(001-015)	SD-A-T1-(001-015)		VEGAN-1	VEGAN-2	VEGAN-3	VEGAN-4	VEGAN-5	VEGAN-6	VEGAN-7	VEGAN-8	VEGAN-9	VEGAN-10	VEGAN-11	VEGAN-12	VEGAN-13	VEGAN-14	VEGAN-15	AV-VEGAN-(001-015)	SD-VEGAN-(001-015)		A_031_01-AV	A_031_02-AV	A_031_03-AV	A_031_04-AV
0.005	-89.6946	-91.1369	-89.1033	-90.4694	-90.4575	-87.5129	-86.2409	-86.6762	-90.1161	-89.3335	-88.2398	-85.5211	-92.4335	-86.0319	-90.1244	-88.8728	2.07409		-83.2847	-80.517	-81.4195	-75.8671	-67.7039	-66.0193	-56.8562	-71.0289	-51.9647	-74.8149	-50.7334	-75.1273	-76.4711	-68.6079	-55.4917	-69.0928	11.21		-94.2188	-92.1066	-87.2298	-91.7857
0.00581246	-88.7324	-89.9294	-87.3893	-89.3474	-88.6787	-86.1333	-85.1438	-85.464	-89.1072	-87.9171	-86.4184	-83.3491	-91.0069	-84.4367	-88.1443	-87.4132	2.18667		-81.2577	-78.9164	-80.1365	-74.1569	-65.8632	-64.3488	-55.3037	-68.1644	-50.0324	-73.2284	-49.4914	-73.4404	-75.0223	-67.5799	-54.0109	-67.3838	11.1676		-94.0058	-91.3679	-85.6393	-91.0175
0.00675695	-87.0088	-88.0539	-86.5004	-87.9767	-86.9567	-84.7099	-83.3853	-83.5471	-87.4031	-86.52	-84.9336	-81.8652	-88.6748	-82.7037	-87.1909	-85.8287	2.14306		-79.5059	-76.1367	-77.9875	-72.6849	-64.9321	-62.8882	-53.5638	-66.7234	-48.2512	-71.4206	-47.6089	-71.914	-73.6976	-65.8675	-52.6977	-65.7152	11.067		-92.9528	-90.0011	-85.4974	-90.9448
0.0078549	-85.4067	-86.1861	-84.823	-85.9626	-86.0119	-83.5955	-81.8108	-81.2508	-86.0782	-85.2079	-83.0799	-79.8862	-86.9594	-81.9025	-85.7899	-84.2634	2.183		-77.5127	-74.1256	-75.688	-70.297	-62.8145	-60.8344	-51.9502	-64.2209	-46.2107	-69.3014	-45.9573	-70.3951	-71.5817	-64.0961	-51.0261	-63.7083	10.9322		-92.4227	-89.5317	-84.4329	-90.2778
0.00913126	-83.3396	-84.6064	-83.3087	-84.0439	-83.141	-81.4383	-79.9106	-79.7151	-83.7944	-82.9239	-81.0573	-78.5585	-85.9476	-79.0122	-83.7276	-82.3017	2.21388		-74.5208	-71.7168	-72.9187	-67.7192	-60.4231	-58.7009	-50.2722	-61.6268	-43.8487	-67.1166	-43.8273	-68.0232	-69.5994	-61.7096	-48.6944	-61.3577	10.7609		-91.7098	-88.5935	-83.4223	-89.0502
0.010615	-81.808	-81.5177	-80.8275	-82.2812	-81.6202	-79.3777	-77.8489	-77.962	-82.0686	-81.1598	-78.9626	-76.1419	-83.21	-77.4838	-81.0809	-80.2234	2.10262		-72.4565	-68.5568	-70.5447	-65.3014	-58.0833	-56.2993	-47.6941	-58.4683	-41.2093	-64.6852	-41.8108	-65.3667	-67.2489	-59.2873	-46.862	-58.8991	10.676		-90.4966	-87.5286	-82.4917	-88.4398
0.0123399	-79.2097	-79.5021	-78.79	-80.3036	-79.5177	-77.2066	-75.452	-75.084	-79.1914	-78.5972	-76.277	-74.3434	-80.2121	-75.7417	-79.3492	-77.9185	2.025		-69.3324	-65.2731	-67.5911	-62.4421	-55.249	-53.4341	-45.58	-55.4944	-38.785	-62.1493	-39.0619	-62.5703	-63.9524	-56.9707	-44.2498	-56.0832	10.4551		-89.3244	-86.4007	-81.6066	-87.47
0.014345	-76.667	-77.1679	-75.8729	-77.4603	-77.3398	-74.7584	-73.2912	-72.7011	-76.1609	-75.5648	-73.5217	-71.2104	-77.9187	-73.36	-77.106	-75.3401	2.07285		-65.9091	-62.1258	-63.9522	-58.9228	-52.6624	-50.8126	-42.6681	-52.0661	-35.6811	-58.9898	-36.7815	-59.5911	-61.2484	-53.9893	-41.6678	-53.077	10.2137		-87.9806	-85.1818	-80.5382	-86.5528
0.016676	-73.6899	-73.8104	-72.7795	-74.7052	-73.9124	-71.8216	-70.7281	-69.8899	-73.4246	-73.1954	-69.9065	-68.4014	-75.3552	-70.1508	-74.1168	-72.3925	2.09517		-62.2638	-57.7852	-60.2438	-55.4288	-48.9695	-47.3058	-39.3162	-48.0011	-32.3628	-55.1927	-33.415	-56.1368	-57.4543	-50.822	-38.7336	-49.4721	10.0047		-86.4403	-84.5055	-78.8764	-83.9364
0.0193857	-70.6194	-70.1051	-69.1244	-70.8846	-70.9836	-68.2428	-67.3678	-66.4076	-70.9854	-70.0496	-66.6732	-65.2604	-72.2709	-67.0297	-71.3239	-69.1552	2.16078		-58.5285	-53.3716	-56.1816	-51.1883	-45.5181	-43.5798	-36.0863	-43.6534	-28.3615	-51.7986	-29.9013	-52.3627	-54.0621	-47.2747	-35.348	-45.7101	9.89735		-85.1302	-82.5132	-77.3178	-83.2223
0.0225358	-66.6856	-66.262	-65.5035	-67.7153	-67.0702	-65.0295	-63.9856	-62.7303	-66.3824	-66.2358	-62.4804	-61.4243	-67.8667	-63.1133	-67.076	-65.304	2.06675		-54.2191	-48.5064	-51.6557	-46.6614	-41.0724	-39.3809	-32.5508	-38.9283	-24.1988	-47.7415	-26.2676	-48.052	-49.4756	-43.6672	-31.5527	-41.4474	9.63879		-83.3792	-81.0663	-76.0073	-80.6409
0.0261976	-61.9896	-62.1522	-61.154	-63.5173	-63.6515	-60.8145	-60.1227	-58.4245	-62.7337	-62.6034	-58.2544	-57.3894	-63.635	-58.9164	-63.5068	-61.2577	2.16894		-49.4112	-43.5477	-46.4414	-41.8404	-36.8009	-35.1575	-28.4767	-33.7223	-19.565	-43.2033	-22.4575	-43.3087	-45.0881	-39.28	-27.6396	-36.9043	9.37654		-81.3653	-78.5271	-73.9936	-78.8328
0.0304546	-57.5599	-57.3109	-56.6366	-58.8976	-59.1957	-55.9556	-55.5217	-53.7636	-58.1822	-57.9268	-53.1493	-52.7478	-59.3848	-54.3164	-58.5758	-56.6083	2.25121		-44.1495	-37.795	-41.1511	-36.4981	-31.9601	-30.0332	-23.973	-28.2231	-14.9357	-38.2753	-17.8826	-38.3934	-39.7021	-34.3641	-23.3065	-31.877	9.08579		-79.3798	-76.4059	-71.6354	-75.9886
0.0354032	-52.5305	-51.6575	-51.6825	-54.2078	-53.9058	-51.283	-50.7579	-48.8735	-52.7046	-52.8298	-47.9157	-47.7003	-53.9004	-49.7338	-53.5388	-51.5481	2.15877		-38.3362	-31.345	-35.2146	-30.546	-26.864	-24.5244	-19.207	-22.2583	-9.73522	-32.8267	-13.3489	-32.5585	-34.5496	-29.6262	-18.6013	-26.4226	8.72195		-76.9467	-73.908	-69.308	-73.6938
0.041156	-46.4188	-45.7737	-45.7793	-48.5218	-48.928	-45.3454	-45.7235	-42.9574	-47.7812	-47.2814	-41.8137	-42.0053	-48.2429	-44.3504	-48.3256	-45.9499	2.3359		-32.2726	-24.9045	-29.0454	-24.4331	-21.1847	-18.9639	-14.293	-16.0018	-4.19676	-27.3914	-8.19956	-26.7406	-28.3976	-24.3309	-13.4641	-20.6778	8.42634		-73.525	-70.9937	-66.5793	-70.5896
0.0478435	-40.2281	-39.3333	-39.8232	-42.5546	-42.9363	-39.996	-39.9963	-36.7951	-41.352	-41.5387	-35.2941	-36.0888	-42.2575	-38.5343	-42.3799	-39.9405	2.39704		-25.8519	-18.342	-22.2557	-17.9436	-14.9862	-12.9095	-8.81824	-9.10244	1.86855	-21.5263	-2.91822	-20.4274	-22.073	-18.6798	-8.11496	-14.5286	8.15473		-70.613	-67.9201	-63.435	-66.9888
0.0556177	-33.4931	-32.2958	-32.9622	-36.0857	-36.6472	-33.4126	-33.686	-30.3746	-35.0259	-34.7735	-28.1306	-29.2898	-35.6077	-31.9643	-36.0798	-33.3219	2.55827		-19.0258	-11.0696	-15.196	-10.8021	-8.49455	-6.49974	-3.12498	-1.96782	8.03692	-15.0245	2.63545	-13.5829	-15.296	-12.6216	-2.35091	-7.98303	7.79161		-66.8251	-63.4547	-60.0524	-63.514
0.0646552	-25.648	-24.7592	-25.9287	-29.2541	-29.6883	-26.1433	-27.0273	-23.2035	-28.0643	-28.0729	-20.9556	-22.1625	-28.1862	-24.9881	-28.4975	-26.172	2.60611		-11.8905	-3.67825	-8.0152	-3.20503	-1.86869	0.422476	3.05954	5.30197	14.2849	-8.35378	8.39725	-6.49089	-8.12438	-6.38099	3.51301	-1.18911	7.41937		-62.9061	-59.6311	-56.1113	-58.7233
0.0751612	-18.2523	-16.626	-18.2009	-21.5495	-22.4247	-18.6902	-19.8879	-15.6583	-20.2092	-20.5785	-12.8964	-14.7472	-20.4762	-17.4273	-21.3498	-18.5983	2.72766		-4.3743	3.7416	-0.269036	4.167	5.2216	7.38425	9.06211	12.504	20.8582	-1.55288	14.2625	1.06173	-0.461461	0.0413601	9.7822	5.8134	6.99244		-58.8048	-54.9378	-51.8206	-54.1298
0.0873743	-9.99573	-8.75158	-10.0213	-13.6288	-14.2187	-11.1034	-12.1787	-7.43274	-12.4733	-12.6899	-4.65995	-6.86308	-12.3995	-9.86345	-13.5675	-10.6565	2.78808		3.3146	11.6083	7.31407	11.7499	12.2748	14.5153	15.4078	19.8863	27.6443	5.62558	20.5639	8.60994	7.03945	6.63158	15.9419	12.964	6.65156		-53.8432	-50.6773	-47.1072	-48.6793
0.101572	-1.29294	-0.0573984	-1.67917	-5.21892	-6.13133	-2.61456	-4.06729	0.919791	-4.08576	-4.37289	4.04552	1.44241	-3.86045	-1.60118	-5.26639	-2.25604	2.88677		10.9243	19.4228	15.1573	19.6669	19.6197	21.8045	21.8235	27.6911	34.2773	12.5689	26.5148	16.2165	15.0486	13.3624	22.5862	20.2373	6.3147		-48.2586	-45.2386	-41.8858	-43.5531
0.118077	7.4659	8.67294	7.17953	3.33843	2.40905	5.69562	4.40584	9.1858	4.61409	4.24207	12.7543	10.1289	4.94829	6.98826	3.51421	6.36955	2.89506		18.7537	26.971	23.1054	27.4631	27.0455	28.9937	28.3626	35.3083	40.9016	19.9812	32.8041	24.3755	23.1503	19.9328	29.2056	27.6016	5.9223		-42.9242	-39.5048	-36.2903	-37.222
0.137263	16.694	17.5665	16.2703	12.4226	11.068	14.6626	13.1396	18.1254	13.5014	13.0956	21.787	18.7581	13.8249	15.3382	12.0555	15.2206	2.95214		26.6475	34.673	31.0278	35.2965	34.4768	36.4528	34.8914	42.4498	47.4952	27.0684	39.0242	32.0644	30.9615	26.8112	35.695	34.8732	5.57504		-36.2194	-33.0929	-30.0805	-30.5129
0.159568	25.66	26.9381	25.3354	21.0038	19.7484	23.3784	21.7935	27.1098	22.2477	22.2246	30.5952	27.736	23.2886	24.3838	21.0717	24.1677	3.0194		34.2521	42.2941	38.7288	42.581	41.645	43.3262	41.4826	49.4939	53.9301	34.5193	45.278	40.1117	38.877	33.3889	42.0564	42.0412	5.20206		-29.8039	-26.3245	-23.6214	-23.6228
0.185496	35.0129	35.8317	34.1877	30.6767	28.7957	32.4978	30.4382	35.5873	31.6194	30.9624	39.6097	36.1183	32.3192	33.2102	30.2824	33.1433	2.89234		41.6407	49.397	46.5929	49.9599	48.8788	50.4839	47.4458	56.2794	60.1522	41.568	51.2816	47.2708	46.6779	40.0552	48.5541	49.0131	4.89934		-22.5231	-19.1741	-16.6359	-16.2051
0.215638	43.5191	44.6291	43.3004	39.4108	37.8177	40.5855	39.1966	44.0593	40.052	40.2541	48.3923	44.8171	40.7903	41.7181	39.1342	41.8451	2.85662		49.1327	56.1544	53.5311	57.2122	55.5756	57.2387	53.8757	62.7356	66.169	48.252	56.9553	54.7068	53.8747	46.6877	54.7259	55.7243	4.61974		-15.0036	-11.4587	-9.22011	-8.64061
0.250677	51.6992	53.3591	51.3097	47.5837	46.5073	49.3302	47.5446	52.5239	48.8027	48.769	56.2043	53.2274	50.0229	50.0538	47.543	50.2987	2.71677		55.6953	63.1717	60.7845	63.3603	62.3003	63.5403	60.1166	69.0394	71.6089	54.988	62.5483	61.8904	61.2378	52.6364	61.0021	62.2346	4.32017		-6.80642	-3.47264	-1.23684	-0.304261
0.291411	60.5693	61.5849	59.7271	56.7526	54.8931	57.7909	56.0125	60.39	57.4422	56.4505	63.8931	61.2211	58.089	58.3567	55.6705	58.5896	2.5567		62.8406	69.4268	67.2605	69.9779	68.0807	69.6465	65.6766	74.606	76.7176	61.6338	68.1578	67.9979	67.6708	58.7124	66.4594	68.2966	3.9484		1.73798	5.07958	6.80857	8.14966
0.338763	67.1804	68.8621	67.0367	64.3822	62.9995	64.9997	63.8832	67.6669	64.8368	64.3615	70.777	68.1228	65.7315	65.1115	63.7879	65.9826	2.19828		69.5851	74.5725	73.0966	75.7103	74.094	75.1542	70.953	79.7813	81.3846	67.8236	73.3466	74.3323	73.8491	64.5378	72.0986	73.9844	3.55683		10.4523	13.8125	15.5064	16.7073
0.393809	74.532	74.8393	73.6252	71.5494	69.1482	72.1399	70.5158	74.3172	71.7591	71.3423	76.7033	74.7304	72.4483	72.1171	70.5171	72.6857	2.04362		75.0688	80.3157	78.9281	80.9608	78.7875	80.3326	76.1813	84.2623	85.4528	73.4675	77.6391	79.6551	79.2352	69.5969	77.2351	79.1087	3.23475		19.5576	22.4456	23.9467	25.5051
0.4578	80.3379	80.6726	80.0103	77.7867	76.6169	78.1578	77.1359	79.9616	77.99	77.2277	82.7107	80.3313	78.211	77.6267	77.4044	78.8121	1.73402		80.6648	84.0193	83.5993	85.0194	83.4794	85.0213	80.8715	87.9358	88.862	78.7346	82.4039	84.2901	83.4629	74.209	81.6066	83.5694	2.72215		28.7327	30.9476	33.0139	34.5674
0.53219	85.6828	86.1916	85.0512	83.2083	82.4628	83.4155	82.8958	85.1419	83.1437	82.4321	87.6277	85.5264	83.6177	83.2323	82.3042	84.1289	1.61771		85.5307	88.1682	87.1296	88.8744	87.3358	88.5526	84.8731	91.078	91.7985	83	86.1664	88.2348	87.8757	78.8709	86.0247	87.4745	2.32945		37.9823	40.3581	41.9229	43.2947
0.618666	89.2123	89.493	89.2439	88.1578	87.34	88.2412	87.4128	88.8955	88.0293	86.8519	91.0563	89.4632	88.9567	88.2824	87.089	88.515	1.1199		88.5707	91.4249	90.4693	91.5265	90.5775	91.8191	88.5636	93.2125	94.1745	87.4474	89.6103	91.1785	91.2259	82.0259	88.9698	90.6265	1.86469		46.9531	49.5754	50.2423	51.8838
0.719195	93.0289	93.1328	92.5982	91.9069	90.5444	90.9966	90.9859	92.3974	91.0924	90.4474	93.8537	92.2617	91.9053	91.503	90.0369	91.7794	1.10643		92.0892	93.9066	93.6168	93.7664	93.6161	93.8183	91.9593	95.8834	96.3221	90.3357	92.2716	93.6424	93.8952	85.4246	92.0718	93.3711	1.56595		55.677	57.8523	58.7258	60.0722
0.836059	95.6166	94.952	94.565	94.9832	94.627	93.5494	94.4737	94.5245	94.8732	93.8381	96.627	94.3771	93.9767	93.5904	93.7935	94.5578	0.814019		94.4567	95.2172	95.5282	95.2659	95.4321	96.3601	94.144	96.8388	97.4213	93.2865	94.2532	95.5499	96.493	87.6178	94.4361	95.3345	1.15965		63.8394	65.6931	66.6656	67.2778
0.971912	97.3898	96.7159	96.3763	96.4753	96.991	95.852	95.7097	96.7714	95.8763	95.0138	98.0721	97.4948	96.2223	96.5506	95.1497	96.4441	0.850562		95.6974	96.6768	96.661	96.7706	96.6503	97.4222	95.9996	97.7191	98.1594	95.6406	96.2983	97.863	97.2506	89.751	95.8407	96.7607	0.823765		71.7177	72.7196	73.8063	74.1117
1.12984	98.504	98.1521	97.5172	98.0598	98.2425	97.188	97.1239	98.4031	97.2768	97.3433	98.6694	98.2842	97.5044	97.7814	97.0055	97.8037	0.557407		97.3686	97.7211	97.6804	97.2865	97.4441	98.3064	97.6624	98.4978	98.8966	97.4225	97.6438	98.2995	98.8867	90.9327	97.3754	97.8923	0.569771		78.437	78.9679	80.0564	80.168
1.31343	98.7949	99.062	98.0878	99.4175	98.3533	98.0409	97.9503	98.4945	97.8637	98.289	99.8661	98.5718	99.0851	98.068	97.9217	98.5244	0.60499		98.452	98.3027	98.5868	98.3124	98.332	98.6851	98.6805	98.8903	99.4081	98.84	98.6962	98.8993	99.1235	92.4783	98.1263	98.6668	0.351737		84.8574	84.8746	85.4126	84.9444
1.52685	99.504	99.2576	98.2138	99.7513	100.109	98.5881	99.3705	99.3633	98.9852	98.4179	100.034	99.5808	99.7498	98.6379	98.1873	99.1834	0.641868		98.8317	99.2663	99.1782	98.8156	99.1567	98.9975	99.0624	98.5467	99.7614	99.2309	99.3195	99.314	98.8342	92.3537	98.7537	99.0763	0.308754		89.4463	89.7245	89.8983	88.9585
1.77496	98.8828	99.8109	100.069	100.226	100.03	98.2528	99.397	98.9904	99.2162	98.634	100.417	99.7143	99.432	98.5445	99.1298	99.3831	0.654793		99.963	99.3946	99.3673	99.2482	98.5156	99.7646	99.3516	99.1189	99.1835	100.076	99.4223	99.2735	99.8715	93.2921	99.36	99.4222	0.399486		92.7166	93.1286	93.4389	92.5495
2.06337	99.1813	100.108	99.1792	100.226	100.399	98.4684	100.023	99.4249	99.8918	98.7083	100.117	99.6212	99.4797	98.4453	99.181	99.4969	0.634825		99.9776	99.2504	98.7918	98.941	99.1483	99.8025	99.5902	98.9215	99.6247	99.4399	99.765	98.9451	100.056	99.9251	99.3178	99.398	0.416584		94.9477	95.2602	96.0281	95.6595
2.39866	100.359	99.096	99.8663	100.224	99.8906	99.5947	100.11	99.2838	100.125	98.3338	100.032	99.9366	100.502	98.8283	99.7464	99.7285	0.603277		99.7499	98.9287	99.6258	99.2019	99.1297	99.6076	99.8487	99.12	99.9764	100.05	100.019	99.5432	99.9695	100.021	98.9963	99.5548	0.405837		96.773	97.2961	97.6048	97.5107
2.78842	99.2802	99.8063	99.7383	100.332	100.447	98.4823	99.6131	98.7423	99.8068	99.4074	100.534	99.6908	99.5377	99.5965	98.8988	99.5943	0.589089		99.6002	99.0777	99.2231	99.3188	99.8008	99.9264	100.245	99.6539	99.6727	100.414	99.9054	99.5616	100.274	99.9048	99.611	99.7346	0.394414		98.8891	98.0822	99.0907	98.0865
3.24152	99.5087	99.7508	99.8776	100.102	100.468	99.8701	99.6929	99.7936	99.6521	99.2025	99.9636	99.7897	100.164	99.2054	98.7762	99.7212	0.422094		99.9356	99.6403	99.6417	99.0028	99.5849	99.3791	100.054	98.8903	99.6008	100.246	99.9257	99.9859	100.288	100.334	99.3638	99.6814	0.424309		99.3106	99.0336	98.7533	98.7823
3.76824	100.125	100.373	100.017	100.887	101.028	99.2781	100.082	99.2468	99.2053	99.5732	100.588	99.9054	99.7585	99.5705	98.6693	99.8872	0.659289		100.269	99.8352	99.826	99.6663	99.2548	100.244	99.9324	99.3693	99.834	100.441	99.9485	100.007	100.226	99.2412	99.6948	99.8963	0.337108		99.1092	98.5441	99.8983	98.8068
4.38056	99.4089	99.7241	99.6597	100.984	101.306	99.3353	99.3524	99.9652	99.5685	99.4117	99.8641	99.5926	99.643	100.052	99.157	99.8017	0.600449		100.055	99.2203	99.3715	98.9986	99.5918	99.5728	99.9705	99.6696	99.6135	100.454	100.259	100.153	100.236	100.074	99.7447	99.7793	0.42538		98.8619	99.2623	99.3483	98.667
5.09236	100.239	100.315	99.5757	100.921	100.72	99.1574	99.7819	99.9642	99.8801	98.7398	99.7191	100.114	99.7687	99.5032	99.9709	99.8913	0.55286		100.375	98.9446	99.8904	98.9697	99.2656	99.7712	99.9755	99.1392	99.7646	100.987	100.244	100.077	100.24	100.175	99.6094	99.8038	0.583598		99.5801	98.841	100	99.5378
5.91983	100.882	99.6392	98.8591	100.755	100.823	99.2429	99.726	100.133	99.7995	100.198	100.573	100.493	100.222	99.8011	98.8985	100.003	0.658763		100.246	99.0524	99.7738	99.9513	99.6189	99.3909	100.371	99.8015	100.164	100.715	100.061	99.9691	100.055	99.7051	99.8887	99.9327	0.411402		99.9778	99.3321	99.3129	99.123
6.88176	100.721	100.102	99.0199	100.786	100.909	99.8066	99.6011	99.7168	98.9634	99.3999	100.027	100.459	99.8169	100.029	99.6146	99.9316	0.595954		99.9361	99.8051	99.4989	99.239	99.6451	99.4409	100.083	99.2341	99.8417	100.299	100.316	100.063	100.405	100.114	99.5922	99.8142	0.389241		99.8949	99.6499	93.2519	99.5564
8	100	100	100	100	100	100	100	100	100	100	100	100	100	100	100	100	0		100	100	100	100	100	100	100	100	100	100	100	100	100	100	100	100	2.09772e-09		100	100	99.619	100
